# Supplementary material for: Induction by Bradyrhizobium diazoefficiens of Different Pathways for Growth in D-mannitol or L-arabinose Leading to Pronounced Differences in CO2 Fixation, O2 Consumption, and Lateral-Flagellum Production
Source: Front Microbiol. 2018 Jun 5;9:1189. doi: 10.3389/fmicb.2018.01189 (PMC5996035; doi:10.3389/fmicb.2018.01189)
Supplement: Supplementary file 1 [file Table_1.XLSX]

## Sheet: ProteomeDiscoverer
Accession	Description	ΣCoverage	Σ# Proteins	Σ# Unique Peptides	Σ# Peptides	Σ# PSMs	Mtl-Memb #1: Area	Mtl-Memb #2: Area	Mtl-Memb #3: Area	Mtl-Cyto #1: Area	Mtl-Cyto #2: Area	Mtl-Cyto #3: Area	Ara-Memb #1: Area	Ara-Memb #2: Area	Ara-Memb #3: Area	Ara-Cyto #1: Area	Ara-Cyto #2: Area	Ara-Cyto #3: Area	Mtl-Memb #1: Area Norm	Mtl-Memb #2: Area Norm	Mtl-Memb #3: Area Norm	Mtl-Cyto #1: Area Norm	Mtl-Cyto #2: Area Norm	Mtl-Cyto #: Area Norm	Ara-Memb #1: Area Norm	Ara-Memb #2: Area Norm	Ara-Memb #3: Area Norm	Ara-Cyto #1: Area Norm	Ara-Cyto #2: Area Norm	Ara-Cyto #3: Area Norm	Score Mtl-Memb #1	Coverage Mtl-Memb #1	# Peptides Mtl-Memb #1	# PSM Mtl-Memb #1	Score Mtl-Memb #2	Coverage Mtl-Memb #2	# Peptides Mtl-Memb #2	# PSM Mtl-Memb #2	Score Mtl-Memb #3	Coverage Mtl-Memb #3	# PeptidesMtl-Memb #3	# PSMMtl-Memb #3	Score Mtl-Cyto #1	Coverage Mtl-Cyto #1	# Peptides Mtl-Cyto #1	# PSM Mtl-Cyto #1	Score Mtl-Cyto #2	CoverageMtl-Cyto #2	# Peptides Mtl-Cyto #2
Q89KN7	Bll4867 protein OS=Bradyrhizobium diazoefficiens (strain JCM 10833 / IAM 13628 / NBRC 14792 / USDA 110) GN=bll4867 PE=4 SV=1 - [Q89KN7_BRADU]	79.46	1	15	15	1092	3.66115e+09	1.49969e+10	1.43659e+10	2.52936e+07	2.74648e+08	6.74804e+08	3.70412e+07	2.16326e+10	1.87571e+10	2.44543e+08	5.43928e+08	2.767e+08	5.50034e+10	2.49916e+10	1.75024e+10	1.16503e+09	3.00537e+08	7.82103e+08	6.63306e+10	2.86151e+10	1.87571e+10	4.97927e+08	5.97845e+08	3.47157e+08	70.798	18.99	5	30	351.038	64.34	12	187	833.188	77.52	13	343	5.05298	12.02	2	3	14.0372	19.38	4
Q89X74	ATP synthase subunit beta OS=Bradyrhizobium diazoefficiens (strain JCM 10833 / IAM 13628 / NBRC 14792 / USDA 110) GN=atpD PE=3 SV=1 - [ATPB_BRADU]	88.26	1	33	33	1806	3.63811e+09	2.3913e+10	1.50203e+10	3.66558e+08	4.62847e+09	1.03459e+10	6.96857e+07	2.92081e+10	2.00699e+10	3.39204e+09	5.83156e+09	4.26681e+09	5.46573e+10	3.98499e+10	1.82996e+10	1.68838e+10	5.06478e+09	1.1991e+10	1.24788e+11	3.86357e+10	2.00699e+10	6.90671e+09	6.40962e+09	5.35328e+09	132.277	42.35	16	62	685.256	84.49	31	282	622.847	84.49	32	291	43.434	44.86	16	29	346.789	78.62	28
Q89L61	Aspartate-semialdehyde dehydrogenase OS=Bradyrhizobium diazoefficiens (strain JCM 10833 / IAM 13628 / NBRC 14792 / USDA 110) GN=asd PE=3 SV=1 - [Q89L61_BRADU]	25.8	1	5	5	23	3.39465e+09	0	222746930	0	0	0	0	0	4.29542e+08	0	0	0	5.09997e+10	0	2.71379e+08	0	0	0	0	0	4.29542e+08	0	0	0	33.4531	17.39	4	18					5.4716	7.25	2	2
Q89KC4	Bll4983 protein OS=Bradyrhizobium diazoefficiens (strain JCM 10833 / IAM 13628 / NBRC 14792 / USDA 110) GN=bll4983 PE=4 SV=1 - [Q89KC4_BRADU]	17.18	1	4	7	59	3.08813e+09	3.12265e+10	3.51731e+10	0	0	0	0	1.76299e+10	1.26897e+10	0	0	375784638	4.63946e+10	5.20375e+10	4.28524e+10	0	0	0	0	2.33205e+10	1.26897e+10	0	0	4.71472e+08	15.5241	5.6	4	6	21.6525	7.92	4	9	32.931	9.65	5	14
Q89F13	Bll6888 protein OS=Bradyrhizobium diazoefficiens (strain JCM 10833 / IAM 13628 / NBRC 14792 / USDA 110) GN=bll6888 PE=4 SV=1 - [Q89F13_BRADU]	40.23	1	9	13	180	3.08813e+09	3.12265e+10	3.51731e+10	0	392282996	7.72774e+08	0	1.81516e+10	1.45583e+10	2.25615e+08	2.73924e+08	2.76939e+08	4.63946e+10	5.20375e+10	4.28524e+10	0	4.29261e+08	8.95651e+08	0	2.40106e+10	1.45583e+10	4.59387e+08	3.01077e+08	3.47457e+08	12.3675	3.61	3	5	62.827	28.65	10	33	80.1667	30.36	11	36					2.71911	5.69	2
Q89K42	Bll5076 protein OS=Bradyrhizobium diazoefficiens (strain JCM 10833 / IAM 13628 / NBRC 14792 / USDA 110) GN=bll5076 PE=4 SV=1 - [Q89K42_BRADU]	51.72	1	12	16	1721	3.08813e+09	6.06986e+10	7.55541e+10	4.8202e+07	2.08402e+09	6.00063e+09	7.74723e+07	4.86368e+10	4.73607e+10	7.04893e+08	2.7272e+09	1.72788e+09	4.63946e+10	1.01151e+11	9.20496e+10	2.22019e+09	2.28047e+09	6.95477e+09	1.38732e+11	6.43357e+10	4.73607e+10	1.43527e+09	2.99754e+09	2.16785e+09	22.0704	8.76	5	12	890.098	51.72	16	375	1200.57	50.86	15	580	9.94221	7.04	3	9	60.1943	25.26	9
H7C6E5	Cytochrome c oxidase subunit 2 OS=Bradyrhizobium diazoefficiens (strain JCM 10833 / IAM 13628 / NBRC 14792 / USDA 110) GN=coxB PE=1 SV=1 - [H7C6E5_BRADU]	41.22	1	12	12	245	2.58178e+09	8.2697e+09	7.08687e+09	4.53048e+07	9.17522e+08	1.72139e+09	1.0386e+07	1.08359e+10	1.25573e+10	3.5832e+08	6.98238e+08	3.66125e+08	3.87875e+10	1.37811e+10	8.63413e+09	2.08675e+09	1.00401e+09	1.9951e+09	1.85984e+10	1.43334e+10	1.25573e+10	7.29593e+08	7.67452e+08	4.59353e+08	35.8521	20.07	5	22	93.4558	40.86	11	41	102.013	40.86	11	42	5.95347	11.11	3	6	35.8608	34.77	7
Q89X72	ATP synthase subunit alpha OS=Bradyrhizobium diazoefficiens (strain JCM 10833 / IAM 13628 / NBRC 14792 / USDA 110) GN=atpA PE=3 SV=1 - [ATPA_BRADU]	61.69	1	29	29	948	1.99833e+09	1.52079e+10	11121538781	1.3841e+08	4.16289e+09	6.86919e+09	4.25477e+07	21041899770	2.01277e+10	2.79052e+09	4.07643e+09	3.47544e+09	3.0022e+10	2.53433e+10	1.35497e+10	6.37517e+09	4.5553e+09	7.96144e+09	7.61913e+10	2.78337e+10	2.01277e+10	5.68192e+09	4.48051e+09	4.3604e+09	67.8088	28.68	12	28	343.059	51.87	24	161	358.344	45.19	19	186	25.8504	24.17	8	18	96.3348	29.08	15
Q89M39	Bll4354 protein OS=Bradyrhizobium diazoefficiens (strain JCM 10833 / IAM 13628 / NBRC 14792 / USDA 110) GN=bll4354 PE=4 SV=1 - [Q89M39_BRADU]	67.74	1	9	9	296	1.84628e+09	39543663047	3.37266e+10	4.74927e+07	6.96514e+08	1.22397e+09	0	24222202800	3.30571e+10	371412406	6.59123e+08	2.87146e+08	2.77377e+10	6.58976e+10	4.109e+10	2.18753e+09	7.6217e+08	1.41859e+09	0	3.20406e+10	3.30571e+10	7.56252e+08	7.2446e+08	3.60262e+08	34.2846	19	4	14	137.467	62.37	8	56	167.115	62.37	8	98	1.80464	7.17	2	2	11.2825	12.54	3
Q89DM3	Aspartate aminotransferase A OS=Bradyrhizobium diazoefficiens (strain JCM 10833 / IAM 13628 / NBRC 14792 / USDA 110) GN=aatA PE=4 SV=1 - [Q89DM3_BRADU]	68.29	1	17	17	244	1.53091e+09	5.41596e+09	5.69139e+09	2.48882e+06	2.41142e+09	1089142680	1.88999e+07	4.99567e+09	7.9568e+09	3.15299e+08	4.7298e+08	9.46801e+08	2.29997e+10	9.02545e+09	6.93397e+09	1.14635e+08	2.63873e+09	1.26232e+09	3.38446e+10	6.60816e+09	7.9568e+09	6.41996e+08	5.19865e+08	1.18789e+09	21.3397	9.27	3	12	82.3725	43.9	13	37	140.921	52.2	14	52	1.96591	6.59	2	2	50.6408	40.49	13
Q89RF6	Aldehyde dehydrogenase OS=Bradyrhizobium diazoefficiens (strain JCM 10833 / IAM 13628 / NBRC 14792 / USDA 110) GN=blr2816 PE=4 SV=1 - [Q89RF6_BRADU]	73.76	1	27	27	766	1.42622e+09	4.11002e+09	1.14222e+10	6.41247e+07	1.52786e+10	7.76447e+09	0	2917114517	8.89974e+09	3.65448e+09	8.21212e+09	4391634912	2.14269e+10	6.84916e+09	1.39159e+10	2.9536e+09	1.67188e+10	8.99908e+09	0	3.85869e+09	8.89974e+09	7.44108e+09	9.02616e+09	5.50989e+09	72.4337	29.62	10	31	145.899	48.91	17	49	337.291	60.44	20	111	21.9825	19.68	6	12	428.373	69.38	25
Q89DN7	Phosphoserine aminotransferase OS=Bradyrhizobium diazoefficiens (strain JCM 10833 / IAM 13628 / NBRC 14792 / USDA 110) GN=serC PE=4 SV=1 - [Q89DN7_BRADU]	53.59	1	19	19	276	1.3905e+09	2.73521e+08	2.30529e+09	1.2841e+08	3.95321e+09	2.65371e+09	0	2.95549e+08	1.27501e+09	1591787432	2.61244e+09	1.43114e+09	2.08902e+10	4.55809e+08	2.80859e+09	5.91461e+09	4.32586e+09	3.07567e+09	0	3.90946e+08	1.27501e+09	3.24112e+09	2.87141e+09	1.79556e+09	55.1213	17.95	6	21	9.81396	15.38	5	6	117.89	44.62	15	43	2.67259	5.64	2	4	142.823	51.54	18
Q89L47	Blr4701 protein OS=Bradyrhizobium diazoefficiens (strain JCM 10833 / IAM 13628 / NBRC 14792 / USDA 110) GN=blr4701 PE=4 SV=1 - [Q89L47_BRADU]	50.8	1	9	9	270	1.10119e+09	7.58564e+09	8.24084e+09	0	2.40565e+08	2.67301e+08	0	5.18453e+09	9.44609e+09	0	0	0	1.65438e+10	1.26411e+10	1.004e+10	0	2.63242e+08	3.09804e+08	0	6.85798e+09	9.44609e+09	0	0	0	4.94573	8.4	2	2	102.258	50.8	9	45	249.543	50.8	9	127					4.76435	12.4	2
Q89J87	50S ribosomal protein L2 OS=Bradyrhizobium diazoefficiens (strain JCM 10833 / IAM 13628 / NBRC 14792 / USDA 110) GN=rplB PE=3 SV=1 - [RL2_BRADU]	63.54	1	16	16	359	1.08325e+09	7.56017e+09	1.36115e+10	0	2.28433e+08	1.92893e+08	2.21161e+07	1.10035e+10	1.76277e+10	98511228	0	2.79582e+07	1.62743e+10	1.25987e+10	1.65832e+10	0	2.49967e+08	2.23564e+08	3.9604e+10	1.45551e+10	1.76277e+10	2.00584e+08	0	3.50772e+07	32.0876	26.71	7	12	128.442	57.76	13	54	230.02	57.76	12	116					10.5267	25.63	4
Q89J91	50S ribosomal protein L16 OS=Bradyrhizobium diazoefficiens (strain JCM 10833 / IAM 13628 / NBRC 14792 / USDA 110) GN=rplP PE=3 SV=1 - [RL16_BRADU]	30.15	1	4	4	107	1062513084	4.70852e+09	1.00506e+10	0	2.53517e+08	4.73551e+08	0	8.07909e+09	9.61297e+09	0	1.74364e+08	2.70076e+08	1.59627e+10	7.84652e+09	1.22449e+10	0	2.77414e+08	5.48849e+08	0	1.06868e+10	9.61297e+09	0	1.91648e+08	3.38847e+08	3.5226	16.91	2	4	43.9794	30.15	4	22	56.5097	30.15	4	26					9.20007	23.53	3
Q89I92	Isocitrate dehydrogenase [NADP] OS=Bradyrhizobium diazoefficiens (strain JCM 10833 / IAM 13628 / NBRC 14792 / USDA 110) GN=icdA PE=3 SV=1 - [Q89I92_BRADU]	67.57	1	30	30	581	9.43584e+08	9.85158e+08	2.63938e+09	2.64619e+08	5.34701e+09	3.51418e+09	2.40185e+07	3.12238e+09	5.38163e+09	5.84772e+09	7.39225e+09	4.68551e+09	1.4176e+10	1.64172e+09	3.21562e+09	1.21884e+10	5.85104e+09	4.07296e+09	4.30105e+10	4.13021e+09	5.38163e+09	1.19068e+10	8.12501e+09	5.8786e+09	75.0065	26.73	10	32	37.3942	44.06	15	26	110.746	47.52	18	60	31.7061	28.47	9	23	147.238	52.48	21
Q89WP3	Transcription termination factor Rho OS=Bradyrhizobium diazoefficiens (strain JCM 10833 / IAM 13628 / NBRC 14792 / USDA 110) GN=rho PE=3 SV=1 - [Q89WP3_BRADU]	79.57	1	35	35	541	9.15101e+08	2008009145	3.6866e+09	4.93547e+07	1.94111e+09	1.52806e+09	7.77819e+06	2557807718	4.42229e+09	7.09774e+08	2.01332e+09	9.37589e+08	1.37481e+10	3.34625e+09	4.49148e+09	2.27329e+09	2.12409e+09	1.77103e+09	1.39286e+10	3.38341e+09	4.42229e+09	1.44521e+09	2.21289e+09	1.17633e+09	63.7301	42.76	15	28	110.617	63.42	24	45	225.078	75.3	28	98	11.3736	24.23	9	10	130.473	71.73	29
Q89J70	50S ribosomal protein L1 OS=Bradyrhizobium diazoefficiens (strain JCM 10833 / IAM 13628 / NBRC 14792 / USDA 110) GN=rplA PE=3 SV=1 - [RL1_BRADU]	41.3	1	9	9	115	9.01367e+08	5.28711e+09	8.93985e+09	0	3.03513e+08	1.76712e+09	0	5.92734e+09	8.29892e+09	6.33926e+08	4.32559e+08	4.87634e+08	1.35417e+10	8.81071e+09	1.08917e+10	0	3.32123e+08	2.0481e+09	0	7.84054e+09	8.29892e+09	1.29077e+09	4.75438e+08	6.11802e+08	12.8767	14.78	3	6	35.5461	32.17	7	16	55.8113	32.17	7	22					10.6007	21.3	4
Q89X63	Alpha-ketoglutarate dehydrogenase OS=Bradyrhizobium diazoefficiens (strain JCM 10833 / IAM 13628 / NBRC 14792 / USDA 110) GN=sucA PE=4 SV=1 - [Q89X63_BRADU]	64.77	1	57	57	607	8.03445e+08	1.00939e+09	2.81851e+09	3.90881e+07	1.60042e+09	7.97121e+08	2.64778e+07	2.33659e+09	6164374906	7.25824e+08	1.79993e+09	1.14071e+09	1.20706e+10	1.6821e+09	3.43387e+09	1.8004e+09	1.75128e+09	9.23869e+08	4.74146e+10	3.09079e+09	6164374906	1.47789e+09	1.97835e+09	1.43118e+09	55.3471	26.19	21	31	66.2744	31.17	22	37	229.203	48.12	37	84	6.21102	4.37	4	4	138.944	44.37	34
Q89CV0	Blr7695 protein OS=Bradyrhizobium diazoefficiens (strain JCM 10833 / IAM 13628 / NBRC 14792 / USDA 110) GN=blr7695 PE=4 SV=1 - [Q89CV0_BRADU]	47.92	1	8	8	200	7.64061e+08	1.23868e+10	1.00062e+10	0	0	2.13667e+08	0	4.34282e+09	3606478896	0	0	0	1.14789e+10	2.0642e+10	1.21908e+10	0	0	2.47642e+08	0	5.74459e+09	3606478896	0	0	0	19.6704	14.58	4	8	159.624	47.92	8	71	134.22	47.92	8	73
P70920	Aconitate hydratase A OS=Bradyrhizobium diazoefficiens (strain JCM 10833 / IAM 13628 / NBRC 14792 / USDA 110) GN=acnA PE=2 SV=2 - [ACNA_BRADU]	58.5	1	41	41	477	7.35215e+08	1.53266e+09	2.80171e+09	0	1.15198e+08	1.34836e+08	0	4.07935e+09	3.16374e+09	0	1.25994e+08	7.22359e+07	1.10455e+10	2.5541e+09	3.4134e+09	0	1.26057e+08	1.56276e+08	0	5.39607e+09	3.16374e+09	0	1.38483e+08	9.06295e+07	48.222	12.03	9	21	173.976	49.67	31	71	303.505	50.11	31	109					21.2156	19.43	10
Q89MT4	Probable cytosol aminopeptidase OS=Bradyrhizobium diazoefficiens (strain JCM 10833 / IAM 13628 / NBRC 14792 / USDA 110) GN=pepA PE=3 SV=2 - [AMPA_BRADU]	62.12	1	22	22	142	7.12119e+08	1.29896e+09	1.2468e+09	0	0	1.8675e+08	0	1.9306e+09	1.68622e+09	85971823	5.88589e+07	0	1.06986e+10	2.16465e+09	1.51901e+09	0	0	2.16445e+08	0	2.55375e+09	1.68622e+09	1.75052e+08	6.46934e+07	0	19.9404	13.83	6	16	66.8874	35.47	12	24	89.347	50.9	16	33
Q89J96	50S ribosomal protein L5 OS=Bradyrhizobium diazoefficiens (strain JCM 10833 / IAM 13628 / NBRC 14792 / USDA 110) GN=rplE PE=3 SV=1 - [RL5_BRADU]	70.27	1	18	18	407	6.74264e+08	4.62798e+09	8.45453e+09	3.45134e+07	1.44334e+09	2.44796e+09	0	9.3109e+09	1.4069e+10	5.04582e+08	2.03433e+09	1.50787e+09	1.01298e+10	7.71231e+09	1.03004e+10	1.5897e+09	1.5794e+09	2.8372e+09	0	1.23162e+10	1.4069e+10	1.0274e+09	2.23599e+09	1.89183e+09	57.3416	25.41	5	23	127.467	65.95	14	51	155.066	61.08	14	55	11.3314	12.97	3	6	84.2491	58.92	14
H7C7W4	CbbA protein OS=Bradyrhizobium diazoefficiens (strain JCM 10833 / IAM 13628 / NBRC 14792 / USDA 110) GN=cbbA PE=3 SV=1 - [H7C7W4_BRADU]	71.19	1	16	17	84	6.70042e+08	3.39605e+08	9.67736e+08	0	1.39452e+09	7.06917e+08	0	0	0	0	0	0	1.00664e+10	5.65936e+08	1.17902e+09	0	1.52597e+09	8.19322e+08	0	0	0	0	0	0	28.7464	13.02	4	10	34.893	42.38	7	13	75.084	58.17	10	22					95.5612	52.08	13
Q89J74	DNA-directed RNA polymerase subunit beta OS=Bradyrhizobium diazoefficiens (strain JCM 10833 / IAM 13628 / NBRC 14792 / USDA 110) GN=rpoB PE=3 SV=1 - [RPOB_BRADU]	73.91	1	92	92	1317	6.42938e+08	2.37149e+09	2.99752e+09	2.03875e+08	4.57234e+09	4.28887e+09	1.29516e+07	3.58588e+09	9.27368e+09	5.50525e+09	5.97324e+09	4.04892e+09	9.6592e+09	3.95197e+09	3.65196e+09	9.39055e+09	5.00335e+09	4.97083e+09	2.31928e+10	4.74332e+09	9.27368e+09	1.12095e+10	6.56534e+09	5.07991e+09	136.01	28.35	36	64	260.825	49.85	55	111	329.849	56.49	61	122	64.356	23.18	26	45	423.944	57.65	65
Q89MB4	Blr4279 protein OS=Bradyrhizobium diazoefficiens (strain JCM 10833 / IAM 13628 / NBRC 14792 / USDA 110) GN=blr4279 PE=4 SV=1 - [Q89MB4_BRADU]	48.89	1	5	5	49	6.23138e+08	1.65272e+09	1.27836e+09	0	67307162	3.31887e+08	0	2625506265	2.04003e+09	9.55192e+07	2.54105e+07	0	9.36175e+09	2.75418e+09	1.55746e+09	0	7.36519e+07	3.8466e+08	0	3.47296e+09	2.04003e+09	1.94492e+08	2.79294e+07	0	12.278	20.74	2	6	32.9533	30.37	4	11	19.7596	29.63	3	6					3.04184	30.37	2
Q89DN8	D-3-phosphoglycerate dehydrogenase OS=Bradyrhizobium diazoefficiens (strain JCM 10833 / IAM 13628 / NBRC 14792 / USDA 110) GN=serA PE=3 SV=1 - [Q89DN8_BRADU]	67.67	1	28	28	321	5.48877e+08	2075401355	3.17522e+09	1.43322e+07	3.44306e+09	1.49529e+09	0	2.41848e+09	4.79105e+09	3.25184e+08	6.34203e+08	1.23907e+08	8.24607e+09	3.45856e+09	3.86845e+09	6.60142e+08	3.76762e+09	1.73305e+09	0	3.19912e+09	4.79105e+09	6.62125e+08	6.97069e+08	1.55458e+08	31.9466	22.12	9	20	71.9112	44.23	17	34	143.31	56.52	20	53	0	6.24	3	3	146.213	47.83	19
Q89LM7	Methionine--tRNA ligase OS=Bradyrhizobium diazoefficiens (strain JCM 10833 / IAM 13628 / NBRC 14792 / USDA 110) GN=metG PE=3 SV=1 - [Q89LM7_BRADU]	53.19	1	28	28	205	5.12086e+08	1.34263e+09	2.58487e+09	0	0	6.48055e+07	0	3.41744e+09	1.55615e+09	1.42822e+08	1.51989e+08	1.50129e+08	7.69334e+09	2.23743e+09	3.14922e+09	0	0	7.51101e+07	0	4.52051e+09	1.55615e+09	2.90808e+08	1.67055e+08	1.88357e+08	48.2223	22.04	10	21	79.4425	41.79	17	35	137.742	48.63	22	49
Q89KQ1	Outer membrane protein assembly factor BamA OS=Bradyrhizobium diazoefficiens (strain JCM 10833 / IAM 13628 / NBRC 14792 / USDA 110) GN=bamA PE=3 SV=1 - [Q89KQ1_BRADU]	62.68	2	42	42	330	4.77184e+08	4.7823e+09	3.43331e+09	0	7.47808e+07	2.35436e+08	0	3.16125e+09	2.84688e+09	5.88373e+07	9.23568e+07	2.8374e+07	7.169e+09	7.96948e+09	4.18289e+09	0	8.183e+07	2.72873e+08	0	4.18162e+09	2.84688e+09	1.19802e+08	1.01512e+08	3.55989e+07	40.7175	15.64	12	20	202.316	53.79	35	78	170.8	57.94	34	64					10.4477	6.4	4
H7C810	ATP-dependent zinc metalloprotease FtsH OS=Bradyrhizobium diazoefficiens (strain JCM 10833 / IAM 13628 / NBRC 14792 / USDA 110) GN=ftsH PE=3 SV=1 - [H7C810_BRADU]	72.03	1	41	41	373	4.74171e+08	3.70103e+09	4.60835e+09	3.95525e+07	4.77255e+08	7.14077e+08	0	3.41963e+09	7.24956e+09	1.86756e+08	4.06226e+08	2.3661e+08	7.12374e+09	6.16759e+09	5.61447e+09	1.8218e+09	5.22243e+08	8.2762e+08	0	4.52341e+09	7.24956e+09	3.80264e+08	4.46494e+08	2.96858e+08	39.2078	22.03	12	20	151.876	45.16	22	56	239.629	57.81	29	84	2.00169	2.97	2	2	35.9312	36.41	15
Q89K83	K(+)-insensitive pyrophosphate-energized proton pump OS=Bradyrhizobium diazoefficiens (strain JCM 10833 / IAM 13628 / NBRC 14792 / USDA 110) GN=hppA PE=3 SV=1 - [HPPA_BRADU]	24.79	1	17	17	107	4.7192e+08	6.50918e+09	6.2551e+09	4.65822e+07	3.95947e+08	9.4291e+08	0	1.83986e+09	1.69295e+09	1.05374e+08	0	0	7.08991e+09	1.08472e+10	7.62076e+09	2.14559e+09	4.33271e+08	1.09284e+09	0	2.43373e+09	1.69295e+09	2.14558e+08	0	0	13.5226	8.64	5	8	68.0999	16.43	14	25	57.5981	13.31	11	19	4.39081	4.82	3	3	30.624	11.19	7
Q89S67	Pyruvate,orthophosphate dikinase OS=Bradyrhizobium diazoefficiens (strain JCM 10833 / IAM 13628 / NBRC 14792 / USDA 110) GN=ppdK PE=4 SV=1 - [Q89S67_BRADU]	65.14	1	51	51	933	4.4623e+08	4.96399e+09	9.09836e+09	3.902e+07	1.02651e+09	1.33975e+09	1.00938e+07	1.13463e+10	8.62408e+09	5.87423e+08	9.47491e+08	4.10329e+08	6.70396e+09	8.27226e+09	1.10848e+10	1.79727e+09	1.12328e+09	1.55278e+09	1.80753e+10	1.50086e+10	8.62408e+09	1.19608e+09	1.04141e+09	5.14812e+08	75.9229	29.87	21	38	305.267	51.78	37	135	405.154	53.31	38	158	6.23482	7.44	6	10	127.114	41.08	26
Q89Y67	Oxidoreductase OS=Bradyrhizobium diazoefficiens (strain JCM 10833 / IAM 13628 / NBRC 14792 / USDA 110) GN=bll0088 PE=3 SV=1 - [Q89Y67_BRADU]	73.56	1	18	18	255	4.40454e+08	3.6223e+08	3.98107e+09	3.37709e+07	4.30982e+09	2774760500	0	909760898	6.94531e+09	2.91839e+09	5.68639e+09	3.77809e+09	6.61718e+09	6.03638e+08	4.85025e+09	1.5555e+09	4.71609e+09	3.21597e+09	0	1.20341e+09	6.94531e+09	5.94228e+09	6.25006e+09	4.74012e+09	22.2391	24.01	6	10	15.2583	24.62	7	7	88.631	65.05	15	39	3.32765	16.11	3	3	69.9345	61.7	13
Q89KI9	NADH-quinone oxidoreductase subunit D OS=Bradyrhizobium diazoefficiens (strain JCM 10833 / IAM 13628 / NBRC 14792 / USDA 110) GN=nuoD PE=3 SV=1 - [NUOD_BRADU]	76.38	1	25	25	240	4.31508e+08	1.16695e+09	1.06633e+09	0	1.09341e+08	3.44215e+08	0	1.74032e+09	2.74864e+09	1.81793e+08	1.81777e+08	1.52592e+08	6.48278e+09	1.94466e+09	1.29913e+09	0	1.19648e+08	3.98948e+08	0	2.30205e+09	2.74864e+09	3.70157e+08	1.99796e+08	1.91446e+08	23.8524	18.84	7	12	84.563	57.04	17	34	78.4927	52.51	15	34					29.771	32.91	9
Q89J82	Elongation factor Tu OS=Bradyrhizobium diazoefficiens (strain JCM 10833 / IAM 13628 / NBRC 14792 / USDA 110) GN=tuf PE=3 SV=1 - [EFTU_BRADU]	86.36	1	27	27	1276	4.1982e+08	2.92815e+09	3.82825e+09	3.72987e+08	2.29551e+10	2.31662e+10	0	5.29891e+09	8407191343	2.20848e+10	3.57877e+10	2.31103e+10	6.30718e+09	4.87962e+09	4.66406e+09	1.71799e+10	2.51189e+10	2.68498e+10	0	7.00928e+09	8407191343	4.4968e+10	3.93352e+10	2.89949e+10	31.0283	20.2	6	18	87.4116	48.74	16	43	96.7927	53.79	17	42	75.9512	40.15	10	55	437.827	75.76	22
P30323	Cytochrome c homolog OS=Bradyrhizobium diazoefficiens (strain JCM 10833 / IAM 13628 / NBRC 14792 / USDA 110) GN=cycM PE=3 SV=1 - [CYCM_BRADU]	59.78	1	9	9	133	4.057e+08	8.02113e+09	7.88045e+09	0	6.19039e+08	1.49346e+09	0	6.44721e+09	1.19103e+10	1.97933e+08	5.61906e+08	1.64914e+09	6.09505e+09	1.33668e+10	9.60097e+09	0	6.77393e+08	1.73093e+09	0	8.52823e+09	1.19103e+10	4.03021e+08	6.17606e+08	2.06906e+09	8.04914	13.59	2	3	39.891	39.13	5	19	57.1991	44.02	6	23					29.0527	35.87	5
Q89M30	Fructose-1,6-bisphosphatase OS=Bradyrhizobium diazoefficiens (strain JCM 10833 / IAM 13628 / NBRC 14792 / USDA 110) GN=blr4363 PE=3 SV=1 - [Q89M30_BRADU]	75.38	1	21	21	271	3.98695e+08	3.59679e+08	2.19207e+09	7.50771e+07	4.54887e+09	3.87974e+09	0	1.33264e+09	2.00792e+09	2.45546e+09	5.55736e+09	3.33259e+09	5.98981e+09	5.99387e+08	2.67066e+09	3.45807e+09	4.97767e+09	4.49665e+09	0	1.76278e+09	2.00792e+09	4.99968e+09	6.10824e+09	4.18118e+09	22.3562	19.22	7	12	20.1587	27.63	7	9	43.1104	49.85	12	20	15.3287	25.53	8	9	97.1745	69.37	16
Q89DA1	Bll7538 protein OS=Bradyrhizobium diazoefficiens (strain JCM 10833 / IAM 13628 / NBRC 14792 / USDA 110) GN=bll7538 PE=4 SV=1 - [Q89DA1_BRADU]	40	1	10	10	208	3.98077e+08	1.94543e+09	2.08822e+09	0	1.44803e+07	3.58008e+07	0	1.14249e+09	2.69914e+09	0	2.85317e+06	0	5.98053e+09	3.24196e+09	2.54414e+09	0	1.58453e+07	4.14934e+07	0	1.51126e+09	2.69914e+09	0	3.136e+06	0	7.31926	4.41	2	5	73.1449	23.24	6	41	231.952	30	7	75					4.06144	15	4
Q89JL6	Propionyl-coenzyme A carboxylase alpha polypeptide OS=Bradyrhizobium diazoefficiens (strain JCM 10833 / IAM 13628 / NBRC 14792 / USDA 110) GN=pccA PE=4 SV=1 - [Q89JL6_BRADU]	51.71	1	31	31	298	3.97402e+08	3.28437e+08	7.43062e+08	5.55847e+07	9.78429e+08	9.64773e+08	0	6.79762e+08	6.61334e+08	1157054646	7.72193e+08	6.48644e+08	5.97038e+09	5.47325e+08	9.05292e+08	2.56024e+09	1.07066e+09	1.11818e+09	0	8.99174e+08	6.61334e+08	2.35594e+09	8.48738e+08	8.13811e+08	21.4037	16.39	9	12	39.5314	25.93	12	19	96.1103	34.58	17	33	3.92415	6.41	4	4	116.859	39.64	21
Q89X80	Carboxy-terminal protease OS=Bradyrhizobium diazoefficiens (strain JCM 10833 / IAM 13628 / NBRC 14792 / USDA 110) GN=ctpA PE=3 SV=1 - [Q89X80_BRADU]	60.09	1	25	25	346	3.92213e+08	1.97366e+09	1.13373e+09	1.78495e+08	1.46833e+09	1524392066	2.99362e+07	2263689608	3.88917e+09	1.37329e+09	1.89226e+09	1.11283e+09	5.89242e+09	3.28902e+09	1.38125e+09	8.22151e+09	1.60674e+09	1.76678e+09	5.36075e+10	2.99436e+09	3.88917e+09	2.79622e+09	2.07983e+09	1.3962e+09	33.3091	30.16	11	20	108.657	45.68	16	39	73.0183	41.02	15	29	13.094	15.08	6	12	79.0255	41.02	15
Q89UC9	3-hydroxybutyrate dehydrogenase OS=Bradyrhizobium diazoefficiens (strain JCM 10833 / IAM 13628 / NBRC 14792 / USDA 110) GN=bdhA PE=4 SV=1 - [Q89UC9_BRADU]	61.07	1	11	11	128	3.90047e+08	1.63063e+09	1319123665	0	8.45896e+08	1215511271	0	1.49391e+09	2.18106e+09	4.20774e+08	1077995185	7.35261e+08	5.85989e+09	2.71737e+09	1.60712e+09	0	9.25634e+08	1.40879e+09	0	1.97611e+09	2.18106e+09	8.56759e+08	1.18485e+09	9.22483e+08	11.9791	8.78	2	5	33.8138	45.8	8	16	37.0656	35.5	6	14					60.1312	40.84	7
Q89V71	ATP synthase subunit b 1 OS=Bradyrhizobium diazoefficiens (strain JCM 10833 / IAM 13628 / NBRC 14792 / USDA 110) GN=atpF1 PE=3 SV=1 - [ATPF1_BRADU]	49.07	1	7	7	77	3.85321e+08	1716648626	1.8118e+09	0	0	3.41945e+08	0	1.84848e+09	1.2544e+09	0	0	0	5.78888e+09	2.86071e+09	2.20736e+09	0	0	3.96317e+08	0	2.44513e+09	1.2544e+09	0	0	0	13.09	22.98	4	6	49.8672	42.86	6	15	44.1692	32.92	4	14
Q89HZ3	Flagellin OS=Bradyrhizobium diazoefficiens (strain JCM 10833 / IAM 13628 / NBRC 14792 / USDA 110) GN=bll5846 PE=3 SV=1 - [Q89HZ3_BRADU]	47.29	1	4	18	252	3.85296e+08	1.60655e+09	2.36515e+09	9.26126e+06	326130946	8.5791e+08	0	1760581092	3.79692e+09	2.54621e+08	5.3427e+08	6.29033e+08	5.7885e+09	2.67725e+09	2.88152e+09	4.26576e+08	3.56874e+08	9.94324e+08	0	2.32886e+09	3.79692e+09	5.18447e+08	5.8723e+08	7.89206e+08	9.38922	3.96	3	4	79.5314	21.27	9	25	175.606	34.35	11	46	1.8189	4.89	2	2	49.6903	20.74	9
Q89HZ4	Flagellin OS=Bradyrhizobium diazoefficiens (strain JCM 10833 / IAM 13628 / NBRC 14792 / USDA 110) GN=bll5845 PE=3 SV=1 - [Q89HZ4_BRADU]	42.67	1	4	17	268	3.85296e+08	1.30651e+09	1.52952e+09	9.26126e+06	3.04489e+08	7.63056e+08	0	1.65842e+09	2.75415e+09	2.54621e+08	436100270	5.44471e+08	5.7885e+09	2.17723e+09	1.86345e+09	4.26576e+08	3.33192e+08	8.84387e+08	0	2.19372e+09	2.75415e+09	5.18447e+08	4.79329e+08	6.83111e+08	9.38922	3.96	3	4	78.3446	25.1	11	27	178.059	31.44	11	50	1.8189	4.89	2	2	45.4717	24.97	11
Q89HZ5	Flagellin OS=Bradyrhizobium diazoefficiens (strain JCM 10833 / IAM 13628 / NBRC 14792 / USDA 110) GN=bll5844 PE=3 SV=1 - [Q89HZ5_BRADU]	45.57	1	6	17	217	3.83386e+08	1.14787e+09	1.52952e+09	0	3.04489e+08	7.18389e+08	0	1.58442e+09	2.67332e+09	176846637	436100270	4.97652e+08	5.75981e+09	1.91287e+09	1.86345e+09	0	3.33192e+08	8.32619e+08	0	2.09584e+09	2.67332e+09	3.60086e+08	4.79329e+08	6.2437e+08	9.39165	3.96	3	4	62.6855	20.61	9	23	154.297	35.67	12	43					38.0636	12.68	6
Q89J75	DNA-directed RNA polymerase subunit beta' OS=Bradyrhizobium diazoefficiens (strain JCM 10833 / IAM 13628 / NBRC 14792 / USDA 110) GN=rpoC PE=3 SV=1 - [RPOC_BRADU]	68.81	1	80	80	1379	3.78476e+08	2.47708e+09	3685584807	1.75475e+08	4.10634e+09	3.02003e+09	6.3267e+06	3.8521e+09	5.80219e+09	3.39385e+09	4.34787e+09	3.7911e+09	5.68605e+09	4.12793e+09	4.49025e+09	8.0824e+09	4.49342e+09	3.50023e+09	1.13294e+10	5.09547e+09	5.80219e+09	6.91039e+09	4.77886e+09	4.75644e+09	54.0455	18.88	20	31	200.835	42.49	43	97	385.389	55.22	57	167	39.6891	15.16	19	27	410.37	51.79	54
Q89KP3	30S ribosomal protein S2 OS=Bradyrhizobium diazoefficiens (strain JCM 10833 / IAM 13628 / NBRC 14792 / USDA 110) GN=rpsB PE=3 SV=1 - [RS2_BRADU]	76.44	1	19	19	435	3.70405e+08	4.81712e+09	7.67977e+09	7.92006e+07	2564223619	2678837849	2.32509e+07	9.44725e+09	7.94701e+09	1.35644e+09	2.84139e+09	2.05e+09	5.56479e+09	8.0275e+09	9.35647e+09	3.64799e+09	2.80594e+09	3.10479e+09	4.1636e+10	1.24966e+10	7.94701e+09	2.76192e+09	3.12304e+09	2.572e+09	11.973	17.22	4	9	170.414	66.47	14	46	238.324	66.47	15	68	6.59944	17.52	3	5	133.467	69.49	14
Q89X59	Malate dehydrogenase OS=Bradyrhizobium diazoefficiens (strain JCM 10833 / IAM 13628 / NBRC 14792 / USDA 110) GN=mdh PE=3 SV=1 - [MDH_BRADU]	89.44	1	24	24	580	3.62866e+08	7.75882e+08	2.38484e+09	1.54097e+08	1.02705e+10	5.77177e+09	0	1.03593e+09	3.59611e+09	2.66619e+09	9.45719e+09	8.37511e+09	5.45153e+09	1.29297e+09	2.90552e+09	7.09775e+09	1.12386e+10	6.68952e+09	0	1.3703e+09	3.59611e+09	5.42877e+09	1.03946e+10	1.05077e+10	30.2014	31.68	8	21	34.3973	40.37	11	19	73.2279	79.81	18	50	6.0796	26.71	5	9	226.652	86.96	23
Q89XX5	Cobalt insertion protein OS=Bradyrhizobium diazoefficiens (strain JCM 10833 / IAM 13628 / NBRC 14792 / USDA 110) GN=cobS PE=4 SV=1 - [Q89XX5_BRADU]	61.8	1	16	16	253	3.47946e+08	3.1707e+09	2.23848e+09	4.08773e+07	3.89407e+08	9.22877e+08	0	3.0484e+09	3.18104e+09	5.3842e+08	6.67814e+08	4.2064e+08	5.22738e+09	5.28382e+09	2.7272e+09	1.88282e+09	4.26114e+08	1.06962e+09	0	4.03235e+09	3.18104e+09	1.0963e+09	7.34012e+08	5.27749e+08	12.9922	13.53	4	9	64.5837	45.09	12	31	91.443	55.97	14	56	2.17539	4.77	2	2	36.4128	37.67	9
Q89HP5	S-adenosylmethionine synthase OS=Bradyrhizobium diazoefficiens (strain JCM 10833 / IAM 13628 / NBRC 14792 / USDA 110) GN=metK PE=3 SV=1 - [METK_BRADU]	76.63	1	28	28	436	3.46687e+08	1.59109e+09	2.82154e+09	5.6083e+08	9.20693e+09	7.98555e+09	0	1.93454e+09	2.36317e+09	4.95511e+09	7.19538e+09	6.75797e+09	5.20847e+09	2.65147e+09	3.43756e+09	2.58319e+10	1.00748e+10	9.25531e+09	0	2.55897e+09	2.36317e+09	1.00894e+10	7.90864e+09	8.47878e+09	24.0757	26.63	8	13	70.7639	62.56	18	32	97.946	63.82	19	35	33.6981	27.89	9	19	172.501	74.62	25
Q89KE5	30S ribosomal protein S9 OS=Bradyrhizobium diazoefficiens (strain JCM 10833 / IAM 13628 / NBRC 14792 / USDA 110) GN=rpsI PE=3 SV=1 - [RS9_BRADU]	47.17	1	6	6	317	3.44454e+08	5.6742e+09	2.14263e+10	0	4.33488e+09	1.81955e+09	0	1.30093e+10	2.08305e+10	2.52264e+09	3.81898e+09	4.02325e+09	5.17492e+09	9.45579e+09	2.61042e+10	0	4.7435e+09	2.10888e+09	0	1.72084e+10	2.08305e+10	5.13647e+09	4.19755e+09	5.0477e+09	8.23283	19.5	3	4	54.6368	33.96	4	30	162.635	41.51	5	97					44.3482	41.51	5
Q89VM2	Bll1023 protein OS=Bradyrhizobium diazoefficiens (strain JCM 10833 / IAM 13628 / NBRC 14792 / USDA 110) GN=bll1023 PE=3 SV=1 - [Q89VM2_BRADU]	60.87	1	20	20	205	339606197	3.77601e+09	3.10229e+09	1.77516e+07	2.41106e+08	5.43942e+08	0	2.42719e+09	2.96639e+09	1.43468e+08	1.44261e+08	1.00622e+08	5.10209e+09	6.29254e+09	3.7796e+09	8.17643e+08	2.63834e+08	6.30432e+08	0	3.21063e+09	2.96639e+09	2.92123e+08	1.58561e+08	1.26243e+08	16.1513	15.94	5	7	83.7307	56.23	17	37	93.3855	50.72	16	41	1.80486	5.51	2	3	26.5395	35.36	8
Q89JA5	Adenylate kinase OS=Bradyrhizobium diazoefficiens (strain JCM 10833 / IAM 13628 / NBRC 14792 / USDA 110) GN=adk PE=3 SV=1 - [Q89JA5_BRADU]	55.22	1	15	15	156	3.37814e+08	2.08329e+09	2.32101e+09	0	1.57997e+08	8.86311e+07	0	3.68986e+09	3368634567	0	0	2.03411e+08	5.07517e+09	3.47171e+09	2.82774e+09	0	1.72891e+08	1.02724e+08	0	4.88086e+09	3368634567	0	0	2.55206e+08	22.7217	27.61	6	12	76.4703	49.16	12	29	92.9918	55.22	15	41					8.44597	18.86	4
Q89IK8	60 kDa chaperonin 6 OS=Bradyrhizobium diazoefficiens (strain JCM 10833 / IAM 13628 / NBRC 14792 / USDA 110) GN=groL6 PE=3 SV=1 - [CH606_BRADU]	74.36	1	20	40	3404	3.37295e+08	2.0593e+09	2.86151e+09	6.838e+08	1.72983e+10	2.68394e+10	9.46317e+06	5317923531	8.43494e+09	1.20869e+10	3.32849e+10	2.8409e+10	5.06737e+09	3.43172e+09	3.48625e+09	3.1496e+10	1.8929e+10	3.11071e+10	1.69459e+10	7.03443e+09	8.43494e+09	2.46108e+10	3.65843e+10	3.56428e+10	55.5001	26.74	11	27	219.678	64.1	23	97	227.795	51.1	19	75	112.263	57.88	22	75	1222.88	63.92	31
Q89J90	30S ribosomal protein S3 OS=Bradyrhizobium diazoefficiens (strain JCM 10833 / IAM 13628 / NBRC 14792 / USDA 110) GN=rpsC PE=3 SV=1 - [RS3_BRADU]	50.21	1	13	13	504	3.34884e+08	6.55828e+09	8.71061e+09	0	2.7792e+08	3.01491e+08	0	8.19049e+09	8720507842	0	1.83563e+08	0	5.03114e+09	1.09291e+10	1.06124e+10	0	3.04118e+08	3.4943e+08	0	1.08342e+10	8720507842	0	2.01759e+08	0	58.1163	26.56	6	20	254.342	47.72	11	84	370.167	44.4	10	144					23.3143	26.14	4
Q89KJ4	NADH-quinone oxidoreductase OS=Bradyrhizobium diazoefficiens (strain JCM 10833 / IAM 13628 / NBRC 14792 / USDA 110) GN=nuoG PE=3 SV=1 - [Q89KJ4_BRADU]	54.27	1	31	31	368	3.30734e+08	2.20262e+09	2.23509e+09	1.72745e+07	6.43151e+08	8.39092e+08	0	2.88384e+09	4657982536	657482142	7.18633e+08	8.30389e+08	4.9688e+09	3.67056e+09	2.72306e+09	7.95666e+08	7.03777e+08	9.72514e+08	0	3.81468e+09	4657982536	1.33873e+09	7.89869e+08	1.04183e+09	34.8113	15.05	8	14	119.622	40.96	20	47	144.606	41.1	22	52	0	5.64	2	3	62.1332	33.57	17
Q89X35	50S ribosomal protein L19 OS=Bradyrhizobium diazoefficiens (strain JCM 10833 / IAM 13628 / NBRC 14792 / USDA 110) GN=rplS PE=3 SV=1 - [RL19_BRADU]	60.32	1	8	8	196	3.25824e+08	1.54578e+09	3.63375e+09	0	3.10807e+09	1.81963e+09	0	2.62321e+09	4.91725e+09	7.5056e+08	2.69605e+09	2.0042e+09	4.89502e+09	2.57596e+09	4.4271e+09	0	3.40105e+09	2.10896e+09	0	3.46992e+09	4.91725e+09	1.52825e+09	2.9633e+09	2.51454e+09	7.98983	19.84	2	4	47.9288	49.21	5	19	66.4766	59.52	6	23					58.6116	60.32	6
Q89N70	Inosine-5'-monophosphate dehydrogenase OS=Bradyrhizobium diazoefficiens (strain JCM 10833 / IAM 13628 / NBRC 14792 / USDA 110) GN=guaB PE=3 SV=1 - [Q89N70_BRADU]	73.04	1	26	26	305	3.24851e+08	9.9717e+08	1.03371e+09	3.62919e+07	1.51491e+09	2.07975e+09	0	8.43076e+08	2.64824e+09	1.42527e+09	1.97372e+09	1.58259e+09	4.88042e+09	1.66174e+09	1.2594e+09	1.67161e+09	1.65772e+09	2.41045e+09	0	1.1152e+09	2.64824e+09	2.90206e+09	2.16937e+09	1.98556e+09	32.9495	25.55	9	15	35.0437	36.02	13	18	74.4017	44.87	14	26	2.40155	9.66	3	3	128.41	55.33	22
Q89I84	Protein RecA OS=Bradyrhizobium diazoefficiens (strain JCM 10833 / IAM 13628 / NBRC 14792 / USDA 110) GN=recA PE=3 SV=1 - [RECA_BRADU]	62.71	1	17	17	240	3.21685e+08	1.71973e+09	1.91047e+09	0	4.99262e+08	7.00223e+08	0	2.07762e+09	2.63116e+09	3.09383e+08	1.22562e+08	9.64262e+07	4.83285e+09	2.86584e+09	2.32757e+09	0	5.46324e+08	8.11563e+08	0	2.74823e+09	2.63116e+09	6.2995e+08	1.34711e+08	1.2098e+08	32.9537	24.31	6	17	92.9662	50.83	13	39	108.581	57.18	15	40					35.0582	34.25	9
P35861	60 kDa chaperonin 2 OS=Bradyrhizobium diazoefficiens (strain JCM 10833 / IAM 13628 / NBRC 14792 / USDA 110) GN=groL2 PE=2 SV=2 - [CH602_BRADU]	56.73	1	6	25	752	3.15478e+08	1.667e+09	1.41079e+09	4.77328e+08	1.57934e+10	2.03312e+10	6.67601e+06	3.42199e+09	6.38084e+09	1.01246e+10	2.5916e+10	2.71908e+10	4.7396e+09	2.77797e+09	1.7188e+09	2.19858e+10	1.72822e+10	2.3564e+10	1.19549e+10	4.52653e+09	6.38084e+09	2.06153e+10	2.8485e+10	3.41144e+10	32.2181	14.36	7	15	73.715	25.27	12	32	72.7362	19.64	9	22	40.6789	21.82	10	25	298.431	46.18	20
H7C819	RNA polymerase sigma factor RpoD OS=Bradyrhizobium diazoefficiens (strain JCM 10833 / IAM 13628 / NBRC 14792 / USDA 110) GN=sigA PE=3 SV=1 - [H7C819_BRADU]	45.34	1	27	27	321	3.14535e+08	1.01816e+09	1.44572e+09	5.06214e+07	7.21026e+08	9.54935e+08	0	1.25493e+09	1.86087e+09	5.40437e+08	9.27142e+08	5.81799e+08	4.72542e+09	1.69672e+09	1.76136e+09	2.33163e+09	7.88994e+08	1.10678e+09	0	1.66e+09	1.86087e+09	1.10041e+09	1.01905e+09	7.29945e+08	34.0266	22.11	10	16	91.9713	27.82	16	37	124.593	36.02	21	43	10.6421	10.43	5	7	80.8067	27.82	14
Q89KJ7	NADH ubiquinone oxidoreductase chain J OS=Bradyrhizobium diazoefficiens (strain JCM 10833 / IAM 13628 / NBRC 14792 / USDA 110) GN=nuoJ PE=3 SV=1 - [Q89KJ7_BRADU]	16.98	1	4	4	34	3.14528e+08	1.40188e+09	1.53116e+09	0	0	2.05839e+08	0	1927567384	1.13927e+09	0	0	0	4.72532e+09	2.33616e+09	1.86545e+09	0	0	2.38569e+08	0	2.54974e+09	1.13927e+09	0	0	0	8.48017	12.26	2	4	27.7593	16.98	4	9	21.9087	16.98	4	7
Q89WH0	Oxidoreductase OS=Bradyrhizobium diazoefficiens (strain JCM 10833 / IAM 13628 / NBRC 14792 / USDA 110) GN=bll0717 PE=4 SV=1 - [Q89WH0_BRADU]	75.7	1	16	16	216	3.11689e+08	3.55267e+09	3.18303e+09	0	479215497	6.42293e+08	0	4.26902e+09	5.76093e+09	1.4481e+08	4.0114e+08	2.40122e+08	4.68268e+09	5.92036e+09	3.87797e+09	0	5.24389e+08	7.44423e+08	0	5.64696e+09	5.76093e+09	2.94855e+08	4.40903e+08	3.01265e+08	8.33772	20.56	4	8	76.8706	71.34	15	39	116.436	58.57	13	42					25.3841	30.53	7
Q89ID3	30S ribosomal protein S4 OS=Bradyrhizobium diazoefficiens (strain JCM 10833 / IAM 13628 / NBRC 14792 / USDA 110) GN=rpsD PE=3 SV=1 - [RS4_BRADU]	68.78	1	17	17	425	3.07669e+08	3.53125e+09	1.36672e+10	1.51919e+07	1.47368e+09	5.82281e+08	0	10406233535	1.65351e+10	2.58998e+08	1.08871e+09	8.15274e+08	4.62228e+09	5.88465e+09	1.66511e+10	6.99744e+08	1.6126e+09	6.74868e+08	0	1.37651e+10	1.65351e+10	5.27359e+08	1.19663e+09	1.02287e+09	33.6539	28.29	6	12	126.981	62.44	14	48	278.765	67.8	16	117	3.75191	8.29	2	2	87.8231	62.44	14
Q89QA5	Oxidoreductase OS=Bradyrhizobium diazoefficiens (strain JCM 10833 / IAM 13628 / NBRC 14792 / USDA 110) GN=blr3225 PE=4 SV=1 - [Q89QA5_BRADU]	40.47	1	9	9	92	3.06857e+08	1.76266e+08	1.16458e+09	8.15738e+07	4.8123e+09	3.69531e+09	0	0	0	6.16934e+07	0	1.05139e+08	4.61007e+09	2.93739e+08	1.41884e+09	3.75731e+09	5.26594e+09	4.28289e+09	0	0	0	1.25617e+08	0	1.31911e+08	21.5119	18.29	4	10	12.6266	25.29	5	6	32.4665	25.68	7	12	5.41946	10.12	2	3	89.2132	40.47	9
Q89FL4	Bll6685 protein OS=Bradyrhizobium diazoefficiens (strain JCM 10833 / IAM 13628 / NBRC 14792 / USDA 110) GN=bll6685 PE=4 SV=1 - [Q89FL4_BRADU]	69.22	1	31	31	319	3.02844e+08	3.02431e+09	3.07739e+09	0	1.25666e+08	5.80324e+08	0	4.31632e+09	4.25312e+09	2.88878e+07	2.18573e+08	2.77658e+07	4.54979e+09	5.03988e+09	3.74926e+09	0	1.37512e+08	6.726e+08	0	5.70953e+09	4.25312e+09	5.88199e+07	2.4024e+08	3.48359e+07	33.3858	22.59	9	19	140.456	57.19	23	51	197.885	64.85	26	61					21.0569	20.04	7
Q89DN0	L-lactate dehydrogenase OS=Bradyrhizobium diazoefficiens (strain JCM 10833 / IAM 13628 / NBRC 14792 / USDA 110) GN=blr7409 PE=4 SV=1 - [Q89DN0_BRADU]	47.62	1	13	13	97	2.95804e+08	4.74654e+08	486412679	0	0	1.67726e+08	0	1.34267e+09	1.51016e+09	0	1.25682e+08	2.82588e+07	4.44403e+09	7.90988e+08	5.9261e+08	0	0	1.94395e+08	0	1.77605e+09	1.51016e+09	0	1.3814e+08	3.54544e+07	13.4216	11.64	3	5	38.7346	38.89	10	17	42.5245	34.39	9	18
Q89KG2	ATP-dependent Clp protease ATP-binding subunit ClpX OS=Bradyrhizobium diazoefficiens (strain JCM 10833 / IAM 13628 / NBRC 14792 / USDA 110) GN=clpX PE=3 SV=1 - [CLPX_BRADU]	68.79	1	22	22	252	2.90064e+08	8.15394e+08	1.60744e+09	1.69537e+08	2.37331e+09	2.56994e+09	0	9.2199e+08	2.13795e+09	2.24669e+09	2.52662e+09	2.14969e+09	4.35779e+09	1.35882e+09	1.95839e+09	7.80891e+09	2.59702e+09	2.97858e+09	0	1.21959e+09	2.13795e+09	4.57459e+09	2.77708e+09	2.69707e+09	18.2882	14.18	6	10	36.7368	36.41	11	17	31.9877	29.55	9	17	5.32642	7.09	3	5	69.6959	40.66	11
Q89M15	Dehydrogenase OS=Bradyrhizobium diazoefficiens (strain JCM 10833 / IAM 13628 / NBRC 14792 / USDA 110) GN=blr4378 PE=4 SV=1 - [Q89M15_BRADU]	63.84	1	12	12	107	2.88574e+08	4.46199e+08	4.8939e+08	0	1.87008e+08	1.69119e+08	0	3.91942e+08	6.82348e+08	2.24921e+08	3.43786e+08	1.10023e+08	4.33541e+09	7.43569e+08	5.96236e+08	0	2.04636e+08	1.96011e+08	0	5.18452e+08	6.82348e+08	4.57973e+08	3.77864e+08	1.38038e+08	21.7014	25.09	5	9	32.3207	40.59	6	13	45.3979	45.39	7	21					18.3716	32.1	5
Q89WT7	Bll0591 protein OS=Bradyrhizobium diazoefficiens (strain JCM 10833 / IAM 13628 / NBRC 14792 / USDA 110) GN=bll0591 PE=4 SV=1 - [Q89WT7_BRADU]	77.67	1	23	23	260	2.86716e+08	1.69943e+08	1.15069e+09	1.7416e+07	3.13147e+09	2.48842e+09	0	3.11278e+08	6.39082e+08	4.73515e+08	1.43708e+09	8.50598e+08	4.3075e+09	2.83202e+08	1.40192e+09	8.02184e+08	3.42665e+09	2.8841e+09	0	4.11751e+08	6.39082e+08	9.64147e+08	1.57953e+09	1.06719e+09	31.0267	26.05	8	17	15.1594	24.42	7	7	62.1409	50	15	25	4.34029	10.7	3	4	165.878	63.95	18
Q45234	Cytochrome c-555 OS=Bradyrhizobium diazoefficiens (strain JCM 10833 / IAM 13628 / NBRC 14792 / USDA 110) GN=cycC PE=1 SV=2 - [C555_BRADU]	45.64	1	7	7	55	2.84852e+08	0	5.92031e+08	0	1.38992e+09	1.30698e+09	0	0	6.80835e+08	9.07871e+08	7.44201e+08	9.5365e+08	4.27948e+09	0	7.21287e+08	0	1.52094e+09	1.5148e+09	0	0	6.80835e+08	1.84856e+09	8.17972e+08	1.19648e+09	17.1983	20.13	3	6					13.6653	25.5	4	6					17.98	35.57	5
Q89J84	50S ribosomal protein L3 OS=Bradyrhizobium diazoefficiens (strain JCM 10833 / IAM 13628 / NBRC 14792 / USDA 110) GN=rplC PE=3 SV=1 - [RL3_BRADU]	52.52	1	11	11	259	2.77551e+08	7.03332e+09	1.26997e+10	0	1.70209e+09	1.00645e+09	0	1.50169e+10	1.74467e+10	3.21127e+08	5.79233e+08	3.61301e+08	4.16981e+09	1.17207e+10	1.54724e+10	0	1.86254e+09	1.16648e+09	0	1.9864e+10	1.74467e+10	6.53862e+08	6.3665e+08	4.53301e+08	7.49656	15.13	3	4	56.9567	45.8	9	26	149.078	45.38	8	87					31.3426	37.82	7
Q89U96	Bll1521 protein OS=Bradyrhizobium diazoefficiens (strain JCM 10833 / IAM 13628 / NBRC 14792 / USDA 110) GN=bll1521 PE=3 SV=1 - [Q89U96_BRADU]	72.96	1	20	21	179	2.73687e+08	1.83714e+09	3.28635e+09	0	2.49727e+09	1.80959e+09	2.71124e+07	1.74745e+09	5.84364e+09	2.19172e+08	8.98451e+08	435577424	4.11175e+09	3.06151e+09	4.00385e+09	0	2.73268e+09	2.09732e+09	4.85509e+10	2.31148e+09	5.84364e+09	4.46267e+08	9.87511e+08	5.4649e+08	20.2263	15.77	6	11	51.5111	43.38	11	18	90.2484	59.44	17	30					71.2449	55.77	13
P51130	Ubiquinol-cytochrome c reductase iron-sulfur subunit OS=Bradyrhizobium diazoefficiens (strain JCM 10833 / IAM 13628 / NBRC 14792 / USDA 110) GN=petA PE=2 SV=1 - [UCRI_BRADU]	25.57	1	3	3	93	2.7272e+08	8.50516e+09	8.12161e+09	4.53041e+06	9.49532e+08	1.58082e+09	0	6.37692e+09	7320006301	1.35184e+08	3.83751e+08	2.75044e+08	4.09721e+09	1.41734e+10	9.89478e+09	2.08672e+08	1.03904e+09	1.83218e+09	0	8.43524e+09	7320006301	2.75254e+08	4.21791e+08	3.45079e+08	21.5007	20.45	2	10	44.5112	20.45	2	13	43.1572	20.45	2	12	0	20.45	2	2	26.9595	20.45	2
Q89J68	Transcription termination/antitermination protein NusG OS=Bradyrhizobium diazoefficiens (strain JCM 10833 / IAM 13628 / NBRC 14792 / USDA 110) GN=nusG PE=3 SV=1 - [Q89J68_BRADU]	62.5	1	10	10	212	2.72119e+08	2.28651e+09	1.85616e+09	0	1115591940	1.1433e+09	0	1.52568e+09	2.57141e+09	4.9843e+08	1.11229e+09	816120040	4.0882e+09	3.81036e+09	2.26141e+09	0	1.22075e+09	1.3251e+09	0	2.01813e+09	2.57141e+09	1.01488e+09	1.22255e+09	1.02393e+09	15.9945	23.91	4	9	83.0336	54.89	8	32	65.5267	61.41	9	27					59.2754	49.46	7
Q89MB9	Vitamin B12-dependent ribonucleotide reductase OS=Bradyrhizobium diazoefficiens (strain JCM 10833 / IAM 13628 / NBRC 14792 / USDA 110) GN=nrdJ PE=3 SV=1 - [NRDJ_BRADU]	59.09	1	54	54	469	2.70449e+08	7.90173e+08	1868128285	5.68468e+07	2.80611e+08	950233376	0	1.18914e+09	1.81858e+09	4.67991e+08	3.63397e+08	1.5774e+08	4.0631e+09	1.31679e+09	2.27599e+09	2.61838e+09	3.07063e+08	1.10133e+09	0	1.57297e+09	1.81858e+09	9.529e+08	3.99419e+08	1.97906e+08	50.8214	15.31	13	27	107.398	31.18	29	48	239.034	47.53	40	84	12.8323	7.42	7	9	65.0681	26.16	25
Q89RB1	Blr2861 protein OS=Bradyrhizobium diazoefficiens (strain JCM 10833 / IAM 13628 / NBRC 14792 / USDA 110) GN=blr2861 PE=3 SV=1 - [Q89RB1_BRADU]	29	1	21	21	115	2.62167e+08	5.97069e+08	8.27837e+08	0	0	9.06778e+07	0	1.27057e+09	1.74727e+09	0	0	3.10724e+07	3.93868e+09	9.94986e+08	1.00858e+09	0	0	1.05096e+08	0	1.68069e+09	1.74727e+09	0	0	3.89844e+07	13.3331	6.98	7	9	34.0495	18.53	12	19	45.7829	19.11	13	22
Q89KU2	Peptidylprolyl isomerase OS=Bradyrhizobium diazoefficiens (strain JCM 10833 / IAM 13628 / NBRC 14792 / USDA 110) GN=blr4808 PE=4 SV=1 - [Q89KU2_BRADU]	61.87	1	37	37	292	2.61457e+08	1708119513	1.08683e+09	3.24302e+07	2.67975e+08	377812999	0	1.48404e+09	1.85048e+09	1.44742e+08	2.07932e+08	7.68583e+07	3.92802e+09	2.8465e+09	1.32411e+09	1.49374e+09	2.93235e+08	4.37888e+08	0	1.96306e+09	1.85048e+09	2.94717e+08	2.28543e+08	9.64289e+07	64.6232	35.6	15	24	140.734	51.9	25	48	159.402	52.37	28	52	2.19241	7.91	3	3	31.671	21.52	8
Q89M45	ATP-dependent RNA helicase OS=Bradyrhizobium diazoefficiens (strain JCM 10833 / IAM 13628 / NBRC 14792 / USDA 110) GN=rhlE PE=3 SV=1 - [Q89M45_BRADU]	52.4	1	18	18	161	2.57799e+08	4.4863e+08	4.54268e+08	0	5.67924e+08	4.3716e+08	0	5.37983e+08	6.34533e+08	3.44553e+08	3.80073e+08	3.70658e+08	3.87305e+09	7.47621e+08	5.53447e+08	0	6.21459e+08	5.06671e+08	0	7.11632e+08	6.34533e+08	7.01562e+08	4.17748e+08	4.6504e+08	30.5267	19.2	7	18	35.0382	38.6	13	18	48.36	33.6	11	17					52.6879	34.6	12
Q89V70	ATP synthase subunit b 2 OS=Bradyrhizobium diazoefficiens (strain JCM 10833 / IAM 13628 / NBRC 14792 / USDA 110) GN=atpF2 PE=3 SV=1 - [ATPF2_BRADU]	41.18	1	7	7	82	2.55009e+08	2.45216e+09	2.14657e+09	0	0	1.63261e+08	0	2.77124e+09	1.46343e+09	1.13394e+08	0	0	3.83114e+09	4.08642e+09	2.61523e+09	0	0	1.89221e+08	0	3.66574e+09	1.46343e+09	2.30886e+08	0	0	7.43937	11.23	2	3	31.6597	41.18	7	12	65.8783	35.83	6	28
Q89HZ6	Flagellin OS=Bradyrhizobium diazoefficiens (strain JCM 10833 / IAM 13628 / NBRC 14792 / USDA 110) GN=bll5843 PE=3 SV=1 - [Q89HZ6_BRADU]	29.88	1	10	13	103	2.5245e+08	7.71779e+08	9.25066e+08	0	3.92374e+08	721610934	0	1.50002e+09	2.12096e+09	1.05085e+08	4.95521e+08	5.25666e+08	3.79269e+09	1.28613e+09	1.12703e+09	0	4.29361e+08	8.36352e+08	0	1.98419e+09	2.12096e+09	2.1397e+08	5.4464e+08	6.59518e+08	3.05336	3.67	2	2	30.239	10.09	5	9	45.6922	21.1	8	13					47.0399	17.17	8
Q89N04	ABC transporter ATP-binding protein OS=Bradyrhizobium diazoefficiens (strain JCM 10833 / IAM 13628 / NBRC 14792 / USDA 110) GN=blr4038 PE=4 SV=1 - [Q89N04_BRADU]	68.95	1	11	12	148	2.52097e+08	1.2236e+09	1.87176e+09	1.4933e+07	7.42797e+07	3.60173e+08	0	1300005507	1.61787e+09	0	4.17882e+07	9.9061e+06	3.78738e+09	2.03908e+09	2.28041e+09	6.87815e+08	8.12817e+07	4.17443e+08	0	1.71962e+09	1.61787e+09	0	4.59305e+07	1.24285e+07	8.60415	20.56	4	6	86.3505	68.95	12	37	65.4773	65.73	11	29	0	16.13	2	2	8.83713	13.71	3
Q89G39	Protein HflC OS=Bradyrhizobium diazoefficiens (strain JCM 10833 / IAM 13628 / NBRC 14792 / USDA 110) GN=bll6508 PE=3 SV=1 - [Q89G39_BRADU]	47.99	1	14	14	140	2.4869e+08	1.68293e+09	1.79994e+09	0	1.1871e+08	2.44358e+08	0	1.70341e+09	1.64116e+09	6.83455e+07	7.01442e+07	4.28053e+07	3.7362e+09	2.80453e+09	2.19291e+09	0	1.299e+08	2.83213e+08	0	2.25323e+09	1.64116e+09	1.39162e+08	7.70973e+07	5.3705e+07	16.6241	13.09	3	7	55.9836	30.87	10	23	70.1384	44.97	13	29					11.7471	20.47	7
Q89IB0	Phosphoribosylaminoimidazole-succinocarboxamide synthase A OS=Bradyrhizobium diazoefficiens (strain JCM 10833 / IAM 13628 / NBRC 14792 / USDA 110) GN=purC1 PE=3 SV=1 - [PUR71_BRADU]	69.02	1	14	14	165	2.45412e+08	1.41982e+09	3.51531e+09	0	7.04942e+08	4.11582e+08	0	2.7114e+09	3.2748e+09	1.07629e+08	1.86739e+08	5.26466e+07	3.68696e+09	2.36606e+09	4.2828e+09	0	7.71393e+08	4.77027e+08	0	3.58657e+09	3.2748e+09	2.19149e+08	2.0525e+08	6.60521e+07	19.1229	17.65	4	11	60.6858	51.37	10	25	100.962	64.71	12	34					36.2138	51.37	10
Q89HW6	Blr5873 protein OS=Bradyrhizobium diazoefficiens (strain JCM 10833 / IAM 13628 / NBRC 14792 / USDA 110) GN=blr5873 PE=3 SV=1 - [Q89HW6_BRADU]	59.96	1	22	22	280	2.45087e+08	3.55352e+08	2.70588e+08	1.23823e+07	1.68883e+09	1.51744e+09	0	3.70999e+08	1.90207e+08	1.85797e+09	1.57994e+09	1.42509e+09	3.68207e+09	5.92177e+08	3.29664e+08	5.70331e+08	1.84803e+09	1.75872e+09	0	4.90748e+08	1.90207e+08	3.7831e+09	1.73655e+09	1.78797e+09	24.2635	16.18	6	10	40.3717	30.5	11	22	29.3159	29.46	10	16	7.36939	15.98	6	8	125.224	45.02	16
Q89VU9	Geranyltranstransferase OS=Bradyrhizobium diazoefficiens (strain JCM 10833 / IAM 13628 / NBRC 14792 / USDA 110) GN=ispA PE=3 SV=1 - [Q89VU9_BRADU]	58.96	1	12	12	117	2.35814e+08	9.0657e+07	5.89565e+08	7.86929e+07	9.50261e+08	7.92845e+08	2.58472e+07	1.90469e+08	5.17416e+08	7.04636e+08	9.01022e+08	7.90211e+08	3.54276e+09	1.51076e+08	7.18282e+08	3.62461e+09	1.03984e+09	9.18913e+08	4.62852e+10	2.51948e+08	5.17416e+08	1.43474e+09	9.90337e+08	9.91425e+08	8.87085	11.73	3	6	4.24251	23.78	4	4	30.7766	33.55	6	9	6.19068	12.05	3	4	38.0962	36.81	7
Q89DA6	60 kDa chaperonin 7 OS=Bradyrhizobium diazoefficiens (strain JCM 10833 / IAM 13628 / NBRC 14792 / USDA 110) GN=groL7 PE=3 SV=1 - [CH607_BRADU]	74.59	1	29	36	835	2.35529e+08	1.27897e+09	1.79428e+09	2.79113e+08	1.39127e+10	1.7355e+10	0	2.92689e+09	5.05195e+09	4.85841e+09	1.72951e+10	1.53401e+10	3.53849e+09	2.13134e+09	2.18602e+09	1.2856e+10	1.52242e+10	2.01145e+10	0	3.87163e+09	5.05195e+09	9.89246e+09	1.90095e+10	1.92461e+10	29.9425	12.71	6	12	129.249	42.73	20	43	95.1504	41.07	16	34	56.223	34.25	12	25	381.955	60.59	27
Q89K54	DNA topoisomerase 4 subunit A OS=Bradyrhizobium diazoefficiens (strain JCM 10833 / IAM 13628 / NBRC 14792 / USDA 110) GN=gyrA PE=3 SV=1 - [Q89K54_BRADU]	43.01	1	27	27	118	2.33297e+08	3.40859e+08	3.62161e+08	0	0	0	0	7.12227e+08	3.79437e+08	0	0	0	3.50495e+09	5.68024e+08	4.4123e+08	0	0	0	0	9.42118e+08	3.79437e+08	0	0	0	34.9339	25.7	14	26	39.1839	28.76	13	19	43.4876	35.29	17	22
Q89XV1	Protein translocase subunit SecA OS=Bradyrhizobium diazoefficiens (strain JCM 10833 / IAM 13628 / NBRC 14792 / USDA 110) GN=secA PE=3 SV=1 - [SECA_BRADU]	67.97	1	54	54	462	2.28982e+08	5.84519e+08	988180006	2.34265e+07	9.64075e+08	8.66751e+08	4.17719e+06	1.26867e+09	2984823338	5.14882e+08	7.87133e+08	3.02787e+08	3.44012e+09	9.74074e+08	1.20393e+09	1.07903e+09	1.05495e+09	1.00457e+09	7.4802e+09	1.67817e+09	2984823338	1.04838e+09	8.65159e+08	3.79886e+08	39.1828	17.34	14	18	66.7664	33.09	24	38	150.105	45.03	30	57	4.19324	2.96	2	2	152.38	36.26	26
H7C6R5	Succinate dehydrogenase flavoprotein subunit OS=Bradyrhizobium diazoefficiens (strain JCM 10833 / IAM 13628 / NBRC 14792 / USDA 110) GN=sdhA PE=3 SV=1 - [H7C6R5_BRADU]	58.43	1	27	27	258	2.27185e+08	1.38903e+09	1.64147e+09	0	2.40332e+08	4.33021e+08	0	3.41378e+09	3187406720	1.88902e+08	3.24424e+08	2.15872e+08	3.41312e+09	2.31475e+09	1.99985e+09	0	2.62987e+08	5.01874e+08	0	4.51567e+09	3187406720	3.84634e+08	3.56583e+08	2.70841e+08	22.2623	22.91	10	20	79.8136	41.08	18	38	108.702	42.88	18	35					22.6462	19.31	9
Q89J98	30S ribosomal protein S8 OS=Bradyrhizobium diazoefficiens (strain JCM 10833 / IAM 13628 / NBRC 14792 / USDA 110) GN=rpsH PE=3 SV=1 - [RS8_BRADU]	65.91	1	9	9	129	2.20656e+08	3.54196e+09	6.58788e+09	0	9.83725e+08	1.79371e+09	2.62967e+07	9.13191e+09	6.02096e+09	4.79397e+08	1.31615e+09	1.13931e+09	3.31504e+09	5.90251e+09	8.02619e+09	0	1.07646e+09	2.07893e+09	4.70902e+10	1.20795e+10	6.02096e+09	9.76124e+08	1.44661e+09	1.42942e+09	5.6858	12.88	2	3	19.7265	22.73	4	12	39.4113	49.24	7	26					20.7366	33.33	5
Q89JU5	Blr5174 protein OS=Bradyrhizobium diazoefficiens (strain JCM 10833 / IAM 13628 / NBRC 14792 / USDA 110) GN=blr5174 PE=4 SV=1 - [Q89JU5_BRADU]	60.16	1	7	9	96	2.19838e+08	4.82239e+09	8.11052e+09	0	0	3.52372e+08	0	2.71939e+09	3.53852e+09	0	0	0	3.30274e+09	8.03628e+09	9.88126e+09	0	0	4.08402e+08	0	3.59715e+09	3.53852e+09	0	0	0	9.36414	14.06	3	4	57.1967	43.75	7	25	89.9923	60.16	9	29
Q89WM2	Pantothenate kinase OS=Bradyrhizobium diazoefficiens (strain JCM 10833 / IAM 13628 / NBRC 14792 / USDA 110) GN=coaA PE=3 SV=1 - [COAA_BRADU]	58.18	1	14	14	203	2.19298e+08	7.2432e+08	1.50211e+09	2.76377e+07	1.30871e+09	6.22517e+08	0	2.8017e+08	1.07541e+09	3.6367e+08	8.26541e+08	2.2153e+08	3.29463e+09	1.20704e+09	1.83007e+09	1.273e+09	1.43207e+09	7.21501e+08	0	3.70603e+08	1.07541e+09	7.40486e+08	9.08473e+08	2.77939e+08	20.3375	15.41	3	9	54.2194	33.33	9	23	121.698	55.66	13	48	4.81573	13.52	3	4	59.9547	47.17	10
Q89KU4	Protein-export membrane protein OS=Bradyrhizobium diazoefficiens (strain JCM 10833 / IAM 13628 / NBRC 14792 / USDA 110) GN=secG PE=4 SV=1 - [Q89KU4_BRADU]	55.04	1	4	4	20	2.18814e+08	7.18148e+08	0	0	0	1.11321e+08	0	6.45079e+08	8.53992e+08	0	0	0	3.28736e+09	1.19676e+09	0	0	0	1.29022e+08	0	8.53296e+08	8.53992e+08	0	0	0	12.8003	14.73	2	4	14.6699	41.09	3	5
Q89J85	50S ribosomal protein L4 OS=Bradyrhizobium diazoefficiens (strain JCM 10833 / IAM 13628 / NBRC 14792 / USDA 110) GN=rplD PE=3 SV=2 - [RL4_BRADU]	50.49	1	9	9	264	2.18138e+08	1.84067e+09	7.37538e+09	1.16252e+07	3.08786e+08	496084466	0	6.62712e+09	6.05668e+09	1.12507e+08	3.61844e+08	7.7931e+07	3.2772e+09	3.06739e+09	8.98562e+09	5.35459e+08	3.37894e+08	5.74965e+08	0	8.7662e+09	6.05668e+09	2.29081e+08	3.97713e+08	9.77749e+07	31.4344	27.67	5	13	56.9495	27.18	5	23	144.678	50.49	9	80	4.67825	17.96	2	2	25.7815	38.35	4
Q89XX7	Cobyrinic acid synthase OS=Bradyrhizobium diazoefficiens (strain JCM 10833 / IAM 13628 / NBRC 14792 / USDA 110) GN=cobT PE=4 SV=1 - [Q89XX7_BRADU]	51.65	1	27	27	244	2.1665e+08	2.80916e+08	4.89932e+08	0	3.49919e+08	3.0771e+08	0	3.34327e+08	964821111	2.89677e+08	4.35157e+08	3.8219e+08	3.25486e+09	4.68132e+08	5.96898e+08	0	3.82903e+08	3.56638e+08	0	4.4224e+08	964821111	5.89826e+08	4.78293e+08	4.79509e+08	50.3194	23.15	11	24	40.5027	26.3	11	18	66.3982	33.23	15	27					76.4892	36.06	17
Q89G38	Bll6509 protein OS=Bradyrhizobium diazoefficiens (strain JCM 10833 / IAM 13628 / NBRC 14792 / USDA 110) GN=bll6509 PE=4 SV=1 - [Q89G38_BRADU]	72.63	1	17	17	228	2.11549e+08	2.80196e+09	4.68248e+09	0	3.25047e+08	5.0694e+08	0	3.80789e+09	4.59827e+09	1.4469e+08	1.71934e+08	8.9204e+07	3.17821e+09	4.66934e+09	5.70479e+09	0	3.55687e+08	5.87547e+08	0	5.03699e+09	4.59827e+09	2.9461e+08	1.88977e+08	1.11918e+08	19.5475	29.21	7	11	102.084	56.32	13	37	112.773	54.21	12	38					33.4159	41.05	9
Q89KG3	Lon protease OS=Bradyrhizobium diazoefficiens (strain JCM 10833 / IAM 13628 / NBRC 14792 / USDA 110) GN=lon PE=2 SV=1 - [Q89KG3_BRADU]	59.73	1	45	45	675	2.10644e+08	2.75158e+09	2.40328e+09	2.5337e+07	7.36913e+08	1.06954e+09	0	3.12076e+09	5.3099e+09	9.07156e+08	1.56787e+09	8.11661e+08	3.16462e+09	4.58538e+09	2.92798e+09	1.16703e+09	8.06378e+08	1.2396e+09	0	4.12806e+09	5.3099e+09	1.84711e+09	1.72328e+09	1.01834e+09	60.9264	28.38	18	27	183.176	54.4	38	81	219.333	56.63	37	89	3.48416	7.68	5	5	112.014	41.51	28
Q89J61	Blr5423 protein OS=Bradyrhizobium diazoefficiens (strain JCM 10833 / IAM 13628 / NBRC 14792 / USDA 110) GN=blr5423 PE=4 SV=1 - [Q89J61_BRADU]	67.27	1	15	15	273	2.09478e+08	1.08827e+09	1.19021e+09	0	7.45366e+08	8.51888e+08	0	1.50243e+09	2.98123e+09	2.55136e+08	4.47473e+08	2.77802e+08	3.1471e+09	1.81355e+09	1.45006e+09	0	8.15627e+08	9.87345e+08	0	1.98737e+09	2.98123e+09	5.19495e+08	4.91829e+08	3.4854e+08	9.30362	8.41	2	4	51.2978	44.14	10	30	133.482	42.94	10	52					61.1285	37.84	10
Q89M88	Ribonuclease E OS=Bradyrhizobium diazoefficiens (strain JCM 10833 / IAM 13628 / NBRC 14792 / USDA 110) GN=rne PE=3 SV=1 - [Q89M88_BRADU]	41.28	1	39	39	388	2.08981e+08	1.87142e+09	9.14346e+08	3.56257e+07	7.17341e+08	1.0568e+09	0	1.56776e+09	3.44178e+09	8.05603e+08	1.01986e+09	4.98464e+08	3.13964e+09	3.11863e+09	1.11397e+09	1.64093e+09	7.84961e+08	1.22483e+09	0	2.07379e+09	3.44178e+09	1.64033e+09	1.12095e+09	6.25389e+08	37.0253	13.08	10	18	125.345	26.74	25	54	115.634	34.4	29	41	5.26563	6.69	5	6	91.755	25.29	20
Q89FF7	Blr6743 protein OS=Bradyrhizobium diazoefficiens (strain JCM 10833 / IAM 13628 / NBRC 14792 / USDA 110) GN=blr6743 PE=4 SV=1 - [Q89FF7_BRADU]	51.88	1	22	22	121	2.08709e+08	6.17959e+08	9.78683e+08	0	8.95527e+07	2.5893e+08	0	7.67817e+08	1.56572e+09	3.33391e+08	1.01108e+08	0	3.13554e+09	1.0298e+09	1.19236e+09	0	9.79943e+07	3.00102e+08	0	1.01565e+09	1.56572e+09	6.78834e+08	1.11131e+08	0	17.4466	12.34	7	9	26.709	21.09	9	13	58.2906	27.66	11	27					13.1091	28.28	10
Q89BP7	Acetylglutamate kinase OS=Bradyrhizobium diazoefficiens (strain JCM 10833 / IAM 13628 / NBRC 14792 / USDA 110) GN=argB PE=3 SV=1 - [ARGB_BRADU]	73.9	1	17	17	260	2.07424e+08	5.60622e+08	6.38955e+08	1.67078e+07	2.33078e+09	1.12103e+09	1.83473e+07	1.24972e+09	961869713	6.02375e+08	2.00171e+09	9.55464e+08	3.11625e+09	9.34249e+08	7.78456e+08	7.69565e+08	2.55049e+09	1.29929e+09	3.28551e+10	1.6531e+09	961869713	1.22653e+09	2.20013e+09	1.19876e+09	11.329	18.98	4	6	47.5129	66.78	12	26	53.7044	63.05	12	28	0	10.85	2	2	46.6526	49.83	9
Q89X60	Succinate--CoA ligase [ADP-forming] subunit beta OS=Bradyrhizobium diazoefficiens (strain JCM 10833 / IAM 13628 / NBRC 14792 / USDA 110) GN=sucC PE=3 SV=1 - [SUCC_BRADU]	65.58	1	21	21	242	2.069e+08	5.61611e+08	1.25448e+09	4.77229e+07	4.20384e+09	2.45257e+09	0	6.67524e+08	1.36956e+09	1.94596e+09	4.06905e+09	3.2153e+09	3.10837e+09	9.35897e+08	1.52837e+09	2.19813e+09	4.60012e+09	2.84254e+09	0	8.82985e+08	1.36956e+09	3.96227e+09	4.4724e+09	4.03402e+09	8.24628	15.83	4	6	20.9837	22.11	7	10	37.5229	34.92	10	15	6.57106	7.54	3	3	114.14	54.02	16
Q89LQ5	Two-component response regulator OS=Bradyrhizobium diazoefficiens (strain JCM 10833 / IAM 13628 / NBRC 14792 / USDA 110) GN=ntrC PE=4 SV=1 - [Q89LQ5_BRADU]	41.25	1	21	21	154	2.0349e+08	9.473e+08	6.70759e+08	0	1.43312e+08	2.98508e+08	0	8.22727e+08	1.89302e+09	5.3615e+07	1.28247e+08	6.16314e+07	3.05714e+09	1.57863e+09	8.17204e+08	0	1.56821e+08	3.45973e+08	0	1.08828e+09	1.89302e+09	1.09168e+08	1.4096e+08	7.73248e+07	20.7817	12.5	6	11	59.1171	33.54	14	27	41.5762	30	12	22					20.4455	21.04	9
Q89KW7	Pyruvate dehydrogenase E1 component subunit alpha OS=Bradyrhizobium diazoefficiens (strain JCM 10833 / IAM 13628 / NBRC 14792 / USDA 110) GN=pdhA PE=4 SV=1 - [Q89KW7_BRADU]	47.06	1	14	14	195	2.03174e+08	1324473968	4175490540	1.82446e+07	1.51215e+09	9.5818e+08	0	1.90033e+09	2.48137e+09	570525198	1.20001e+09	9.82845e+08	3.05239e+09	2.20717e+09	5.08711e+09	8.40349e+08	1.65469e+09	1.11054e+09	0	2.51371e+09	2.48137e+09	1.16168e+09	1.31896e+09	1.23311e+09	15.3124	19.41	5	7	75.4378	44.41	12	25	85.5439	40.88	11	29	4.16959	6.76	3	3	51.073	41.76	11
Q89EF9	NAD(P)+ transhydrogenase OS=Bradyrhizobium diazoefficiens (strain JCM 10833 / IAM 13628 / NBRC 14792 / USDA 110) GN=pntA PE=4 SV=1 - [Q89EF9_BRADU]	81.87	1	27	27	237	2.01938e+08	1.39628e+09	1.41217e+09	0	114873466	4.94813e+08	0	1.44511e+09	2.61803e+09	1.20214e+08	5.21662e+08	2.66917e+08	3.03383e+09	2.32683e+09	1.72048e+09	0	1.25702e+08	5.73492e+08	0	1.91156e+09	2.61803e+09	2.44774e+08	5.73373e+08	3.34883e+08	16.9128	24.87	7	10	101.494	59.84	18	36	111.583	55.7	17	38					34.4022	44.04	12
Q89NP0	Blr3798 protein OS=Bradyrhizobium diazoefficiens (strain JCM 10833 / IAM 13628 / NBRC 14792 / USDA 110) GN=blr3798 PE=4 SV=1 - [Q89NP0_BRADU]	68.24	1	13	13	175	2.01242e+08	8.49031e+07	4.79985e+08	4.81537e+07	1.00736e+09	7.04859e+08	0	5.69323e+08	1.34119e+09	5.85467e+08	1.15722e+09	8.81567e+08	3.02336e+09	1.41487e+08	5.84778e+08	2.21797e+09	1.10232e+09	8.16936e+08	0	7.53088e+08	1.34119e+09	1.1921e+09	1.27193e+09	1.10604e+09	11.0478	15.29	3	7	1.74214	14.12	2	3	55.4959	62.35	11	19	3.27686	6.67	2	3	63.1664	60.78	10
Q89HJ1	Blr6000 protein OS=Bradyrhizobium diazoefficiens (strain JCM 10833 / IAM 13628 / NBRC 14792 / USDA 110) GN=blr6000 PE=4 SV=1 - [Q89HJ1_BRADU]	68.71	1	16	16	100	2.01076e+08	8.27694e+08	9.0994e+08	0	2.43764e+08	1.7213e+08	0	1.02408e+09	2.04211e+09	0	0	0	3.02087e+09	1.37931e+09	1.1086e+09	0	2.66742e+08	1.99499e+08	0	1.35463e+09	2.04211e+09	0	0	0	11.8472	14.19	4	7	41.2606	58.39	13	18	59.5709	50.97	11	20					16.3498	20.97	6
Q89KX2	Dihydrolipoyl dehydrogenase OS=Bradyrhizobium diazoefficiens (strain JCM 10833 / IAM 13628 / NBRC 14792 / USDA 110) GN=bll4778 PE=4 SV=1 - [Q89KX2_BRADU]	47.36	1	19	19	200	1.99756e+08	1.12271e+09	6.33659e+09	0	1.79805e+09	8.19291e+08	0	3.2468e+09	3124930097	3.70467e+08	9.183e+08	7.67442e+08	3.00104e+09	1.87094e+09	7.72004e+09	0	1.96754e+09	9.49564e+08	0	4.29479e+09	3124930097	7.54328e+08	1.00933e+09	9.62859e+08	9.50943	8.67	4	5	61.1015	26.64	10	21	104.364	31.08	13	35					77.1237	42.07	15
Q89L13	Protein translocase subunit SecD OS=Bradyrhizobium diazoefficiens (strain JCM 10833 / IAM 13628 / NBRC 14792 / USDA 110) GN=secD PE=3 SV=1 - [Q89L13_BRADU]	45.88	1	24	24	183	1.98517e+08	1.23003e+09	1.74426e+09	0	1.52376e+08	2.66598e+08	0	2.72044e+09	2.71503e+09	8.92989e+07	2.00007e+08	7.47229e+07	2.98243e+09	2.04979e+09	2.12508e+09	0	1.66739e+08	3.08989e+08	0	3.59854e+09	2.71503e+09	1.81826e+08	2.19833e+08	9.37499e+07	18.0077	16.85	7	9	77.3798	40.64	18	32	90.1855	38.58	18	31					14.7475	17.79	7
Q89MW3	30S ribosomal protein S6 OS=Bradyrhizobium diazoefficiens (strain JCM 10833 / IAM 13628 / NBRC 14792 / USDA 110) GN=rpsF PE=3 SV=1 - [RS6_BRADU]	43.98	1	6	6	176	1.95007e+08	1.4808e+09	2.34174e+09	3.19226e+07	1.26274e+09	1.55151e+09	1.04408e+07	3.7227e+09	3.73981e+09	7.39239e+08	7.51488e+08	4.98078e+08	2.9297e+09	2.46769e+09	2.85301e+09	1.47036e+09	1.38177e+09	1.79821e+09	1.86966e+10	4.9243e+09	3.73981e+09	1.5052e+09	8.2598e+08	6.24905e+08	12.8653	31.33	4	7	61.7662	39.76	5	18	81.7679	39.76	5	22	6.36257	27.11	3	4	60.5918	35.54	4
Q89WB4	Catalase-peroxidase OS=Bradyrhizobium diazoefficiens (strain JCM 10833 / IAM 13628 / NBRC 14792 / USDA 110) GN=katG PE=3 SV=1 - [KATG_BRADU]	64.7	1	38	38	758	1.94389e+08	270060773	2.22259e+08	2.30699e+08	5.68171e+09	3852762572	4.69365e+06	1.11025e+09	4.15677e+09	4.74508e+09	3.77198e+09	2.74049e+09	2.9204e+09	4.50043e+08	2.70784e+08	1.0626e+10	6.21729e+09	4.46538e+09	8.40504e+09	1.46861e+09	4.15677e+09	9.6617e+09	4.14589e+09	3.43831e+09	25.9627	13.86	7	15	20.9914	20.41	10	11	35.8001	19.51	9	12	29.4496	20.92	11	21	367.01	59.95	32
Q89LS0	Blr4473 protein OS=Bradyrhizobium diazoefficiens (strain JCM 10833 / IAM 13628 / NBRC 14792 / USDA 110) GN=blr4473 PE=4 SV=1 - [Q89LS0_BRADU]	64.58	1	21	21	109	194252267	2024258316	1418824436	0	0	5.98162e+07	0	1.73042e+09	1.84686e+09	5.70315e+07	0	1.59632e+07	2.91836e+09	3.37333e+09	1.72859e+09	0	0	6.93274e+07	0	2.28896e+09	1.84686e+09	1.16125e+08	0	2.00279e+07	15.5801	11.88	5	7	65.761	43.2	15	21	81.4765	48.16	16	26
Q89MZ2	Blr4050 protein OS=Bradyrhizobium diazoefficiens (strain JCM 10833 / IAM 13628 / NBRC 14792 / USDA 110) GN=blr4050 PE=4 SV=1 - [Q89MZ2_BRADU]	55.3	1	13	13	125	1.91199e+08	1.11992e+09	1.0766e+09	0	7.26153e+07	2.59499e+08	0	1.21367e+09	1.58992e+09	0	5.30322e+07	3.4563e+07	2.87249e+09	1.8663e+09	1.31165e+09	0	7.94603e+07	3.00762e+08	0	1.60541e+09	1.58992e+09	0	5.82891e+07	4.33639e+07	8.00247	27.65	5	5	61.7627	51.15	10	25	56.2809	46.54	10	24					8.82665	18.89	3
Q89NQ6	Phospho-2-dehydro-3-deoxyheptonate aldolase OS=Bradyrhizobium diazoefficiens (strain JCM 10833 / IAM 13628 / NBRC 14792 / USDA 110) GN=blr3778 PE=3 SV=1 - [Q89NQ6_BRADU]	64.07	1	20	20	213	1.89865e+08	9.12762e+08	8.89807e+08	3.5195e+07	4.21887e+08	4.00425e+08	0	1.47897e+09	1.71122e+09	3.32413e+08	3.76949e+08	2.33765e+08	2.85244e+09	1.52107e+09	1.08408e+09	1.62109e+09	4.61656e+08	4.64095e+08	0	1.95634e+09	1.71122e+09	6.76843e+08	4.14314e+08	2.9329e+08	11.5198	11.9	5	9	52.423	48.27	15	24	74.3436	46.54	14	27	3.54197	4.98	2	2	43.6269	41.34	13
Q89E07	Bll7280 protein OS=Bradyrhizobium diazoefficiens (strain JCM 10833 / IAM 13628 / NBRC 14792 / USDA 110) GN=bll7280 PE=4 SV=1 - [Q89E07_BRADU]	48.09	1	33	33	212	1.89131e+08	4.0166e+08	8.2226e+08	2.32115e+07	5.56901e+07	2.335e+08	0	1122837455	1.35793e+09	2.11969e+08	2.90546e+08	6.79319e+07	2.84142e+09	6.69347e+08	1.00178e+09	1.06913e+09	6.09397e+07	2.70629e+08	0	1.48526e+09	1.35793e+09	4.31601e+08	3.19347e+08	8.52296e+07	28.5582	17.3	10	16	56.4828	28.5	17	24	97.5263	38.17	24	37	0	5.09	3	4	7.5961	4.96	4
Q89HQ5	Bll5935 protein OS=Bradyrhizobium diazoefficiens (strain JCM 10833 / IAM 13628 / NBRC 14792 / USDA 110) GN=bll5935 PE=4 SV=1 - [Q89HQ5_BRADU]	45.95	1	11	11	63	1.87347e+08	4.4782e+08	2.60175e+08	0	0	37409749	0	598294347	7.11431e+08	0	0	0	2.81462e+09	7.46271e+08	3.16978e+08	0	0	4.33582e+07	0	7.9141e+08	7.11431e+08	0	0	0	13.0232	21.36	5	11	22.3953	29.13	7	11	22.6094	29.13	7	8
Q89KW6	Aldehyde dehydrogenase OS=Bradyrhizobium diazoefficiens (strain JCM 10833 / IAM 13628 / NBRC 14792 / USDA 110) GN=bll4784 PE=3 SV=1 - [Q89KW6_BRADU]	73.27	1	29	29	755	1.84378e+08	8.2255e+08	4.15504e+09	2.73915e+08	3.09717e+09	6.49512e+09	0	1.93074e+09	1.2793e+09	7.9338e+09	9.59179e+09	5.33499e+09	2.77001e+09	1.37074e+09	5.06219e+09	1.26166e+10	3.38912e+09	7.5279e+09	0	2.55393e+09	1.2793e+09	1.61544e+10	1.05426e+10	6.69346e+09	26.3735	17.23	7	12	62.2632	44.16	18	31	218.382	63.96	24	78	34.8333	33.27	12	27	226.091	58.02	22
Q89J42	Bll5442 protein OS=Bradyrhizobium diazoefficiens (strain JCM 10833 / IAM 13628 / NBRC 14792 / USDA 110) GN=bll5442 PE=4 SV=1 - [Q89J42_BRADU]	62.75	1	14	14	98	1.81624e+08	1.05145e+09	7.38635e+08	0	1.00442e+08	8.77475e+07	0	741734616	8.09324e+08	4.27999e+07	0	3.31958e+07	2.72864e+09	1.75219e+09	8.99899e+08	0	1.0991e+08	1.017e+08	0	9.81149e+08	8.09324e+08	8.7147e+07	0	4.16485e+07	7.52112	11.76	3	3	52.507	56.47	11	22	53.0933	58.43	12	21					6.89583	14.9	3
Q89H20	HupA protein OS=Bradyrhizobium diazoefficiens (strain JCM 10833 / IAM 13628 / NBRC 14792 / USDA 110) GN=hupA PE=3 SV=1 - [Q89H20_BRADU]	47	1	6	6	171	1.79161e+08	8.28121e+09	1.88461e+10	0	2.66675e+09	5768246956	0	1.58796e+10	7023450497	7.24502e+08	2.39759e+09	2.3305e+09	2.69163e+09	1.38002e+10	2.29608e+10	0	2.91814e+09	6.68544e+09	0	2.10051e+10	7023450497	1.4752e+09	2.63525e+09	2.92393e+09	11.9266	32	3	6	50.054	47	6	22	67.0162	47	6	26					38.5382	38	5
Q89L72	Blr4676 protein OS=Bradyrhizobium diazoefficiens (strain JCM 10833 / IAM 13628 / NBRC 14792 / USDA 110) GN=blr4676 PE=4 SV=1 - [Q89L72_BRADU]	65.64	1	10	10	123	1.74006e+08	9.68481e+08	880373947	2.55643e+07	8.99463e+08	7.76082e+08	0	9.08962e+08	3.41509e+09	4.00618e+08	1.12254e+09	4.60735e+08	2.61419e+09	1.61393e+09	1.07258e+09	1.1775e+09	9.8425e+08	8.99484e+08	0	1.20235e+09	3.41509e+09	8.15719e+08	1.23381e+09	5.78054e+08	12.1419	24.62	4	7	25.0277	35.38	5	11	32.0017	53.33	8	17	0	11.79	2	2	16.7006	37.95	5
Q89HS6	Carbon monoxide dehydrogenase large chain OS=Bradyrhizobium diazoefficiens (strain JCM 10833 / IAM 13628 / NBRC 14792 / USDA 110) GN=bll5914 PE=4 SV=1 - [Q89HS6_BRADU]	62.94	1	37	37	390	1.73827e+08	871911007	1.14919e+09	1.8227e+07	7.71396e+08	1.0383e+09	0	1.68628e+09	2.99604e+09	3.97198e+08	1172714467	4.58981e+08	2.6115e+09	1.453e+09	1.40009e+09	8.39541e+08	8.44111e+08	1.20339e+09	0	2.23058e+09	2.99604e+09	8.08755e+08	1.28896e+09	5.75853e+08	14.2182	10.53	6	9	96.7821	42.52	26	41	131.671	49.28	27	50	2.52619	5.33	3	4	98.2243	40.57	23
Q89CQ2	Glutamate synthase small subunit OS=Bradyrhizobium diazoefficiens (strain JCM 10833 / IAM 13628 / NBRC 14792 / USDA 110) GN=gltD PE=4 SV=1 - [Q89CQ2_BRADU]	67.91	1	25	25	274	1.72803e+08	3.75613e+08	5.06219e+08	1.40005e+07	6.69732e+08	6.61706e+08	0	4.05972e+08	1.65761e+09	2.45872e+08	8.45686e+08	4.53239e+08	2.59611e+09	6.25942e+08	6.1674e+08	6.44864e+08	7.32864e+08	7.66921e+08	0	5.37011e+08	1.65761e+09	5.00633e+08	9.29516e+08	5.68649e+08	23.7322	17.81	7	12	42.4698	30.43	11	18	68.3346	43.06	15	29	0	7.25	3	3	78.9133	59.63	19
Q89H12	Bll6183 protein OS=Bradyrhizobium diazoefficiens (strain JCM 10833 / IAM 13628 / NBRC 14792 / USDA 110) GN=bll6183 PE=3 SV=1 - [Q89H12_BRADU]	51.92	1	31	31	196	1.71419e+08	2.90747e+09	2.0082e+09	0	0	4.3796e+07	0	1.09097e+09	1.18983e+09	0	0	0	2.57533e+09	4.84516e+09	2.44665e+09	0	0	5.07599e+07	0	1.44311e+09	1.18983e+09	0	0	0	11.6656	11.78	8	10	156.013	48.68	26	65	132.665	40.5	25	52
Q89WC5	Bll0766 protein OS=Bradyrhizobium diazoefficiens (strain JCM 10833 / IAM 13628 / NBRC 14792 / USDA 110) GN=bll0766 PE=3 SV=1 - [Q89WC5_BRADU]	68.47	1	16	16	119	1.7008e+08	6.38696e+08	1.10417e+09	0	2.10782e+07	1.74533e+08	0	1.18253e+09	9.45472e+08	4.73605e+07	0	0	2.5552e+09	1.06436e+09	1.34524e+09	0	2.30651e+07	2.02285e+08	0	1.56423e+09	9.45472e+08	9.64332e+07	0	0	11.0146	15.92	3	6	41.6723	49.25	11	20	49.4101	44.14	9	23					9.51119	22.82	4
Q89WF0	30S ribosomal protein S1 OS=Bradyrhizobium diazoefficiens (strain JCM 10833 / IAM 13628 / NBRC 14792 / USDA 110) GN=rpsA PE=3 SV=1 - [Q89WF0_BRADU]	67.01	1	36	36	571	1.69819e+08	7.17739e+08	7.58002e+08	2.14046e+08	5.99642e+09	4.55698e+09	0	1174642621	1.17405e+09	5.80055e+09	6.31755e+09	5.72357e+09	2.55129e+09	1.19608e+09	9.23494e+08	9.85899e+09	6.56167e+09	5.28157e+09	0	1.55379e+09	1.17405e+09	1.18108e+10	6.94378e+09	7.18098e+09	29.6299	19.76	8	14	64.2623	35.05	15	26	70.9359	39.18	16	26	42.9904	31.44	13	25	237.729	57.04	25
Q89N78	Bll3964 protein OS=Bradyrhizobium diazoefficiens (strain JCM 10833 / IAM 13628 / NBRC 14792 / USDA 110) GN=bll3964 PE=4 SV=1 - [Q89N78_BRADU]	51.81	1	13	13	115	1.69568e+08	6.82204e+08	2.886e+08	2.13662e+07	3.32798e+08	432476534	0	8.48474e+08	4.77181e+08	5.14486e+08	2.33091e+08	520319162	2.54752e+09	1.13686e+09	3.51609e+08	9.84131e+08	3.6417e+08	5.01243e+08	0	1.12234e+09	4.77181e+08	1.04757e+09	2.56196e+08	6.5281e+08	11.4979	15.88	4	7	39.9806	28.13	7	15	21.5544	26.18	6	10	2.14829	9.75	3	3	14.2518	25.35	6
Q89NC1	Blr3921 protein OS=Bradyrhizobium diazoefficiens (strain JCM 10833 / IAM 13628 / NBRC 14792 / USDA 110) GN=blr3921 PE=4 SV=1 - [Q89NC1_BRADU]	70.44	1	22	22	240	1.66492e+08	0	6.55144e+07	8.43439e+07	2.5402e+09	1406575220	0	2.89318e+07	7.08775e+08	1.36907e+09	3.43755e+09	3.38632e+09	2.50129e+09	0	7.98179e+07	3.8849e+09	2.77965e+09	1.63023e+09	0	3.82704e+07	7.08775e+08	2.78764e+09	3.7783e+09	4.24859e+09	9.7879	12.89	3	4					2.59508	7.86	2	2	6.07646	15.09	4	6	136.949	53.14	17
Q89G50	Ketol-acid reductoisomerase (NADP(+)) OS=Bradyrhizobium diazoefficiens (strain JCM 10833 / IAM 13628 / NBRC 14792 / USDA 110) GN=ilvC PE=3 SV=1 - [ILVC_BRADU]	66.08	1	22	22	275	165102241	1.7997e+09	1.53362e+09	1.96363e+08	3.19289e+09	3.85859e+09	0	1.93286e+09	2.73095e+09	2.66479e+09	6.33188e+09	2.85832e+09	2.48042e+09	2.99912e+09	1.86845e+09	9.04453e+09	3.49387e+09	4.47213e+09	0	2.55674e+09	2.73095e+09	5.42592e+09	6.95953e+09	3.58614e+09	6.70233	12.68	5	5	68.2905	51.92	14	28	75.6079	43.95	12	27	8.71955	13.86	5	8	70.6006	46.31	13
Q89RW1	1-deoxy-D-xylulose-5-phosphate synthase OS=Bradyrhizobium diazoefficiens (strain JCM 10833 / IAM 13628 / NBRC 14792 / USDA 110) GN=dxs PE=3 SV=1 - [DXS_BRADU]	50.38	1	19	19	287	1.63901e+08	1.38879e+09	1.03794e+09	0	1.25163e+09	1.66977e+09	0	1.81271e+09	1.8103e+09	6.32316e+08	1.34508e+09	5.12245e+08	2.46238e+09	2.31435e+09	1.26455e+09	0	1.36962e+09	1.93527e+09	0	2.39781e+09	1.8103e+09	1.28749e+09	1.47841e+09	6.42679e+08	25.0793	14.07	6	12	64.011	35.7	14	29	69.3404	31.92	13	23					88.0339	35.1	14
Q89DQ4	Bll7385 protein OS=Bradyrhizobium diazoefficiens (strain JCM 10833 / IAM 13628 / NBRC 14792 / USDA 110) GN=bll7385 PE=4 SV=1 - [Q89DQ4_BRADU]	47.08	1	10	10	82	1.62585e+08	4.71311e+08	1.36456e+09	0	1.09961e+08	3.74973e+08	0	8.96822e+08	1.56088e+09	0	2.84459e+07	0	2.4426e+09	7.85418e+08	1.66249e+09	0	1.20327e+08	4.34596e+08	0	1.1863e+09	1.56088e+09	0	3.12657e+07	0	7.10846	6.93	2	3	36.0092	42.7	8	15	68.418	42.7	8	20					6.12947	14.6	3
Q89X64	Dihydrolipoyllysine-residue succinyltransferase component of 2-oxoglutarate dehydrogenase complex OS=Bradyrhizobium diazoefficiens (strain JCM 10833 / IAM 13628 / NBRC 14792 / USDA 110) GN=sucB PE=3 SV=1 - [Q89X64_BRADU]	57	1	20	20	245	1.60974e+08	2.18788e+09	1.98862e+09	9.04888e+07	1.85893e+09	2.64387e+09	2.42238e+07	3.75195e+09	5.76223e+09	1.75015e+09	3645307593	2.62451e+09	2.4184e+09	3.64599e+09	2.42278e+09	4.16793e+09	2.03416e+09	3.06427e+09	4.33782e+10	4.963e+09	5.76223e+09	3.56357e+09	4.00665e+09	3.29279e+09	8.40922	9.18	3	4	57.6184	39.13	14	25	58.8547	37.2	12	19	9.5371	14.98	4	6	45.2493	34.54	10
Q89KV9	Bll4791 protein OS=Bradyrhizobium diazoefficiens (strain JCM 10833 / IAM 13628 / NBRC 14792 / USDA 110) GN=bll4791 PE=4 SV=1 - [Q89KV9_BRADU]	58.99	1	13	13	132	1.59222e+08	2.13751e+08	8.13157e+08	0	1.21328e+09	6.66891e+08	0	2.82106e+08	1.40682e+09	6.65182e+08	7.44827e+08	2.94733e+08	2.39208e+09	3.56206e+08	9.90691e+08	0	1.32765e+09	7.72931e+08	0	3.73164e+08	1.40682e+09	1.35441e+09	8.18659e+08	3.69782e+08	7.34052	17.2	3	6	11.4068	24.6	5	9	53.9965	40.48	9	19					45.4397	46.56	10
Q89BQ0	Membrane protein insertase YidC OS=Bradyrhizobium diazoefficiens (strain JCM 10833 / IAM 13628 / NBRC 14792 / USDA 110) GN=yidC PE=3 SV=1 - [YIDC_BRADU]	42.05	1	15	15	97	1.58925e+08	7.68239e+08	7.8682e+08	0	5.47468e+07	1.56095e+08	0	1106863282	1.16867e+09	0	8.55112e+07	5.37509e+07	2.38762e+09	1.28023e+09	9.58604e+08	0	5.99075e+07	1.80915e+08	0	1.46413e+09	1.16867e+09	0	9.39877e+07	6.74377e+07	12.4233	6.01	4	6	37.7364	33.44	11	19	37.5676	31.98	10	15					5.87004	4.71	2
Q89H66	Bll6129 protein OS=Bradyrhizobium diazoefficiens (strain JCM 10833 / IAM 13628 / NBRC 14792 / USDA 110) GN=bll6129 PE=4 SV=1 - [Q89H66_BRADU]	82.3	1	9	9	113	1.56441e+08	1.17824e+09	1.12246e+09	0	8.54956e+08	8.85846e+08	0	4.03786e+08	9.42935e+08	5.84058e+07	275444291	2.03445e+08	2.35029e+09	1.96349e+09	1.36752e+09	0	9.35549e+08	1.0267e+09	0	5.34119e+08	9.42935e+08	1.18923e+08	3.02748e+08	2.55249e+08	7.30951	25.66	3	5	36.7913	62.83	7	15	58.6121	72.57	8	23					17.5326	66.37	6
Q89JW6	ClpA-like protein OS=Bradyrhizobium diazoefficiens (strain JCM 10833 / IAM 13628 / NBRC 14792 / USDA 110) GN=bll5153 PE=3 SV=1 - [Q89JW6_BRADU]	64.34	1	38	38	411	1.55763e+08	6.00259e+08	1.87791e+09	0	2.84496e+08	7.49176e+08	8.03652e+06	1.80161e+09	3.47043e+09	429095131	6.32075e+08	5.01623e+08	2.34011e+09	1.0003e+09	2.28791e+09	0	3.11314e+08	8.68301e+08	1.43912e+10	2.38313e+09	3.47043e+09	8.73702e+08	6.94731e+08	6.29353e+08	23.5896	12.22	8	12	90.0617	47.01	23	50	194.561	51.12	28	72					25.4016	23.82	10
Q89DJ8	50S ribosomal protein L25 OS=Bradyrhizobium diazoefficiens (strain JCM 10833 / IAM 13628 / NBRC 14792 / USDA 110) GN=rplY PE=3 SV=1 - [RL25_BRADU]	69.75	1	11	11	246	1.54881e+08	4.93269e+08	2.86561e+09	6.20529e+07	3.93162e+09	2.93461e+09	0	1.94191e+09	2.91613e+09	8.06858e+08	3.561e+09	3.78256e+09	2.32686e+09	8.22009e+08	3.49125e+09	2.85817e+09	4.30223e+09	3.40123e+09	0	2.56871e+09	2.91613e+09	1.64288e+09	3.91398e+09	4.74572e+09	28.0236	15.55	3	14	33.933	42.02	6	13	83.7632	66.39	9	26	14.7464	15.55	3	12	83.0943	69.33	9
Q89KW8	Pyruvate dehydrogenase beta subunit OS=Bradyrhizobium diazoefficiens (strain JCM 10833 / IAM 13628 / NBRC 14792 / USDA 110) GN=pdhB PE=4 SV=1 - [Q89KW8_BRADU]	55.51	1	19	19	334	1.53984e+08	1.7065e+09	1.79019e+09	5.93694e+07	2635635139	1.89883e+09	1.42518e+07	1.87695e+09	3.06927e+09	4.83297e+08	1.88507e+09	1.64598e+09	2.31339e+09	2.84381e+09	2.18104e+09	2.73457e+09	2.88408e+09	2.20076e+09	2.55211e+10	2.48279e+09	3.06927e+09	9.84066e+08	2.07193e+09	2.0651e+09	24.2828	18.79	6	10	87.377	44.28	14	33	122.68	50.11	17	41	10.0345	10.8	4	5	122.302	52.05	16
Q89LH6	UPF0271 protein blr4568 OS=Bradyrhizobium diazoefficiens (strain JCM 10833 / IAM 13628 / NBRC 14792 / USDA 110) GN=blr4568 PE=3 SV=1 - [Y4568_BRADU]	46.88	1	9	9	97	1.53831e+08	2.42131e+08	8.45558e+08	0	2.93744e+08	3.6805e+08	0	5.59717e+08	1.15653e+09	1.2033e+08	3.52459e+08	1.11507e+08	2.31108e+09	4.035e+08	1.03017e+09	0	3.21433e+08	4.26573e+08	0	7.40381e+08	1.15653e+09	2.45009e+08	3.87398e+08	1.399e+08	2.34731	10.94	2	2	18.5169	31.64	6	11	43.835	42.58	8	14					31.2443	31.64	5
P51131	Cytochrome b/c1 OS=Bradyrhizobium diazoefficiens (strain JCM 10833 / IAM 13628 / NBRC 14792 / USDA 110) GN=fbcH PE=1 SV=1 - [CYBC_BRADU]	36.83	1	18	18	287	1.53731e+08	8410189041	7.09863e+09	0	5.41789e+08	1.53305e+09	0	7.68547e+09	6.0904e+09	3.76018e+08	5.59225e+08	3.40474e+08	2.30959e+09	1.40152e+10	8.64845e+09	0	5.92861e+08	1.77682e+09	0	1.01662e+10	6.0904e+09	7.6563e+08	6.14659e+08	4.27169e+08	24.8902	15.72	9	18	146.85	31.15	16	50	164.146	31.15	16	52					31.1294	22.56	9
Q89XZ6	ATP-dependent helicase OS=Bradyrhizobium diazoefficiens (strain JCM 10833 / IAM 13628 / NBRC 14792 / USDA 110) GN=mgpS PE=4 SV=1 - [Q89XZ6_BRADU]	30.9	1	24	24	163	1.53718e+08	1.43434e+08	2.22842e+08	3.10652e+07	3.61903e+08	5.23483e+08	0	2.53144e+08	3.04916e+08	4.05773e+08	8.85706e+08	5.46796e+08	2.30939e+09	2.39026e+08	2.71495e+08	1.43087e+09	3.96017e+08	6.06721e+08	0	3.34853e+08	3.04916e+08	8.26215e+08	9.73503e+08	6.86029e+08	20.1723	7.21	6	9	30.698	12.38	10	13	28.4759	9.44	8	11	5.46245	2.67	2	3	54.25	10.33	8
Q89L46	UvrABC system protein A OS=Bradyrhizobium diazoefficiens (strain JCM 10833 / IAM 13628 / NBRC 14792 / USDA 110) GN=uvrA PE=3 SV=1 - [UVRA_BRADU]	52.57	1	39	39	230	1.52621e+08	5.68635e+08	5.9874e+08	0	120167876	2.05297e+08	0	1.01161e+09	1.06247e+09	4.67379e+07	155055658	1.14637e+08	2.29291e+09	9.47603e+08	7.29461e+08	0	1.31495e+08	2.37941e+08	0	1.33813e+09	1.06247e+09	9.51655e+07	1.70426e+08	1.43828e+08	15.6456	6.56	5	9	58.1946	28.05	20	27	100.767	34.11	24	40					8.7849	6.46	5
Q89W70	DNA gyrase subunit B OS=Bradyrhizobium diazoefficiens (strain JCM 10833 / IAM 13628 / NBRC 14792 / USDA 110) GN=gyrB PE=3 SV=1 - [Q89W70_BRADU]	62.27	1	38	38	292	1.51082e+08	9.82826e+08	6.89987e+08	0	2.01194e+08	461465185	0	8.0082e+08	1.77271e+09	1.76462e+08	2.84489e+08	1.57237e+08	2.26979e+09	1.63783e+09	8.40629e+08	0	2.2016e+08	5.34841e+08	0	1.05931e+09	1.77271e+09	3.59303e+08	3.12689e+08	1.97275e+08	18.9413	19.24	10	15	86.3953	46.73	24	44	80.0144	44.02	20	34					58.2009	38.22	19
Q89R32	Acyl-CoA dehydrogenase OS=Bradyrhizobium diazoefficiens (strain JCM 10833 / IAM 13628 / NBRC 14792 / USDA 110) GN=bll2940 PE=3 SV=1 - [Q89R32_BRADU]	56.26	1	20	20	163	1.48431e+08	2.90681e+08	399972634	0	5.18067e+08	507719383	0	265082390	5.59192e+08	2.10833e+08	2.91053e+08	2.05403e+08	2.22997e+09	4.84406e+08	4.87297e+08	0	5.66902e+08	5.8845e+08	0	3.50645e+08	5.59192e+08	4.29287e+08	3.19904e+08	2.57705e+08	23.4631	18.9	6	14	36.0609	36.04	12	14	46.3626	40.22	13	17					60.4751	45.93	15
Q89QW6	Blr3008 protein OS=Bradyrhizobium diazoefficiens (strain JCM 10833 / IAM 13628 / NBRC 14792 / USDA 110) GN=blr3008 PE=4 SV=1 - [Q89QW6_BRADU]	36.19	1	22	22	130	1.47151e+08	9.60876e+08	7.81548e+08	0	4.63077e+07	9.73661e+07	0	1.28086e+09	1.15632e+09	7.43039e+07	0	0	2.21073e+09	1.60125e+09	9.52181e+08	0	5.06729e+07	1.12848e+08	0	1.6943e+09	1.15632e+09	1.51294e+08	0	0	9.01463	10.32	5	6	69.1678	23.43	14	23	84.3776	28.31	16	31					7.9782	6.96	3
Q89JA4	Protein translocase subunit SecY OS=Bradyrhizobium diazoefficiens (strain JCM 10833 / IAM 13628 / NBRC 14792 / USDA 110) GN=prlA PE=3 SV=1 - [Q89JA4_BRADU]	25.51	1	7	7	52	1.47007e+08	1.427e+09	1.58724e+09	0	1.82087e+08	1.07496e+08	0	1.47773e+09	3.20426e+09	0	2.02104e+08	1.47746e+08	2.20856e+09	2.37803e+09	1.93378e+09	0	1.99251e+08	1.24589e+08	0	1.9547e+09	3.20426e+09	0	2.22137e+08	1.85367e+08	9.48837	7	3	6	18.9632	11.74	4	10	13.5648	9.03	3	7					9.01101	11.74	4
P59610	Arginine biosynthesis bifunctional protein ArgJ OS=Bradyrhizobium diazoefficiens (strain JCM 10833 / IAM 13628 / NBRC 14792 / USDA 110) GN=argJ PE=3 SV=1 - [ARGJ_BRADU]	51.57	1	16	16	78	1.46408e+08	6.53426e+08	1.30594e+09	0	0	0	0	1.88432e+09	7.29914e+08	0	0	0	2.19957e+09	1.0889e+09	1.59106e+09	0	0	0	0	2.49253e+09	7.29914e+08	0	0	0	18.6682	15.25	5	8	17.4929	29.78	8	9	56.1435	41.65	12	22
Q89I52	Bll5787 protein OS=Bradyrhizobium diazoefficiens (strain JCM 10833 / IAM 13628 / NBRC 14792 / USDA 110) GN=bll5787 PE=4 SV=1 - [Q89I52_BRADU]	33.33	1	6	6	28	1.45985e+08	2.96485e+08	7.19877e+08	0	0	0	0	7.84684e+08	118220452	0	0	0	2.19321e+09	4.94077e+08	8.77046e+08	0	0	0	0	1.03796e+09	118220452	0	0	0	13.0509	19.89	3	5	10.9075	18.82	3	5	16.8891	27.96	5	8
Q89BL9	UDP-glucose 6-dehydrogenase OS=Bradyrhizobium diazoefficiens (strain JCM 10833 / IAM 13628 / NBRC 14792 / USDA 110) GN=ugdH PE=3 SV=1 - [Q89BL9_BRADU]	58.9	1	2	20	223	1.44384e+08	6.63262e+08	1.64446e+09	12968942	8.94468e+08	6.2875e+08	0	3.07539e+09	2.12113e+09	1.26574e+08	2.86119e+08	4.35931e+07	2.16915e+09	1.10529e+09	2.00349e+09	5.97352e+08	9.78785e+08	7.28726e+08	0	4.06806e+09	2.12113e+09	2.57724e+08	3.14481e+08	5.46934e+07	20.5315	22.83	8	10	52.6385	48.86	15	22	96.0584	51.14	16	35	2.28792	5.02	2	2	73.0936	43.61	14
Q89EM2	Bll7051 protein OS=Bradyrhizobium diazoefficiens (strain JCM 10833 / IAM 13628 / NBRC 14792 / USDA 110) GN=bll7051 PE=4 SV=1 - [Q89EM2_BRADU]	52.68	1	20	20	102	1.44082e+08	1.05042e+09	9.13915e+08	0	0	0	0	9.86942e+08	8.09977e+08	0	0	0	2.16462e+09	1.75047e+09	1.11345e+09	0	0	0	0	1.3055e+09	8.09977e+08	0	0	0	15.2206	25.51	9	12	56.0004	41.77	13	21	57.9194	45.1	15	21
Q89SL7	UDP-glucose 6-dehydrogenase OS=Bradyrhizobium diazoefficiens (strain JCM 10833 / IAM 13628 / NBRC 14792 / USDA 110) GN=ugdH PE=3 SV=1 - [Q89SL7_BRADU]	53.42	1	1	19	244	144062107	6.63262e+08	1.64446e+09	0	8.94468e+08	6.2875e+08	0	3.07539e+09	2.12113e+09	1.26574e+08	2.86119e+08	4.35931e+07	2.16432e+09	1.10529e+09	2.00349e+09	0	9.78785e+08	7.28726e+08	0	4.06806e+09	2.12113e+09	2.57724e+08	3.14481e+08	5.46934e+07	18.8676	20.78	7	9	61.8734	49.09	16	25	110.09	51.37	17	38					88.8691	46.12	14
Q89M38	DNA topoisomerase 4 subunit B OS=Bradyrhizobium diazoefficiens (strain JCM 10833 / IAM 13628 / NBRC 14792 / USDA 110) GN=gyrB PE=3 SV=1 - [Q89M38_BRADU]	45.08	1	26	26	139	1.43533e+08	6.73813e+08	1.00771e+09	0	0	6.2712e+07	0	1.02391e+09	1.62794e+09	0	0	0	2.15637e+09	1.12288e+09	1.22772e+09	0	0	7.26837e+07	0	1.3544e+09	1.62794e+09	0	0	0	21.1159	9.84	6	10	47.1069	22.17	11	21	73.4799	37.59	18	33
Q89MT8	Bll4104 protein OS=Bradyrhizobium diazoefficiens (strain JCM 10833 / IAM 13628 / NBRC 14792 / USDA 110) GN=bll4104 PE=4 SV=1 - [Q89MT8_BRADU]	55.59	1	20	20	123	1.43299e+08	2.85238e+08	2.56948e+08	0	2.78314e+08	416480782	0	4.20502e+08	5.07186e+08	1.80732e+08	3.49746e+08	4.93389e+08	2.15287e+09	4.75336e+08	3.13047e+08	0	3.04549e+08	4.82704e+08	0	5.5623e+08	5.07186e+08	3.67997e+08	3.84415e+08	6.19022e+08	17.0846	19.17	5	8	39.0133	38.34	12	16	24.5555	30.99	9	12					38.6382	40.26	12
Q89K52	Signal peptidase I OS=Bradyrhizobium diazoefficiens (strain JCM 10833 / IAM 13628 / NBRC 14792 / USDA 110) GN=sipF PE=3 SV=1 - [Q89K52_BRADU]	33.86	1	8	8	40	1.4312e+08	2.27421e+08	3.78586e+08	0	0	8.43578e+07	0	4.021e+08	5.22686e+08	0	0	0	2.15018e+09	3.78987e+08	4.61242e+08	0	0	9.77713e+07	0	5.31889e+08	5.22686e+08	0	0	0	8.08945	10.24	3	5	17.9828	27.95	6	9	11.6099	21.26	4	8
P05457	Glutamine synthetase 1 OS=Bradyrhizobium diazoefficiens (strain JCM 10833 / IAM 13628 / NBRC 14792 / USDA 110) GN=glnA PE=3 SV=2 - [GLNA1_BRADU]	66.74	1	24	24	514	1.4303e+08	5.69175e+08	5.82676e+08	6.29181e+08	1.03256e+10	9327726674	0	1.00374e+09	5.87708e+08	6.78597e+09	8.03169e+09	9.89593e+09	2.14882e+09	9.48504e+08	7.09889e+08	2.89802e+10	1.1299e+10	1.08109e+10	0	1.32772e+09	5.87708e+08	1.38173e+10	8.82784e+09	1.24158e+10	9.95508	11.51	3	5	25.6667	20.47	6	11	46.2802	33.69	9	20	19.1513	25.59	7	18	232.414	57.14	19
Q89N82	Blr3960 protein OS=Bradyrhizobium diazoefficiens (strain JCM 10833 / IAM 13628 / NBRC 14792 / USDA 110) GN=blr3960 PE=3 SV=1 - [Q89N82_BRADU]	75.41	1	15	16	143	1.42933e+08	6.68727e+08	1.42855e+09	8.8299e+06	9.01505e+08	1.15675e+09	0	8.62716e+08	1.74134e+09	5.84154e+08	8.18809e+08	8.80957e+08	2.14737e+09	1.1144e+09	1.74044e+09	4.06707e+08	9.86485e+08	1.34069e+09	0	1.14118e+09	1.74134e+09	1.18943e+09	8.99974e+08	1.10528e+09	12.9428	8.85	3	6	31.0457	48.52	11	13	49.3108	60	11	17	0	14.1	3	3	55.2487	47.21	9
Q89X34	3-isopropylmalate dehydratase large subunit 2 OS=Bradyrhizobium diazoefficiens (strain JCM 10833 / IAM 13628 / NBRC 14792 / USDA 110) GN=leuC2 PE=3 SV=1 - [LEUC2_BRADU]	54.06	1	19	19	258	1.4228e+08	5.69107e+08	1.03181e+09	0	1.77299e+08	3.22067e+08	0	2.78306e+09	3.21799e+09	2.75096e+08	4.14881e+08	4.12939e+08	2.13755e+09	9.4839e+08	1.25708e+09	0	1.94012e+08	3.73278e+08	0	3.68137e+09	3.21799e+09	5.60136e+08	4.56007e+08	5.18087e+08	12.3065	20.09	7	11	72.7497	37.39	12	25	89.8231	31.2	11	28					23.685	17.74	6
H7C6L4	Succinate dehydrogenase iron-sulfur subunit OS=Bradyrhizobium diazoefficiens (strain JCM 10833 / IAM 13628 / NBRC 14792 / USDA 110) GN=sdhB PE=3 SV=1 - [H7C6L4_BRADU]	41.92	1	9	9	77	1.41171e+08	8.50393e+08	9.73976e+08	0	0	1.88769e+08	0	1.8111e+09	2.27196e+09	7.8531e+07	1.64899e+08	1.00272e+08	2.12089e+09	1.41714e+09	1.18662e+09	0	0	2.18784e+08	0	2.39568e+09	2.27196e+09	1.59901e+08	1.81245e+08	1.25804e+08	12.5049	16.15	4	6	21.3978	28.85	6	12	23.153	24.23	5	10
Q89HN5	Formyltetrahydrofolate deformylase OS=Bradyrhizobium diazoefficiens (strain JCM 10833 / IAM 13628 / NBRC 14792 / USDA 110) GN=purU PE=3 SV=1 - [Q89HN5_BRADU]	58.19	1	13	13	82	1.3957e+08	2.00448e+08	5.46624e+08	0	1.44708e+08	1.28134e+08	0	4.41014e+08	369501795	0	2.21954e+08	2.95545e+08	2.09684e+09	3.34037e+08	6.65967e+08	0	1.58349e+08	1.48508e+08	0	5.83363e+08	369501795	0	2.43956e+08	3.708e+08	8.11241	9.06	2	3	21.8867	28.57	6	8	68.3055	49.48	10	22					20.2343	21.6	4
H7C6R8	Aspartokinase OS=Bradyrhizobium diazoefficiens (strain JCM 10833 / IAM 13628 / NBRC 14792 / USDA 110) GN=lysC PE=3 SV=1 - [H7C6R8_BRADU]	70.81	1	21	21	198	1.38887e+08	2.32965e+08	9.03734e+08	7.40587e+07	2.2379e+09	1.46965e+09	0	4.83435e+08	6.84179e+08	1.01684e+09	3019079897	2.00876e+09	2.08658e+09	3.88225e+08	1.10104e+09	3.41116e+09	2.44885e+09	1.70333e+09	0	6.39476e+08	6.84179e+08	2.07045e+09	3.31835e+09	2.52026e+09	18.8655	20.57	8	12	8.24697	16.75	5	6	70.0967	37.8	11	24	4.72312	4.31	2	2	69.6606	36.6	11
Q89KJ3	NADH ubiquinone oxidoreductase chain F OS=Bradyrhizobium diazoefficiens (strain JCM 10833 / IAM 13628 / NBRC 14792 / USDA 110) GN=nuoF PE=4 SV=1 - [Q89KJ3_BRADU]	60.77	1	20	20	205	1.38003e+08	578240474	6.34764e+08	1.53163e+07	5.7275e+08	6.90147e+08	0	1013832506	1.10535e+09	4.17177e+08	5.88303e+08	4.09414e+08	2.0733e+09	9.6361e+08	7.7335e+08	7.05474e+08	6.2674e+08	7.99885e+08	0	1.34107e+09	1.10535e+09	8.49436e+08	6.46619e+08	5.13665e+08	7.15306	13.61	5	8	51.0162	32.88	12	24	52.5767	33.79	12	22	1.69922	4.08	2	2	41.8867	31.75	11
Q89DN3	Bll7406 protein OS=Bradyrhizobium diazoefficiens (strain JCM 10833 / IAM 13628 / NBRC 14792 / USDA 110) GN=bll7406 PE=4 SV=1 - [Q89DN3_BRADU]	53.67	1	10	10	92	1.37415e+08	1.78124e+09	1.43176e+09	0	0	0	0	1.074e+09	1.31199e+09	0	0	0	2.06446e+09	2.96836e+09	1.74435e+09	0	0	0	0	1.42066e+09	1.31199e+09	0	0	0	6.08549	19	4	6	44.0153	45.67	9	26	47.994	42.33	8	25
Q89SA9	Chromosome partition protein Smc OS=Bradyrhizobium diazoefficiens (strain JCM 10833 / IAM 13628 / NBRC 14792 / USDA 110) GN=smc PE=3 SV=1 - [Q89SA9_BRADU]	59.53	1	51	51	434	1.36796e+08	1.07944e+09	5.29714e+08	2.47918e+07	3.91521e+08	5.59843e+08	0	1.15381e+09	1.64526e+09	4.22232e+08	4.25669e+08	3.09873e+08	2.05516e+09	1.79884e+09	6.45365e+08	1.14192e+09	4.28427e+08	6.48862e+08	0	1.52623e+09	1.64526e+09	8.59728e+08	4.67865e+08	3.88777e+08	32.3151	18.72	14	19	160.865	48.35	36	67	139.474	43.76	32	52	2.12094	6.76	5	6	83.6826	24.96	21
Q89I24	Blr5815 protein OS=Bradyrhizobium diazoefficiens (strain JCM 10833 / IAM 13628 / NBRC 14792 / USDA 110) GN=blr5815 PE=4 SV=1 - [Q89I24_BRADU]	68.1	1	13	13	126	1.35696e+08	1.49454e+09	1.69533e+09	0	0	1.15514e+08	7.35907e+07	7.55135e+08	8.25163e+08	0	0	0	2.03864e+09	2.49057e+09	2.06546e+09	0	0	1.33882e+08	1.31781e+11	9.98875e+08	8.25163e+08	0	0	0	19.1174	28.53	6	14	114.655	67.79	12	39	119.588	65.34	11	36
Q89IH3	CooxM protein OS=Bradyrhizobium diazoefficiens (strain JCM 10833 / IAM 13628 / NBRC 14792 / USDA 110) GN=cooxM PE=4 SV=1 - [Q89IH3_BRADU]	77.99	1	16	16	255	1.35695e+08	1.85428e+09	2.0161e+09	0	5.34723e+08	1.08375e+09	0	3960754970	3.58204e+09	2.58851e+08	9.41992e+08	7.94104e+08	2.03863e+09	3.09006e+09	2.45627e+09	0	5.85129e+08	1.25608e+09	0	5.2392e+09	3.58204e+09	5.2706e+08	1.03537e+09	9.9631e+08	10.475	37.31	6	11	87.1169	77.24	13	40	88.0147	77.24	14	37					44.0332	53.73	9
Q89LQ3	Two-component response regulator OS=Bradyrhizobium diazoefficiens (strain JCM 10833 / IAM 13628 / NBRC 14792 / USDA 110) GN=ntrX PE=4 SV=1 - [Q89LQ3_BRADU]	55.92	1	21	21	206	1.35378e+08	1.53958e+09	1.34614e+09	0	1.07628e+08	2.67165e+08	0	1.43974e+09	1.4907e+09	0	1.64869e+08	2.52322e+07	2.03385e+09	2.56564e+09	1.64004e+09	0	1.17774e+08	3.09646e+08	0	1.90445e+09	1.4907e+09	0	1.81212e+08	3.16572e+07	27.1274	25.44	8	14	138.107	50.22	19	51	112.546	51.1	19	39					9.14176	10.31	4
Q89J72	50S ribosomal protein L10 OS=Bradyrhizobium diazoefficiens (strain JCM 10833 / IAM 13628 / NBRC 14792 / USDA 110) GN=rplJ PE=3 SV=1 - [RL10_BRADU]	64.64	1	10	10	181	1.35078e+08	1.46904e+09	4.99403e+09	8.13125e+07	6.48704e+09	3.74726e+09	0	2.45734e+09	3.99903e+09	2.67856e+09	6.52187e+09	5.71113e+09	2.02936e+09	2.44809e+09	6.08436e+09	3.74527e+09	7.09854e+09	4.34311e+09	0	3.25051e+09	3.99903e+09	5.45395e+09	7.16835e+09	7.16537e+09	6.95366	17.68	3	4	38.4139	46.96	7	14	43.7571	53.04	8	18	9.18392	12.71	2	3	50.7912	53.59	8
Q89JA6	30S ribosomal protein S13 OS=Bradyrhizobium diazoefficiens (strain JCM 10833 / IAM 13628 / NBRC 14792 / USDA 110) GN=rpsM PE=3 SV=1 - [RS13_BRADU]	69.67	1	13	13	163	1.342e+08	2.02446e+09	8.77614e+09	3.07813e+07	2.75917e+09	2.07308e+09	0	2755436497	4918870736	1.22993e+09	3.86184e+09	3.00147e+09	2.01617e+09	3.37367e+09	1.06922e+10	1.41779e+09	3.01926e+09	2.40272e+09	0	3.64483e+09	4918870736	2.50431e+09	4.24465e+09	3.76574e+09	13.0211	26.23	4	7	30.9979	55.74	8	11	76.2845	62.3	11	28	4.01694	13.93	2	3	50.2392	54.92	7
Q89J99	50S ribosomal protein L6 OS=Bradyrhizobium diazoefficiens (strain JCM 10833 / IAM 13628 / NBRC 14792 / USDA 110) GN=rplF PE=3 SV=1 - [RL6_BRADU]	67.8	1	9	9	232	1.32005e+08	6.29131e+09	1.70215e+10	0	1.91563e+09	1.7189e+09	0	14227186364	1.32512e+10	3.88844e+08	1.68801e+09	1.27551e+09	1.98318e+09	1.04842e+10	2.07378e+10	0	2.0962e+09	1.99222e+09	0	1.88194e+10	1.32512e+10	7.91744e+08	1.85534e+09	1.6003e+09	4.24663	14.69	3	3	47.2993	57.06	8	22	136.158	57.06	8	68					22.9137	44.07	5
Q89R44	Oxidoreductase OS=Bradyrhizobium diazoefficiens (strain JCM 10833 / IAM 13628 / NBRC 14792 / USDA 110) GN=blr2928 PE=4 SV=1 - [Q89R44_BRADU]	60.33	1	13	13	94	1.31801e+08	5.67533e+08	9.39734e+08	0	502795657	5.64889e+08	0	1.10394e+09	1.1442e+09	2.17992e+08	4.37966e+08	3.05166e+08	1.98012e+09	9.45766e+08	1.1449e+09	0	5.50192e+08	6.54711e+08	0	1.46027e+09	1.1442e+09	4.43864e+08	4.8138e+08	3.82872e+08	11.7857	12.13	3	5	14.5598	20	4	6	52.5896	40.98	9	18					20.5423	42.3	8
Q89WY8	GTP-binding tyrosin phosphorylated protein OS=Bradyrhizobium diazoefficiens (strain JCM 10833 / IAM 13628 / NBRC 14792 / USDA 110) GN=typA PE=4 SV=1 - [Q89WY8_BRADU]	62.83	1	28	28	267	1.3115e+08	6.04808e+07	2.16841e+08	8.43768e+07	1.92545e+09	1.73617e+09	0	1.93886e+08	1.90491e+08	1.40061e+09	2.81803e+09	2.05748e+09	1.97034e+09	1.00788e+08	2.64183e+08	3.88641e+09	2.10695e+09	2.01224e+09	0	2.56467e+08	1.90491e+08	2.85185e+09	3.09738e+09	2.58138e+09	23.8009	19.74	8	14	5.98446	6.74	2	2	14.7071	16.78	7	10	7.75827	19.24	8	15	112.508	42.43	22
Q89J81	Elongation factor G OS=Bradyrhizobium diazoefficiens (strain JCM 10833 / IAM 13628 / NBRC 14792 / USDA 110) GN=fusA PE=3 SV=1 - [EFG_BRADU]	76.52	1	43	43	689	1.31145e+08	899160724	3.84772e+08	4.66969e+08	4.12456e+09	4.20817e+09	0	6.99329e+08	2.31855e+09	5.44247e+09	5260646063	6.71598e+09	1.97026e+09	1.49841e+09	4.68778e+08	2.15087e+10	4.51336e+09	4.8773e+09	0	9.25056e+08	2.31855e+09	1.10817e+10	5.78212e+09	8.42609e+09	15.7271	12.46	6	12	99.8649	36.67	17	35	42.9269	29.71	15	20	30.9565	17.39	9	22	258.05	67.83	32
Q89J83	30S ribosomal protein S10 OS=Bradyrhizobium diazoefficiens (strain JCM 10833 / IAM 13628 / NBRC 14792 / USDA 110) GN=rpsJ PE=3 SV=1 - [RS10_BRADU]	52.94	1	7	7	62	1.30199e+08	2.20822e+09	3.97448e+09	0	5.94199e+08	6.48935e+08	0	5.09464e+09	5.71291e+09	3.77186e+08	742522103	6.34087e+08	1.95605e+09	3.67989e+09	4.84222e+09	0	6.50211e+08	7.5212e+08	0	6.73908e+09	5.71291e+09	7.68007e+08	8.16126e+08	7.95547e+08	4.29362	24.51	2	3	16.9529	30.39	3	8	29.9995	38.24	4	12					10.4778	24.51	2
Q89HP6	Adenosylhomocysteinase OS=Bradyrhizobium diazoefficiens (strain JCM 10833 / IAM 13628 / NBRC 14792 / USDA 110) GN=ahcY PE=3 SV=1 - [SAHH_BRADU]	68.92	1	29	29	446	1.29875e+08	6.90355e+07	7.72316e+07	2.04406e+08	4632095857	5.22579e+09	0	2.53764e+07	5.05403e+07	2.55312e+09	5325956571	5.27865e+09	1.95118e+09	1.15044e+08	9.40934e+07	9.415e+09	5.06874e+09	6.05673e+09	0	3.35673e+07	5.05403e+07	5.19855e+09	5.8539e+09	6.62277e+09	11.3952	14.8	7	10	5.57859	6.34	2	3	6.53975	9.73	4	4	25.5444	30.44	12	19	238.14	65.33	26
P77829	60 kDa chaperonin 1 OS=Bradyrhizobium diazoefficiens (strain JCM 10833 / IAM 13628 / NBRC 14792 / USDA 110) GN=groL1 PE=2 SV=3 - [CH601_BRADU]	25.93	1	3	12	480	1.29035e+08	7.26159e+08	7.36753e+08	1.23461e+08	1.37501e+10	1.51651e+10	0	2.81556e+09	4.90892e+09	8.77079e+09	2.04521e+10	18490406285	1.93857e+09	1.21011e+09	8.97606e+08	5.68663e+09	1.50462e+10	1.75765e+10	0	3.72436e+09	4.90892e+09	1.78586e+10	2.24794e+10	2.31987e+10	16.9863	9.63	4	7	30.9635	9.07	4	12	22.9153	6.67	3	7	19.7516	13.7	6	17	101.282	21.3	9
Q89KI8	NADH-quinone oxidoreductase subunit C OS=Bradyrhizobium diazoefficiens (strain JCM 10833 / IAM 13628 / NBRC 14792 / USDA 110) GN=nuoC PE=3 SV=1 - [Q89KI8_BRADU]	83.74	1	14	14	154	1.27687e+08	8.3722e+08	6.48168e+08	0	2.09683e+08	2.71401e+08	0	1.38379e+09	1.47772e+09	5.15816e+07	9.21554e+07	1.40602e+08	1.91831e+09	1.39519e+09	7.8968e+08	0	2.29449e+08	3.14555e+08	0	1.83045e+09	1.47772e+09	1.05028e+08	1.0129e+08	1.76403e+08	10.5572	25.12	4	11	53.9739	63.05	10	23	63.2662	75.86	9	22					20.9022	42.86	5
H7C6U6	Transketolase OS=Bradyrhizobium diazoefficiens (strain JCM 10833 / IAM 13628 / NBRC 14792 / USDA 110) GN=cbbT PE=3 SV=1 - [H7C6U6_BRADU]	69.94	1	25	25	147	1.26912e+08	1.54431e+09	8.86628e+08	0	1.98543e+09	1.3529e+09	0	0	0	0	0	0	1.90667e+09	2.57351e+09	1.0802e+09	0	2.17259e+09	1.56802e+09	0	0	0	0	0	0	12.3312	5.51	4	6	53.0202	52.68	18	31	54.9312	48.51	15	27					128.125	64.29	21
Q89KE4	50S ribosomal protein L13 OS=Bradyrhizobium diazoefficiens (strain JCM 10833 / IAM 13628 / NBRC 14792 / USDA 110) GN=rplM PE=3 SV=1 - [RL13_BRADU]	60.39	1	9	9	108	126888011	7.4785e+08	5113214279	0	8.42531e+08	7.01012e+08	0	2.50734e+09	4.53603e+09	1.24939e+08	459667439	6.54554e+08	1.90631e+09	1.24626e+09	6.22957e+09	0	9.21952e+08	8.12478e+08	0	3.31665e+09	4.53603e+09	2.54395e+08	5.05233e+08	8.21225e+08	1.6468	14.94	2	3	22.9309	42.21	6	11	71.215	53.25	8	25					13.7139	41.56	4
Q89BK7	Phosphoenolpyruvate carboxykinase [ATP] OS=Bradyrhizobium diazoefficiens (strain JCM 10833 / IAM 13628 / NBRC 14792 / USDA 110) GN=pckA PE=3 SV=1 - [PCKA_BRADU]	66.73	1	22	22	327	1.25302e+08	7.79173e+08	1.85978e+09	1.30212e+07	1.1908e+09	1.08208e+09	0	1.68575e+09	3.23566e+09	2.63706e+08	9.82768e+08	4.35942e+08	1.88248e+09	1.29846e+09	2.26582e+09	5.99759e+08	1.30305e+09	1.25414e+09	0	2.22987e+09	3.23566e+09	5.36945e+08	1.08019e+09	5.46948e+08	7.51689	3.72	2	3	48.0706	41.45	14	28	152.823	49.81	16	51	2.19379	9.29	3	4	87.5923	51.86	16
Q89JV7	Pantothenate synthetase 2 OS=Bradyrhizobium diazoefficiens (strain JCM 10833 / IAM 13628 / NBRC 14792 / USDA 110) GN=panC2 PE=3 SV=1 - [PANC2_BRADU]	44.88	1	8	8	45	1.24708e+08	2.30222e+08	4.95643e+08	0	0	0	0	6.8481e+08	3.94017e+08	0	0	0	1.87355e+09	3.83654e+08	6.03855e+08	0	0	0	0	9.05851e+08	3.94017e+08	0	0	0	7.97644	16.96	3	4	13.163	36.75	7	7	23.0267	33.92	6	10
Q89DN9	Acetyl-CoA acetyltransferase OS=Bradyrhizobium diazoefficiens (strain JCM 10833 / IAM 13628 / NBRC 14792 / USDA 110) GN=bll7400 PE=3 SV=1 - [Q89DN9_BRADU]	77.69	1	21	21	176	1.24388e+08	48987075	2.7719e+08	1.09428e+08	1.16241e+09	1.21816e+09	0	1.39377e+08	1.513e+08	3.54767e+08	5.60615e+08	911097974	1.86875e+09	8.16346e+07	3.37708e+08	5.04026e+09	1.27199e+09	1.41185e+09	0	1.84364e+08	1.513e+08	7.22358e+08	6.16186e+08	1.14309e+09	7.24985	8.21	3	3	0	9.23	2	2	26.6365	25.64	6	12	8.11376	7.69	3	5	109.696	71.03	17
Q89UD8	Ferredoxin-nitrite reductase OS=Bradyrhizobium diazoefficiens (strain JCM 10833 / IAM 13628 / NBRC 14792 / USDA 110) GN=blr1479 PE=4 SV=1 - [Q89UD8_BRADU]	63.16	1	28	28	208	1.23588e+08	3.58021e+08	2.98012e+08	0	3.46748e+08	1.3349e+08	0	7.35427e+08	2.02535e+09	2.71836e+08	3.48296e+08	1.75053e+08	1.85673e+09	5.96625e+08	3.63076e+08	0	3.79434e+08	1.54715e+08	0	9.72806e+08	2.02535e+09	5.53499e+08	3.82822e+08	2.19628e+08	12.8614	16.33	8	12	37.513	41.56	17	26	39.7535	36.12	14	23					38.4362	28.49	13
Q89W98	Phosphate starvation inducible protein OS=Bradyrhizobium diazoefficiens (strain JCM 10833 / IAM 13628 / NBRC 14792 / USDA 110) GN=phoH PE=4 SV=1 - [Q89W98_BRADU]	52.57	1	12	12	91	1.22359e+08	4.22167e+08	1.41435e+08	0	393376805	3.11517e+08	0	1.30789e+08	4.52574e+08	1.53936e+08	2.40857e+08	252704113	1.83826e+09	7.03522e+08	1.72314e+08	0	4.30458e+08	3.61051e+08	0	1.73004e+08	4.52574e+08	3.13438e+08	2.64733e+08	3.17051e+08	3.7339	6.95	2	3	38.861	52.57	12	16	16.8899	26.28	5	7					22.5881	43.5	9
Q89S81	Electrotransfer ubiquinone oxidoreductase OS=Bradyrhizobium diazoefficiens (strain JCM 10833 / IAM 13628 / NBRC 14792 / USDA 110) GN=blr2524 PE=4 SV=1 - [Q89S81_BRADU]	46.84	1	18	18	130	1.22064e+08	9.65791e+08	958176159	0	6.99826e+07	1.90537e+08	0	9.19506e+08	1.70146e+09	0	4.69386e+07	60758244	1.83383e+09	1.60944e+09	1.16737e+09	0	7.65795e+07	2.20834e+08	0	1.2163e+09	1.70146e+09	0	5.15915e+07	7.62293e+07	9.08544	5.97	3	5	60.879	32.37	12	24	72.9113	37.79	14	25					13.6603	16.09	5
Q89FE3	Glucose-6-phosphate isomerase OS=Bradyrhizobium diazoefficiens (strain JCM 10833 / IAM 13628 / NBRC 14792 / USDA 110) GN=blr6758 PE=3 SV=1 - [Q89FE3_BRADU]	59.85	1	41	41	321	1.20574e+08	3.30566e+08	8.11294e+08	1.54359e+07	2.08531e+08	4.278e+08	0	5.82319e+08	9.25155e+08	362001800	7.20746e+08	1.98127e+08	1.81145e+09	5.50873e+08	9.88421e+08	7.10981e+08	2.28188e+08	4.95823e+08	0	7.70278e+08	9.25155e+08	7.3709e+08	7.92191e+08	2.48576e+08	22.6879	15.07	11	17	44.5997	23.71	15	24	121.158	38.88	24	45	1.81092	2.95	3	3	54.1583	30.87	18
Q89M31	Homoserine dehydrogenase OS=Bradyrhizobium diazoefficiens (strain JCM 10833 / IAM 13628 / NBRC 14792 / USDA 110) GN=hom PE=3 SV=1 - [Q89M31_BRADU]	44.75	1	13	13	98	1.20459e+08	1.30085e+09	1.3479e+09	0	0	0	0	1.64415e+09	1.64397e+09	0	0	0	1.80972e+09	2.1678e+09	1.64218e+09	0	0	0	0	2.17484e+09	1.64397e+09	0	0	0	8.03787	8.22	3	4	60.3575	23.97	7	20	75.9022	39.95	11	26
Q89UV5	Dehydrogenase OS=Bradyrhizobium diazoefficiens (strain JCM 10833 / IAM 13628 / NBRC 14792 / USDA 110) GN=blr1304 PE=4 SV=1 - [Q89UV5_BRADU]	51.87	1	10	10	75	1.20371e+08	1.25341e+08	4.3985e+08	1.53325e+07	3.66916e+08	1.30107e+08	0	3.05363e+08	6.96169e+08	6.00474e+08	5.6406e+08	1.24606e+08	1.8084e+09	2.08875e+08	5.35881e+08	7.0622e+08	4.01504e+08	1.50795e+08	0	4.03927e+08	6.96169e+08	1.22265e+09	6.19974e+08	1.56335e+08	4.6925	6.72	2	2	4.38132	9.33	3	3	29.7051	36.19	7	10	4.09457	9.33	3	3	30.6204	35.45	6
Q89XT1	Acetyl-CoA acetyltransferase OS=Bradyrhizobium diazoefficiens (strain JCM 10833 / IAM 13628 / NBRC 14792 / USDA 110) GN=atoB PE=3 SV=1 - [Q89XT1_BRADU]	83.76	1	23	23	578	119844290	9.02216e+08	5.42986e+08	1.21525e+09	1.99418e+10	1.63876e+10	0	1.13923e+09	8.93262e+08	11444308723	1.35673e+10	1.0631e+10	1.80049e+09	1.5035e+09	6.61534e+08	5.59748e+10	2.18216e+10	1.89933e+10	0	1.50695e+09	8.93262e+08	2.33023e+10	1.49122e+10	1.3338e+10	11.8074	13.96	5	6	54.9597	52.28	13	20	28.6891	25.63	8	11	44.0025	29.19	9	22	406.198	78.93	20
Q89WA9	Translation initiation factor IF-2 OS=Bradyrhizobium diazoefficiens (strain JCM 10833 / IAM 13628 / NBRC 14792 / USDA 110) GN=infB PE=3 SV=1 - [IF2_BRADU]	52.55	1	38	38	456	1.19655e+08	1.16216e+09	8.12693e+08	5.28928e+07	1.08301e+09	1.21419e+09	0	1.30055e+09	2.23967e+09	1.03161e+09	1.57136e+09	1.32907e+09	1.79764e+09	1.93669e+09	9.90126e+08	2.43625e+09	1.1851e+09	1.40726e+09	0	1.72034e+09	2.23967e+09	2.10052e+09	1.72713e+09	1.6675e+09	29.5014	19.62	13	21	110.847	38.58	26	44	105.393	28.82	19	37	13.8703	13.86	7	13	141.428	44.24	29
Q89EG1	NAD(P) transhydrogenase subunit beta OS=Bradyrhizobium diazoefficiens (strain JCM 10833 / IAM 13628 / NBRC 14792 / USDA 110) GN=pntB PE=3 SV=1 - [Q89EG1_BRADU]	19.14	1	10	10	54	1.17836e+08	1.78176e+09	1.09937e+09	0	2.03487e+08	238009573	0	1.44233e+09	1.89696e+09	0	0	74007503	1.77031e+09	2.96923e+09	1.33939e+09	0	2.22669e+08	2.75855e+08	0	1.90788e+09	1.89696e+09	0	0	9.28523e+07	10.5206	8.39	4	5	30.2904	17.2	7	10	21.8261	12.9	5	8					7.74541	6.02	2
Q89LG9	Ribosomal protein S12 methylthiotransferase RimO OS=Bradyrhizobium diazoefficiens (strain JCM 10833 / IAM 13628 / NBRC 14792 / USDA 110) GN=rimO PE=3 SV=1 - [RIMO_BRADU]	53.76	1	14	14	76	1.16959e+08	4.36965e+08	4.97503e+08	0	0	4.03872e+07	0	4.09992e+08	9.57628e+08	0	0	0	1.75714e+09	7.28182e+08	6.06121e+08	0	0	4.68091e+07	0	5.42328e+08	9.57628e+08	0	0	0	6.07443	5.47	2	4	40.555	40.32	10	15	51.9808	42.37	10	17
Q89XH7	Blr0337 protein OS=Bradyrhizobium diazoefficiens (strain JCM 10833 / IAM 13628 / NBRC 14792 / USDA 110) GN=blr0337 PE=4 SV=1 - [Q89XH7_BRADU]	77.44	1	13	13	177	1.15017e+08	5.92623e+08	2.18365e+09	5.14142e+07	1380092589	1.59607e+09	0	1.37711e+09	3.11673e+09	3.09807e+08	1.15902e+09	6.48044e+08	1.72797e+09	9.87578e+08	2.6604e+09	2.36815e+09	1.51019e+09	1.84986e+09	0	1.82161e+09	3.11673e+09	6.30815e+08	1.27391e+09	8.13057e+08	6.70852	12.78	3	4	28.5358	51.13	8	13	47.3266	57.52	9	22	7.24258	16.54	3	6	34.8198	56.02	11
Q89UQ9	Aminobenzoyl-glutamate utilization protein OS=Bradyrhizobium diazoefficiens (strain JCM 10833 / IAM 13628 / NBRC 14792 / USDA 110) GN=blr1352 PE=4 SV=1 - [Q89UQ9_BRADU]	41.04	1	13	13	74	1.1396e+08	3.38713e+08	0	0	2.54084e+08	0	0	6.49149e+08	3.85251e+08	0	513969366	8.42681e+07	1.71208e+09	5.6445e+08	0	0	2.78035e+08	0	0	8.58679e+08	3.85251e+08	0	5.64917e+08	1.05726e+08	4.30848	6.57	2	4	20.2432	18.33	6	8									26.7139	21.51	7
Q89IL7	Blr5617 protein OS=Bradyrhizobium diazoefficiens (strain JCM 10833 / IAM 13628 / NBRC 14792 / USDA 110) GN=blr5617 PE=4 SV=1 - [Q89IL7_BRADU]	30.95	1	7	7	56	1.13089e+08	3.7668e+08	2.62685e+08	0	5.34777e+08	3.14638e+08	0	3.95714e+08	1.23386e+09	2.14607e+08	4.06772e+08	2.56948e+08	1.69899e+09	6.27719e+08	3.20037e+08	0	5.85187e+08	3.64667e+08	0	5.23441e+08	1.23386e+09	4.36972e+08	4.47094e+08	3.22376e+08	9.41943	8.73	2	4	9.39963	18.65	4	6	14.1719	14.68	3	6					12.0246	15.48	3
Q89QQ7	Blr3067 protein OS=Bradyrhizobium diazoefficiens (strain JCM 10833 / IAM 13628 / NBRC 14792 / USDA 110) GN=blr3067 PE=4 SV=1 - [Q89QQ7_BRADU]	56.19	1	9	9	84	1.11783e+08	9.75092e+08	1.3807e+09	0	1.24988e+08	2.61962e+08	0	1.23417e+09	1.32175e+09	0	1.08e+08	4.51087e+07	1.67937e+09	1.62494e+09	1.68214e+09	0	1.3677e+08	3.03616e+08	0	1.63253e+09	1.32175e+09	0	1.18706e+08	5.65949e+07	16.6206	28.76	4	7	51.6516	42.14	7	16	67.8332	49.5	7	19					10.0991	17.73	3
Q89X71	ATP synthase subunit delta OS=Bradyrhizobium diazoefficiens (strain JCM 10833 / IAM 13628 / NBRC 14792 / USDA 110) GN=atpH PE=3 SV=1 - [ATPD_BRADU]	53.23	1	12	12	160	1.08573e+08	1.91042e+09	3.08926e+09	0	8.33978e+08	9.20161e+08	0	3.9888e+09	3752485525	1.57553e+08	7.02529e+08	8.70538e+08	1.63116e+09	3.18362e+09	3.76372e+09	0	9.12593e+08	1.06647e+09	0	5.27629e+09	3752485525	3.20802e+08	7.72168e+08	1.09221e+09	22.1408	20.97	4	9	64.233	41.94	9	27	58.2413	32.26	8	23					31.6408	37.63	7
Q89XE1	Hypothetical aminotransferase OS=Bradyrhizobium diazoefficiens (strain JCM 10833 / IAM 13628 / NBRC 14792 / USDA 110) GN=blr0373 PE=3 SV=1 - [Q89XE1_BRADU]	67.34	1	18	18	170	1.08512e+08	1.10303e+09	7.4801e+08	0	8.54009e+08	6.5029e+08	0	7.55618e+08	4.78486e+08	9.81203e+08	1.54274e+09	2.05678e+09	1.63023e+09	1.83815e+09	9.11321e+08	0	9.34512e+08	7.53691e+08	0	9.99515e+08	4.78486e+08	1.99788e+09	1.69567e+09	2.58051e+09	6.61286	13.92	4	5	34.3516	30.13	8	13	25.8128	31.39	8	10					60.1181	53.67	12
Q89QA6	ABC transporter ATP-binding protein OS=Bradyrhizobium diazoefficiens (strain JCM 10833 / IAM 13628 / NBRC 14792 / USDA 110) GN=blr3224 PE=3 SV=1 - [Q89QA6_BRADU]	64.48	1	14	14	79	1.07841e+08	2232213777	2.71468e+09	0	1.46021e+08	2.69079e+08	0	0	7.02427e+07	0	0	0	1.62015e+09	3.71988e+09	3.30736e+09	0	1.59786e+08	3.11865e+08	0	0	7.02427e+07	0	0	0	6.90423	10.75	3	4	76.0299	54.63	12	31	79.7853	56.72	12	30					6.32674	17.31	3
Q89BM5	MutT/nudix family protein OS=Bradyrhizobium diazoefficiens (strain JCM 10833 / IAM 13628 / NBRC 14792 / USDA 110) GN=blr8123 PE=4 SV=1 - [Q89BM5_BRADU]	48.73	1	12	12	49	1.0547e+08	0	0	0	1.20093e+08	1.35703e+08	0	0	6.08819e+07	2.64939e+08	2.48528e+08	2.63446e+08	1.58453e+09	0	0	0	1.31413e+08	1.5728e+08	0	0	6.08819e+07	5.39456e+08	2.73164e+08	3.30528e+08	5.71579	8.6	2	3													9.69161	22.93	5
P94325	Citrate synthase OS=Bradyrhizobium diazoefficiens (strain JCM 10833 / IAM 13628 / NBRC 14792 / USDA 110) GN=gltA PE=3 SV=2 - [CISY_BRADU]	86.18	1	30	30	525	1.05281e+08	2.50981e+08	2.19634e+08	1.98214e+08	8.63551e+09	7801385309	0	3.19521e+08	3.5092e+08	8.01013e+09	8.93251e+09	1.21066e+10	1.58169e+09	4.18248e+08	2.67586e+08	9.12978e+09	9.44954e+09	9.04186e+09	0	4.22655e+08	3.5092e+08	1.63098e+10	9.81796e+09	1.51893e+10	11.0558	11.98	4	4	18.1414	18.66	6	8	16.1947	15.9	5	6	27.6146	18.66	5	19	274.432	68.43	23
Q89WN6	Blr0642 protein OS=Bradyrhizobium diazoefficiens (strain JCM 10833 / IAM 13628 / NBRC 14792 / USDA 110) GN=blr0642 PE=4 SV=1 - [Q89WN6_BRADU]	59.15	1	12	12	95	1.05116e+08	1.29488e+09	1.14161e+09	0	207943121	2.19655e+08	0	9.6244e+08	9.77129e+08	6.42371e+07	1.03111e+08	0	1.57922e+09	2.15786e+09	1.39086e+09	0	2.27545e+08	2.54581e+08	0	1.27309e+09	9.77129e+08	1.30797e+08	1.13332e+08	0	8.86018	34.89	4	7	40.7608	44.68	7	17	55.8783	49.36	10	20					6.07292	19.15	2
Q89S71	Proteinase OS=Bradyrhizobium diazoefficiens (strain JCM 10833 / IAM 13628 / NBRC 14792 / USDA 110) GN=sohB PE=4 SV=1 - [Q89S71_BRADU]	45.36	1	8	8	52	1.04869e+08	6.87422e+08	8.19678e+08	0	3.19045e+08	3.40909e+08	0	8.7061e+08	1.17601e+09	0	0	2.10184e+08	1.5755e+09	1.14556e+09	9.98636e+08	0	3.49119e+08	3.95116e+08	0	1.15162e+09	1.17601e+09	0	0	2.63704e+08	3.49885	7.95	2	2	19.1065	26.16	5	8	20.6021	26.16	5	9					3.97833	27.15	5
Q89HQ8	ABC transporter HlyB/MsbA family OS=Bradyrhizobium diazoefficiens (strain JCM 10833 / IAM 13628 / NBRC 14792 / USDA 110) GN=blr5932 PE=4 SV=1 - [Q89HQ8_BRADU]	39	1	15	16	67	1.04358e+08	2.72791e+08	2.20948e+08	0	0	0	0	2.38857e+08	1.88381e+08	0	0	0	1.56783e+09	4.54593e+08	2.69186e+08	0	0	0	0	3.15954e+08	1.88381e+08	0	0	0	10.4821	7	2	5	38.4995	20	9	14	41.1292	24	9	15
Q89M32	Aminotransferase OS=Bradyrhizobium diazoefficiens (strain JCM 10833 / IAM 13628 / NBRC 14792 / USDA 110) GN=blr4361 PE=3 SV=1 - [Q89M32_BRADU]	68.52	1	18	18	176	1.04133e+08	1.26228e+09	1.79927e+09	0	1.22346e+08	1.91635e+08	0	2.00245e+09	2207316518	8.17479e+07	8.73983e+07	2.57908e+07	1.56444e+09	2.10352e+09	2.1921e+09	0	1.33879e+08	2.22106e+08	0	2.64879e+09	2207316518	1.66451e+08	9.60617e+07	3.2358e+07	15.0442	14.29	4	8	76.0399	44.07	12	32	103.5	59.08	15	37					9.40311	12.59	3
Q89KJ9	NADH ubiquinone oxidoreductase chain L OS=Bradyrhizobium diazoefficiens (strain JCM 10833 / IAM 13628 / NBRC 14792 / USDA 110) GN=nuoL PE=4 SV=1 - [Q89KJ9_BRADU]	28.55	1	9	9	58	1.04073e+08	5.03388e+08	5.35747e+08	0	2.70257e+07	0	0	1.00235e+09	1.10754e+09	0	3.9524e+07	0	1.56354e+09	8.38872e+08	6.52715e+08	0	2.95733e+07	0	0	1.32589e+09	1.10754e+09	0	4.34418e+07	0	7.44742	4.49	3	5	24.2145	4.49	3	8	36.7358	7.83	5	11					2.18098	4.93	2
Q89H60	Blr6135 protein OS=Bradyrhizobium diazoefficiens (strain JCM 10833 / IAM 13628 / NBRC 14792 / USDA 110) GN=blr6135 PE=4 SV=1 - [Q89H60_BRADU]	47.52	1	6	6	116	1.04013e+08	7.22076e+08	2.23429e+09	0	1.37452e+08	7.53621e+07	0	9.38126e+08	2.16194e+09	0	3.35703e+07	2.43942e+07	1.56265e+09	1.2033e+09	2.7221e+09	0	1.50409e+08	8.73453e+07	0	1.24093e+09	2.16194e+09	0	3.6898e+07	3.06058e+07	8.57395	9.9	2	4	37.1778	36.63	5	18	76.2376	47.52	6	31					18.228	35.15	4
Q89UL9	Histidinol-phosphate aminotransferase 2 OS=Bradyrhizobium diazoefficiens (strain JCM 10833 / IAM 13628 / NBRC 14792 / USDA 110) GN=hisC2 PE=3 SV=1 - [HIS82_BRADU]	69.04	1	16	16	168	1.03602e+08	7.76088e+07	7.07286e+08	1.75893e+07	6.25283e+08	3.81436e+08	0	5.29223e+08	1.14309e+09	4.4573e+08	9.01539e+08	4.64635e+08	1.55647e+09	1.29331e+08	8.61705e+08	8.10167e+08	6.84225e+08	4.42087e+08	0	7.00043e+08	1.14309e+09	9.07574e+08	9.90906e+08	5.82946e+08	5.33289	12.33	4	6	7.26471	13.97	4	5	37.6506	37.26	9	15	2.08521	13.15	3	4	44.339	56.44	13
Q89SM1	Bll2379 protein OS=Bradyrhizobium diazoefficiens (strain JCM 10833 / IAM 13628 / NBRC 14792 / USDA 110) GN=bll2379 PE=4 SV=1 - [Q89SM1_BRADU]	48.23	1	14	14	101	1.03407e+08	1.13772e+09	1.17425e+09	0	0	0	0	1.21011e+09	1.32372e+09	0	0	0	1.55354e+09	1.89596e+09	1.43062e+09	0	0	0	0	1.60071e+09	1.32372e+09	0	0	0	9.066	16.31	4	6	67.2061	46.81	13	26	79.1764	39.24	10	23
Q89R56	Tartrate dehydrogenase OS=Bradyrhizobium diazoefficiens (strain JCM 10833 / IAM 13628 / NBRC 14792 / USDA 110) GN=blr2916 PE=3 SV=1 - [Q89R56_BRADU]	52.66	1	15	15	108	1.02422e+08	0	1.99034e+08	2.54824e+07	6.58673e+08	5.71424e+08	0	0	1.67806e+08	5.43489e+08	1.04216e+09	1.23888e+09	1.53873e+09	0	2.42488e+08	1.17372e+09	7.20762e+08	6.62285e+08	0	0	1.67806e+08	1.10663e+09	1.14546e+09	1.55434e+09	8.95817	9.52	3	4					10.076	12.32	4	4	1.90496	9.52	3	3	49.1991	38.38	11
Q89HS2	Bll5918 protein OS=Bradyrhizobium diazoefficiens (strain JCM 10833 / IAM 13628 / NBRC 14792 / USDA 110) GN=bll5918 PE=4 SV=1 - [Q89HS2_BRADU]	80.24	1	17	17	197	102264339	6.45495e+08	7.35021e+08	0	1.17597e+07	1.67614e+08	0	1.09228e+09	2.29122e+09	6.68181e+07	38763987	7.68693e+07	1.53637e+09	1.07569e+09	8.95496e+08	0	1.28682e+07	1.94266e+08	0	1.44485e+09	2.29122e+09	1.36052e+08	4.26065e+07	9.64428e+07	3.558	5.99	2	2	57.8368	72.16	14	27	92.4044	58.68	12	32					4.57775	7.78	2
Q89VV3	Bll0942 protein OS=Bradyrhizobium diazoefficiens (strain JCM 10833 / IAM 13628 / NBRC 14792 / USDA 110) GN=bll0942 PE=4 SV=1 - [Q89VV3_BRADU]	66.94	1	8	8	88	1.01864e+08	1.14331e+08	2.52874e+08	1.73631e+07	1.34805e+09	1.21427e+09	0	1.83437e+08	5.10281e+08	5.73203e+08	1.30096e+09	1.02249e+09	1.53036e+09	1.90527e+08	3.08084e+08	7.99746e+08	1.47512e+09	1.40735e+09	0	2.42646e+08	5.10281e+08	1.16713e+09	1.42992e+09	1.28285e+09	2.09322	15.32	2	2	1.75804	17.74	2	2	5.05523	27.42	3	5	0	17.74	2	2	34.2096	66.94	7
Q89NT0	Phosphoglycolate phosphatase OS=Bradyrhizobium diazoefficiens (strain JCM 10833 / IAM 13628 / NBRC 14792 / USDA 110) GN=gph PE=3 SV=1 - [Q89NT0_BRADU]	62.61	1	8	8	31	1.01487e+08	3.29125e+08	2.56407e+08	0	1.85001e+08	8.49045e+07	0	1.3919e+08	1.06973e+08	0	0	0	1.52469e+09	5.48471e+08	3.12387e+08	0	2.0244e+08	9.84049e+07	0	1.84117e+08	1.06973e+08	0	0	0	6.39171	7.83	2	3	11.866	22.17	4	7	7.71197	28.7	4	5					10.2206	16.52	3
Q89QW8	Bll3006 protein OS=Bradyrhizobium diazoefficiens (strain JCM 10833 / IAM 13628 / NBRC 14792 / USDA 110) GN=bll3006 PE=4 SV=1 - [Q89QW8_BRADU]	42.49	1	13	13	53	1.00055e+08	4.90882e+08	4.49219e+08	0	0	6.35791e+07	0	566359196	7.91241e+08	0	0	0	1.50318e+09	8.18032e+08	5.47295e+08	0	0	7.36887e+07	0	7.49167e+08	7.91241e+08	0	0	0	5.15634	6.48	2	3	22.1463	17.36	6	9	20.6192	17.36	6	8
Q89QA9	ABC transporter substrate-binding protein OS=Bradyrhizobium diazoefficiens (strain JCM 10833 / IAM 13628 / NBRC 14792 / USDA 110) GN=blr3221 PE=4 SV=1 - [Q89QA9_BRADU]	42.14	1	10	10	100	9.99021e+07	4.02049e+08	5.56396e+08	1.92354e+08	1.58898e+10	1.47473e+10	0	0	0	0	0	0	1.50088e+09	6.69996e+08	6.77873e+08	8.85985e+09	1.73877e+10	1.70922e+10	0	0	0	0	0	0	12.109	12.37	3	7	9.75443	20.4	5	6	24.6112	27.76	6	9	10.0513	12.37	3	5	102.513	42.14	10
Q89M66	Bll4327 protein OS=Bradyrhizobium diazoefficiens (strain JCM 10833 / IAM 13628 / NBRC 14792 / USDA 110) GN=bll4327 PE=4 SV=1 - [Q89M66_BRADU]	35.64	1	6	14	75	9.98818e+07	3.9897e+08	4.60172e+08	0	0	3.49148e+07	0	3.2628e+08	5.83032e+08	0	260537978	0	1.50058e+09	6.64864e+08	5.6064e+08	0	0	4.04665e+07	0	4.31595e+08	5.83032e+08	0	2.86364e+08	0	11.3072	7.27	4	7	38.6209	27.48	11	18	33.657	30.67	10	18
Q89M67	Bll4326 protein OS=Bradyrhizobium diazoefficiens (strain JCM 10833 / IAM 13628 / NBRC 14792 / USDA 110) GN=bll4326 PE=4 SV=1 - [Q89M67_BRADU]	23.47	1	2	10	45	9.98818e+07	3.9897e+08	4.48775e+08	0	0	4.7199e+07	0	3.23299e+08	5.32902e+08	0	1.42711e+08	0	1.50058e+09	6.64864e+08	5.46755e+08	0	0	5.47039e+07	0	4.27653e+08	5.32902e+08	0	1.56857e+08	0	11.3072	6.78	4	7	26.3968	14.38	7	10	14.2749	14.88	5	6
Q89FU7	UDP-N-acetylglucosamine--N-acetylmuramyl-(pentapeptide) pyrophosphoryl-undecaprenol N-acetylglucosamine transferase OS=Bradyrhizobium diazoefficiens (strain JCM 10833 / IAM 13628 / NBRC 14792 / USDA 110) GN=murG PE=3 SV=1 - [MURG_BRADU]	65.85	1	15	15	72	98887607	3.60105e+08	4.11083e+08	0	8.79325e+07	6.68668e+07	0	4.01748e+08	7.59786e+08	0	4.63921e+07	0	1.48564e+09	6.00098e+08	5.00834e+08	0	9.62214e+07	7.74991e+07	0	5.31424e+08	7.59786e+08	0	5.09908e+07	0	4.64461	6.56	2	2	21.8938	21.04	6	9	42.0372	63.39	14	18					14.5503	23.22	5
Q89UA6	Bll1511 protein OS=Bradyrhizobium diazoefficiens (strain JCM 10833 / IAM 13628 / NBRC 14792 / USDA 110) GN=bll1511 PE=4 SV=1 - [Q89UA6_BRADU]	27.7	1	8	8	50	9.84561e+07	8.61939e+08	6.67232e+08	0	1.62786e+08	1.885e+08	0	4.74748e+08	1221666954	0	0	0	1.47916e+09	1.43638e+09	8.12907e+08	0	1.78131e+08	2.18473e+08	0	6.27986e+08	1221666954	0	0	0	10.4926	12.24	4	5	21.6205	24.78	7	9	27.1429	22.16	6	12					2.66397	5.54	2
Q89QH1	Oxalyl-CoA decarboxylase OS=Bradyrhizobium diazoefficiens (strain JCM 10833 / IAM 13628 / NBRC 14792 / USDA 110) GN=oxc PE=3 SV=1 - [Q89QH1_BRADU]	70.36	1	28	28	316	9.79381e+07	1.79588e+08	1.00798e+09	0	1.28869e+09	5.60977e+08	0	5.96675e+08	1.34558e+09	1.77168e+09	4226914646	5.9239e+09	1.47138e+09	2.99275e+08	1.22804e+09	0	1.41017e+09	6.50176e+08	0	7.89268e+08	1.34558e+09	3.60741e+09	4.64591e+09	7.43232e+09	17.3444	9.01	3	7	12.0199	16.64	6	6	75.4635	45.58	17	31					72.6627	47.31	19
Q89J80	30S ribosomal protein S7 OS=Bradyrhizobium diazoefficiens (strain JCM 10833 / IAM 13628 / NBRC 14792 / USDA 110) GN=rpsG PE=3 SV=1 - [RS7_BRADU]	63.46	1	11	11	417	9.65986e+07	1.75913e+09	1.05231e+10	1.35714e+08	4.1951e+09	4.88576e+09	0	5165907465	1.35923e+10	2528997291	8.34891e+09	5.45629e+09	1.45125e+09	2.9315e+09	1.28206e+10	6.25104e+09	4.59055e+09	5.66263e+09	0	6.83334e+09	1.35923e+10	5.14942e+09	9.1765e+09	6.84564e+09	4.15975	13.46	2	2	55.1822	50	6	21	153.707	51.92	8	76	6.57144	16.03	2	5	132.343	57.05	10
Q89CH6	Bll7821 protein OS=Bradyrhizobium diazoefficiens (strain JCM 10833 / IAM 13628 / NBRC 14792 / USDA 110) GN=bll7821 PE=3 SV=1 - [Q89CH6_BRADU]	52.87	1	28	28	235	9.64923e+07	7.2469e+08	1.42338e+09	2.20285e+07	1.0793e+09	1.21823e+09	0	1.03699e+09	1.6207e+09	4.79203e+08	6.66233e+08	362842712	1.44966e+09	1.20766e+09	1.73414e+09	1.01464e+09	1.18104e+09	1.41194e+09	0	1.37171e+09	1.6207e+09	9.75729e+08	7.32274e+08	4.55235e+08	7.89009	8.74	5	7	47.7925	29.66	16	23	100.099	36.68	18	40	0	3.44	2	2	94.0041	36.53	17
Q89KI7	NADH-quinone oxidoreductase subunit B OS=Bradyrhizobium diazoefficiens (strain JCM 10833 / IAM 13628 / NBRC 14792 / USDA 110) GN=nuoB PE=3 SV=1 - [NUOB_BRADU]	46.53	1	6	6	59	9.60771e+07	5.89509e+08	5.51437e+08	0	0	8.29513e+07	0	6.80561e+08	4.40114e+08	0	3.71875e+07	3.98291e+07	1.44342e+09	9.82389e+08	6.7183e+08	0	0	9.61411e+07	0	9.0023e+08	4.40114e+08	0	4.08738e+07	4.99709e+07	2.3889	18.32	2	3	29.165	46.53	6	10	28.9858	46.53	6	10
Q89XC8	Two-component response regulator OS=Bradyrhizobium diazoefficiens (strain JCM 10833 / IAM 13628 / NBRC 14792 / USDA 110) GN=bll0386 PE=4 SV=1 - [Q89XC8_BRADU]	54.03	1	12	12	144	9.58594e+07	349072045	2.24698e+08	5.60925e+07	2.32002e+09	1.63607e+09	0	189886196	2.71892e+08	9.37134e+08	1.73023e+09	1.33699e+09	1.44015e+09	5.81712e+08	2.73756e+08	2.58363e+09	2.53872e+09	1.89621e+09	0	2.51177e+08	2.71892e+08	1.90815e+09	1.90174e+09	1.67743e+09	1.96128	10.9	2	2	10.8311	22.75	4	6	18.5755	27.49	5	9	7.02599	20.38	3	4	81.6993	54.03	11
Q89JA8	50S ribosomal protein L17 OS=Bradyrhizobium diazoefficiens (strain JCM 10833 / IAM 13628 / NBRC 14792 / USDA 110) GN=rplQ PE=3 SV=1 - [RL17_BRADU]	48.55	1	9	9	131	9.44937e+07	2.6646e+09	6.88909e+09	0	1.31373e+09	1.7075e+09	0	8.13024e+09	7.30043e+09	5.07654e+08	1.01729e+09	6.96978e+08	1.41963e+09	4.44044e+09	8.39317e+09	0	1.43757e+09	1.97901e+09	0	1.07545e+10	7.30043e+09	1.03366e+09	1.11813e+09	8.74452e+08	7.81234	19.57	3	4	49.7087	26.81	5	15	68.5314	48.55	8	25					25.3535	27.54	3
P53575	Electron transfer flavoprotein subunit beta OS=Bradyrhizobium diazoefficiens (strain JCM 10833 / IAM 13628 / NBRC 14792 / USDA 110) GN=etfB PE=3 SV=2 - [ETFB_BRADU]	72.29	1	18	18	174	9.4295e+07	1.68036e+08	414569122	1.66412e+08	3.59211e+09	3.77634e+09	0	2.98332e+08	2.56978e+08	3.57699e+09	2.76637e+09	2.70511e+09	1.41665e+09	2.80023e+08	5.05081e+08	7.66497e+09	3.93072e+09	4.3768e+09	0	3.94627e+08	2.56978e+08	7.28329e+09	3.04059e+09	3.39392e+09	9.76964	20.88	4	5	11.0091	18.07	4	4	16.6241	36.95	6	8	13.0277	20.48	4	6	93.024	67.47	16
Q89SB3	Bll2492 protein OS=Bradyrhizobium diazoefficiens (strain JCM 10833 / IAM 13628 / NBRC 14792 / USDA 110) GN=bll2492 PE=4 SV=1 - [Q89SB3_BRADU]	76	1	11	13	215	9.35393e+07	1.39673e+09	3.04019e+09	0	1.41017e+08	6.00525e+08	0	3.38135e+09	3.22009e+09	0	2.10798e+08	8.61633e+07	1.40529e+09	2.32759e+09	3.70395e+09	0	1.5431e+08	6.96013e+08	0	4.47277e+09	3.22009e+09	0	2.31693e+08	1.08103e+08	10.1964	11.2	2	4	88.2153	76	13	44	127.291	72.8	11	39					11.6495	38	5
Q89DA3	Bll7536 protein OS=Bradyrhizobium diazoefficiens (strain JCM 10833 / IAM 13628 / NBRC 14792 / USDA 110) GN=bll7536 PE=4 SV=1 - [Q89DA3_BRADU]	12.27	1	6	6	31	9.21563e+07	8.11632e+08	4.29737e+08	0	0	1.32878e+08	0	4.01966e+08	5.31712e+08	0	0	0	1.38451e+09	1.35255e+09	5.2356e+08	0	0	1.54007e+08	0	5.31712e+08	5.31712e+08	0	0	0	8.19644	4.69	3	4	20.7193	6.5	4	7	17.6538	10.11	4	7
Q89XR6	1-aminocyclopropane-1-carboxylate deaminase OS=Bradyrhizobium diazoefficiens (strain JCM 10833 / IAM 13628 / NBRC 14792 / USDA 110) GN=acdS PE=3 SV=1 - [1A1D_BRADU]	37.69	1	11	11	28	9.204e+07	3.39136e+08	5.62787e+08	0	0	1.5036e+08	0	9.45139e+07	0	0	0	0	1.38277e+09	5.65154e+08	6.85658e+08	0	0	1.74269e+08	0	1.25021e+08	0	0	0	0	4.74746	10.39	3	3	14.6461	24.04	6	6	31.6568	31.75	9	12
Q89CA9	Blr7888 protein OS=Bradyrhizobium diazoefficiens (strain JCM 10833 / IAM 13628 / NBRC 14792 / USDA 110) GN=blr7888 PE=4 SV=1 - [Q89CA9_BRADU]	75.38	1	15	15	275	9.17446e+07	1.18096e+09	2.38891e+09	2.10727e+07	2.0327e+09	1.12271e+09	0	3.31915e+09	2.88211e+09	1.3159e+09	1.5231e+09	2.19068e+09	1.37833e+09	1.96802e+09	2.91047e+09	9.70613e+08	2.22432e+09	1.30123e+09	0	4.39049e+09	2.88211e+09	2.67937e+09	1.67408e+09	2.7485e+09	12.1434	17.31	3	8	58.0809	55.77	11	24	85.9786	60.77	12	29	0	25.38	4	5	83.6564	60	12
Q89R47	Amino acid ABC transporter ATP-binding protein OS=Bradyrhizobium diazoefficiens (strain JCM 10833 / IAM 13628 / NBRC 14792 / USDA 110) GN=blr2925 PE=4 SV=1 - [Q89R47_BRADU]	51.44	1	7	7	37	9.1443e+07	1.20053e+08	2.43337e+08	0	0	0	0	5.1516e+07	4.98548e+06	0	0	0	1.3738e+09	2.00062e+08	2.96464e+08	0	0	0	0	6.81442e+07	4.98548e+06	0	0	0	4.82917	8.64	2	2	1.94588	27.57	4	6	39.6017	51.44	7	24
Q89LK8	Dihydroxy-acid dehydratase 1 OS=Bradyrhizobium diazoefficiens (strain JCM 10833 / IAM 13628 / NBRC 14792 / USDA 110) GN=ilvD1 PE=3 SV=1 - [ILVD1_BRADU]	59.9	1	25	25	217	9.08609e+07	6.23009e+07	1.28753e+08	1.49883e+07	9.28874e+08	6.48331e+08	0	7.18818e+08	4.34764e+08	6.96403e+08	1.22911e+09	9.90575e+08	1.36505e+09	1.03821e+08	1.56863e+08	6.90366e+08	1.01643e+09	7.51421e+08	0	9.50836e+08	4.34764e+08	1.41798e+09	1.35095e+09	1.24281e+09	9.73258	7.31	4	5	10.1359	13.8	6	7	17.8167	16.56	6	6	1.86427	5.84	3	3	90.3056	42.37	18
Q89KK0	NADH dehydrogenase I chain M OS=Bradyrhizobium diazoefficiens (strain JCM 10833 / IAM 13628 / NBRC 14792 / USDA 110) GN=nuoM PE=4 SV=1 - [Q89KK0_BRADU]	12.55	1	4	4	17	9.08447e+07	2.55537e+08	1.75233e+08	0	0	0	0	1.86012e+08	3.63505e+08	0	0	0	1.36481e+09	4.2584e+08	2.13491e+08	0	0	0	0	2.46053e+08	3.63505e+08	0	0	0	4.96802	4.18	2	2	2.29717	3.78	2	2	7.68675	9.96	3	4
Q89KK1	NADH-quinone oxidoreductase subunit N OS=Bradyrhizobium diazoefficiens (strain JCM 10833 / IAM 13628 / NBRC 14792 / USDA 110) GN=nuoN PE=3 SV=1 - [Q89KK1_BRADU]	8.37	1	3	3	10	9.05752e+07	0	8.12088e+07	0	0	0	0	2.17693e+08	1.32059e+08	0	0	0	1.36076e+09	0	9.89389e+07	0	0	0	0	2.87959e+08	1.32059e+08	0	0	0	5.30158	6.49	2	3					10.1792	5.23	2	3
Q89W22	Blr0871 protein OS=Bradyrhizobium diazoefficiens (strain JCM 10833 / IAM 13628 / NBRC 14792 / USDA 110) GN=blr0871 PE=4 SV=1 - [Q89W22_BRADU]	60.23	1	45	45	336	9.04972e+07	8.57843e+08	9.26482e+08	0	1.64756e+08	4.53225e+08	0	1.12691e+09	3.44099e+09	1.69998e+08	1.81997e+08	1.82874e+08	1.35959e+09	1.42955e+09	1.12876e+09	0	1.80287e+08	5.25291e+08	0	1.49065e+09	3.44099e+09	3.46142e+08	2.00038e+08	2.29439e+08	16.0472	12.51	9	15	125.577	48.54	33	54	132.972	49.47	33	52					28.5435	14.15	9
Q89X19	3-isopropylmalate dehydrogenase 2 OS=Bradyrhizobium diazoefficiens (strain JCM 10833 / IAM 13628 / NBRC 14792 / USDA 110) GN=leuB2 PE=3 SV=1 - [LEU32_BRADU]	74.32	2	21	21	289	8.94901e+07	4.45521e+08	7.40282e+08	6.41609e+07	1.57235e+09	1.28579e+09	0	738446693	5.30697e+08	2.59208e+09	2.80934e+09	1.73749e+09	1.34446e+09	7.4244e+08	9.01906e+08	2.95526e+09	1.72056e+09	1.49023e+09	0	9.768e+08	5.30697e+08	5.27786e+09	3.08782e+09	2.17992e+09	14.5861	21.89	6	9	39.7087	34.05	8	14	62.2681	45.68	12	23	7.20212	25.68	7	9	103.401	52.7	13
P59385	Indoleacetamide hydrolase OS=Bradyrhizobium diazoefficiens (strain JCM 10833 / IAM 13628 / NBRC 14792 / USDA 110) GN=bam PE=3 SV=1 - [HYIN_BRADU]	28.82	1	9	9	44	8.86678e+07	5.80641e+07	5.84521e+08	0	0	0	0	1.10076e+09	8.80568e+08	0	0	0	1.3321e+09	9.6761e+07	7.12138e+08	0	0	0	0	1.45606e+09	8.80568e+08	0	0	0	5.18892	7.25	3	3	2.25392	7.82	2	3	26.4413	20.61	7	10
Q89RB2	Blr2860 protein OS=Bradyrhizobium diazoefficiens (strain JCM 10833 / IAM 13628 / NBRC 14792 / USDA 110) GN=blr2860 PE=3 SV=1 - [Q89RB2_BRADU]	59.07	1	17	17	117	8.80281e+07	1.643e+09	1.51987e+09	0	4.19996e+07	2.31228e+08	0	2.24983e+09	3.16464e+09	5.36326e+07	86634558	6.05718e+07	1.32249e+09	2.73798e+09	1.8517e+09	0	4.59587e+07	2.67995e+08	0	2.97603e+09	3.16464e+09	1.09204e+08	9.52223e+07	7.59954e+07	5.52294	14.71	3	4	61.3891	37.99	10	18	72.4527	38.73	10	22					5.41111	14.95	4
Q89LD3	NdvC protein OS=Bradyrhizobium diazoefficiens (strain JCM 10833 / IAM 13628 / NBRC 14792 / USDA 110) GN=ndvC PE=4 SV=1 - [Q89LD3_BRADU]	39.35	1	18	18	85	8.77394e+07	3.61876e+08	4.80355e+08	0	0	7.93823e+07	0	5.56153e+08	7.22039e+08	0	1.57606e+07	0	1.31816e+09	6.0305e+08	5.85229e+08	0	0	9.20047e+07	0	7.35666e+08	7.22039e+08	0	1.73229e+07	0	14.3152	10.65	4	7	36.1603	21.3	9	15	54.4818	38.99	15	19
Q89CQ3	Glutamate synthase large subunit OS=Bradyrhizobium diazoefficiens (strain JCM 10833 / IAM 13628 / NBRC 14792 / USDA 110) GN=gltB PE=4 SV=1 - [Q89CQ3_BRADU]	58.59	1	72	72	601	8.62752e+07	2.28062e+08	6.13747e+08	7.39513e+07	1.41302e+09	1212400546	0	4.92154e+08	7.29058e+08	1.28226e+09	1.52983e+09	1.3937e+09	1.29616e+09	3.80055e+08	7.47745e+08	3.40621e+09	1.54622e+09	1.40518e+09	0	6.51009e+08	7.29058e+08	2.61088e+09	1.68148e+09	1.74859e+09	14.0533	6.28	8	11	43.4949	12.56	13	16	86.163	24.22	26	36	10.736	6.72	10	13	285.571	43.56	51
Q45223	3-hydroxybutyryl-CoA dehydrogenase OS=Bradyrhizobium diazoefficiens (strain JCM 10833 / IAM 13628 / NBRC 14792 / USDA 110) GN=hbdA PE=3 SV=1 - [HBD_BRADU]	67.58	1	13	13	160	8.60622e+07	1399293709	1.44754e+09	0	1.11385e+08	3.33675e+08	0	1.03769e+09	1.1723e+09	2.12975e+08	4.12458e+07	1.73144e+07	1.29296e+09	2.33186e+09	1.76358e+09	0	1.21884e+08	3.86732e+08	0	1.37263e+09	1.1723e+09	4.33649e+08	4.53343e+07	2.17233e+07	3.21203	9.56	2	2	47.352	47.78	8	24	81.8027	55.97	8	41					16.099	25.94	4
Q89JB2	Zinc-binding dehydrogenase OS=Bradyrhizobium diazoefficiens (strain JCM 10833 / IAM 13628 / NBRC 14792 / USDA 110) GN=blr5371 PE=4 SV=1 - [Q89JB2_BRADU]	53.71	1	11	11	86	8.59992e+07	2.58959e+08	1.99137e+08	0	4.20112e+08	3.91251e+08	0	2.24116e+08	1.0703e+08	5.89815e+08	5.00667e+08	3.33227e+08	1.29201e+09	4.31544e+08	2.42614e+08	0	4.59713e+08	4.53463e+08	0	2.96455e+08	1.0703e+08	1.20095e+09	5.50296e+08	4.18078e+08	8.57031	17.8	4	4	10.845	36.2	6	7	17.2264	39.47	7	10					25.3802	29.08	5
Q89N69	Blr3973 protein OS=Bradyrhizobium diazoefficiens (strain JCM 10833 / IAM 13628 / NBRC 14792 / USDA 110) GN=blr3973 PE=4 SV=1 - [Q89N69_BRADU]	39.6	1	10	10	105	8.55281e+07	0	5.95741e+08	0	1.35728e+09	1.14793e+09	0	1.87744e+08	2.28516e+08	2.91608e+08	7.5743e+08	9.33358e+08	1.28493e+09	0	7.25808e+08	0	1.48522e+09	1.33046e+09	0	2.48344e+08	2.28516e+08	5.93758e+08	8.32511e+08	1.17102e+09	11.9368	16.81	3	7					20.6518	18.8	6	8					53.4094	26.21	8
Q89M33	Poly-3-hydroxybutyrate synthase OS=Bradyrhizobium diazoefficiens (strain JCM 10833 / IAM 13628 / NBRC 14792 / USDA 110) GN=bll4360 PE=4 SV=1 - [Q89M33_BRADU]	47.5	1	20	20	127	8.55272e+07	4.57769e+08	3.14797e+08	8.56946e+06	268496928	2.34773e+08	0	2.60118e+08	3.82233e+08	3.51893e+07	4.96525e+07	2.21581e+07	1.28492e+09	7.6285e+08	3.83526e+08	3.94711e+08	2.93807e+08	2.72104e+08	0	3.44079e+08	3.82233e+08	7.16507e+07	5.45744e+07	2.78002e+07	9.2472	14.33	6	8	62.3684	37.17	16	27	34.8977	29.5	12	17	0	3.67	2	3	25.7316	24.83	10
Q89MH4	Blr4219 protein OS=Bradyrhizobium diazoefficiens (strain JCM 10833 / IAM 13628 / NBRC 14792 / USDA 110) GN=blr4219 PE=4 SV=1 - [Q89MH4_BRADU]	72.35	1	13	13	100	8.54695e+07	9.13978e+08	797808456	0	1.28789e+08	1.21005e+08	0	6.93262e+08	5.93911e+08	0	0	0	1.28405e+09	1.5231e+09	9.71991e+08	0	1.40929e+08	1.40245e+08	0	9.1703e+08	5.93911e+08	0	0	0	10.1075	19.35	4	6	78.9725	69.12	12	30	62.4321	59.45	10	23					12.2549	22.12	3
Q89M53	Blr4340 protein OS=Bradyrhizobium diazoefficiens (strain JCM 10833 / IAM 13628 / NBRC 14792 / USDA 110) GN=blr4340 PE=4 SV=1 - [Q89M53_BRADU]	59.85	1	14	14	110	8.53735e+07	2.98229e+07	1.83849e+08	0	4.64362e+08	5.34178e+08	0	136290815	4.28028e+08	6.90723e+08	8.20611e+08	1130763466	1.28261e+09	4.96985e+07	2.23988e+08	0	5.08135e+08	6.19116e+08	0	1.80282e+08	4.28028e+08	1.40642e+09	9.01956e+08	1.41869e+09	7.77241	9.27	2	3	4.79167	17.37	3	4	5.33187	8.88	2	2					44.9365	59.85	12
Q89XW4	Acetyl-coenzyme A carboxylase carboxyl transferase subunit alpha OS=Bradyrhizobium diazoefficiens (strain JCM 10833 / IAM 13628 / NBRC 14792 / USDA 110) GN=accA PE=3 SV=1 - [Q89XW4_BRADU]	71.56	1	23	23	184	8.49513e+07	5.7041e+08	6.27561e+08	0	1.83985e+08	2.48244e+08	0	7.41597e+08	1.09602e+09	4.19757e+07	1.76201e+08	3.63518e+07	1.27627e+09	9.50561e+08	7.64574e+08	0	2.01328e+08	2.87716e+08	0	9.80967e+08	1.09602e+09	8.54688e+07	1.93667e+08	4.56082e+07	5.77703	8.75	2	3	79.7181	60	17	28	89.0034	60	17	33					35.5408	38.75	7
Q89V87	Enoyl-CoA hydratase OS=Bradyrhizobium diazoefficiens (strain JCM 10833 / IAM 13628 / NBRC 14792 / USDA 110) GN=fadB PE=4 SV=1 - [Q89V87_BRADU]	60.52	1	37	37	384	8.45485e+07	8.52013e+08	9.73636e+08	5.52289e+07	2.99756e+09	1724211923	0	6.94805e+08	1.26782e+09	1.14227e+09	1.43404e+09	1.72417e+09	1.27022e+09	1.41984e+09	1.18621e+09	2.54385e+09	3.28013e+09	1.99837e+09	0	9.19072e+08	1.26782e+09	2.32584e+09	1.57619e+09	2.1632e+09	12.0135	13.43	8	9	67.2219	38.4	21	32	91.6946	45.73	27	40	6.4313	7.46	5	5	149.275	53.05	29
Q89CH9	Bll7818 protein OS=Bradyrhizobium diazoefficiens (strain JCM 10833 / IAM 13628 / NBRC 14792 / USDA 110) GN=bll7818 PE=3 SV=1 - [Q89CH9_BRADU]	31.82	1	14	14	91	8.41038e+07	1.18574e+08	1.57278e+09	0	6.65292e+08	3.69714e+08	0	2.80064e+08	1.63192e+09	1.01191e+08	5.76187e+08	0	1.26354e+09	1.97599e+08	1.91616e+09	0	7.28006e+08	4.28501e+08	0	3.70462e+08	1.63192e+09	2.0604e+08	6.33302e+08	0	0	3.79	2	2	3.52837	7.83	3	3	46.4514	26.77	10	19					18.6646	21.97	9
Q89WV4	Blr0574 protein OS=Bradyrhizobium diazoefficiens (strain JCM 10833 / IAM 13628 / NBRC 14792 / USDA 110) GN=blr0574 PE=4 SV=1 - [Q89WV4_BRADU]	34.5	1	6	6	22	8.39003e+07	1.62739e+08	1.91321e+08	0	0	0	0	427072407	3.50218e+08	0	0	0	1.26048e+09	2.71197e+08	2.33091e+08	0	0	0	0	5.64922e+08	3.50218e+08	0	0	0	5.18424	13.45	2	3	7.36821	22.22	3	4	4.52987	15.79	2	2
Q89S80	Blr2525 protein OS=Bradyrhizobium diazoefficiens (strain JCM 10833 / IAM 13628 / NBRC 14792 / USDA 110) GN=blr2525 PE=4 SV=1 - [Q89S80_BRADU]	59.53	1	29	29	251	8.38881e+07	5.87105e+08	4.55358e+08	3.37078e+07	7.88363e+08	9.0044e+08	0	7.6472e+08	9.08396e+08	5.90526e+08	1.54767e+09	7.23126e+08	1.2603e+09	9.78382e+08	5.54775e+08	1.55259e+09	8.62678e+08	1.04362e+09	0	1.01155e+09	9.08396e+08	1.2024e+09	1.70109e+09	9.07257e+08	11.0417	11.71	6	9	49.522	35.79	16	23	62.409	31.77	13	22	4.19716	8.03	4	4	62.1638	32.78	13
Q89KP9	1-deoxy-D-xylulose 5-phosphate reductoisomerase OS=Bradyrhizobium diazoefficiens (strain JCM 10833 / IAM 13628 / NBRC 14792 / USDA 110) GN=dxr PE=3 SV=1 - [DXR_BRADU]	65.6	1	18	18	124	8.3274e+07	2.51374e+08	634079031	0	4.50103e+08	3.1475e+08	0	8.96649e+08	1.62433e+09	2.79919e+08	3.25297e+08	2.99692e+08	1.25107e+09	4.18902e+08	7.72515e+08	0	4.92532e+08	3.64797e+08	0	1.18607e+09	1.62433e+09	5.69958e+08	3.57543e+08	3.76003e+08	14.7814	11.06	3	6	21.0093	25.31	6	7	46.7149	52.09	12	16					28.5612	30.47	8
Q89R17	Phosphoenolpyruvate carboxylase OS=Bradyrhizobium diazoefficiens (strain JCM 10833 / IAM 13628 / NBRC 14792 / USDA 110) GN=ppc PE=3 SV=1 - [CAPP_BRADU]	56.55	1	45	45	242	8.28373e+07	7.79835e+08	5.66049e+08	0	2.43179e+07	1.01009e+08	0	6.85343e+08	1.53601e+09	0	49569792	0	1.24451e+09	1.29956e+09	6.89632e+08	0	2.66102e+07	1.17071e+08	0	9.06557e+08	1.53601e+09	0	5.44835e+07	0	15.4012	11.7	10	12	107.486	43.03	33	55	82.358	38.3	29	44					3.1737	3.86	2
P94328	Cyclic pyranopterin monophosphate synthase accessory protein OS=Bradyrhizobium diazoefficiens (strain JCM 10833 / IAM 13628 / NBRC 14792 / USDA 110) GN=moaC PE=3 SV=2 - [MOAC_BRADU]	60.47	1	8	8	23	8.23931e+07	1.89647e+08	2.114e+08	0	0	0	0	1.53496e+08	2.27629e+08	0	0	0	1.23784e+09	3.16038e+08	2.57554e+08	0	0	0	0	2.03041e+08	2.27629e+08	0	0	0	8.50635	12.79	2	3	17.6227	20.93	3	5	14.3255	29.65	3	6
Q89NC5	ABC transporter ATP-binding protein OS=Bradyrhizobium diazoefficiens (strain JCM 10833 / IAM 13628 / NBRC 14792 / USDA 110) GN=blr3917 PE=3 SV=1 - [Q89NC5_BRADU]	71.83	1	16	16	355	8.23163e+07	3.50291e+09	3.7582e+09	0	4.88962e+08	6.58907e+08	0	5.14558e+09	4.56121e+09	7.05806e+07	4.4988e+08	1.51547e+08	1.23668e+09	5.83744e+09	4.57871e+09	0	5.35054e+08	7.63678e+08	0	6.80645e+09	4.56121e+09	1.43713e+08	4.94475e+08	1.90136e+08	8.88397	7.04	2	6	172.123	71.27	13	67	217.514	71.27	13	70					38.6524	36.62	7
Q89UG0	Urease subunit alpha OS=Bradyrhizobium diazoefficiens (strain JCM 10833 / IAM 13628 / NBRC 14792 / USDA 110) GN=ureC PE=3 SV=1 - [URE1_BRADU]	45.98	1	15	15	69	8.20445e+07	1.41211e+08	5.43818e+08	0	0	0	0	5.72665e+08	1.93232e+08	0	0	0	1.2326e+09	2.35321e+08	6.62548e+08	0	0	0	0	7.57508e+08	1.93232e+08	0	0	0	8.94068	14.86	5	5	15.3303	21.68	6	7	87.298	44.58	14	27
Q89KJ6	NADH-quinone oxidoreductase subunit I OS=Bradyrhizobium diazoefficiens (strain JCM 10833 / IAM 13628 / NBRC 14792 / USDA 110) GN=nuoI PE=3 SV=1 - [NUOI_BRADU]	29.17	1	5	5	25	8.13757e+07	9.41824e+08	6.32558e+08	0	127940539	247363559	0	9.6353e+08	5.97949e+08	0	2.04229e+08	1.00989e+08	1.22255e+09	1.56951e+09	7.70663e+08	0	1.40001e+08	2.86696e+08	0	1.27454e+09	5.97949e+08	0	2.24474e+08	1.26704e+08	5.35795	9.52	2	3	1.94052	9.52	2	2	1.79891	9.52	2	2					4.58846	16.07	2
Q89NP4	Cytokinin riboside 5'-monophosphate phosphoribohydrolase OS=Bradyrhizobium diazoefficiens (strain JCM 10833 / IAM 13628 / NBRC 14792 / USDA 110) GN=bll3794 PE=3 SV=1 - [Q89NP4_BRADU]	64.22	1	11	11	102	8.09709e+07	4.82154e+07	2.58707e+08	7.62744e+06	6.31355e+08	7.14882e+08	0	1.09762e+07	2.2711e+08	4.93874e+08	6.0617e+08	6.7813e+08	1.21647e+09	8.03487e+07	3.15189e+08	3.51322e+08	6.90869e+08	8.28553e+08	0	1.45191e+07	2.2711e+08	1.0056e+09	6.66257e+08	8.50804e+08	6.84568	14.22	3	4	5.36337	22.55	3	4	20.1034	47.55	6	11	0	9.8	2	2	28.9225	56.37	7
Q89UM3	1-acylglycerol-3-phosphate O-acyltransferase OS=Bradyrhizobium diazoefficiens (strain JCM 10833 / IAM 13628 / NBRC 14792 / USDA 110) GN=plsC PE=4 SV=1 - [Q89UM3_BRADU]	40.47	1	9	9	33	7.88675e+07	8.70812e+07	1.37085e+08	0	0	0	0	1.04676e+08	3.78207e+08	0	0	0	1.18487e+09	1.45117e+08	1.67015e+08	0	0	0	0	1.38463e+08	3.78207e+08	0	0	0	2.47141	8.17	2	2	5.64924	24.12	4	4	10.8021	33.46	7	8
Q89NN3	Blr3805 protein OS=Bradyrhizobium diazoefficiens (strain JCM 10833 / IAM 13628 / NBRC 14792 / USDA 110) GN=blr3805 PE=4 SV=1 - [Q89NN3_BRADU]	51.02	1	15	15	170	7.83692e+07	2.17817e+08	3.78914e+08	0	701012969	4.02182e+08	0	3.69472e+08	662916249	2.24133e+08	4.37462e+08	4.46598e+08	1.17738e+09	3.62982e+08	4.61641e+08	0	7.67094e+08	4.66132e+08	0	4.8873e+08	662916249	4.56368e+08	4.80826e+08	5.60317e+08	3.43777	9.69	3	3	30.6322	30.36	9	16	47.925	30.1	8	18					49.8609	35.46	9
Q89QH0	Transcriptional regulatory protein OS=Bradyrhizobium diazoefficiens (strain JCM 10833 / IAM 13628 / NBRC 14792 / USDA 110) GN=bll3158 PE=4 SV=1 - [Q89QH0_BRADU]	52.26	1	12	12	66	7.82974e+07	1.39537e+08	4.00112e+08	0	4.08474e+08	2.62889e+08	0	1.00046e+08	2.96824e+08	0	185125662	3.49963e+07	1.1763e+09	2.32532e+08	4.87467e+08	0	4.46979e+08	3.0469e+08	0	1.32339e+08	2.96824e+08	0	2.03477e+08	4.39075e+07	5.15683	9.02	2	2	9.89286	36.84	6	7	37.8894	45.86	9	13					35.2942	44.74	8
Q89MV6	Blr4086 protein OS=Bradyrhizobium diazoefficiens (strain JCM 10833 / IAM 13628 / NBRC 14792 / USDA 110) GN=blr4086 PE=4 SV=1 - [Q89MV6_BRADU]	50.59	1	16	16	86	7.79678e+07	6.94482e+08	6.42918e+08	0	0	3.22481e+07	0	9.84037e+08	7.79159e+08	0	2.81395e+07	0	1.17135e+09	1.15732e+09	7.83284e+08	0	0	3.73758e+07	0	1.30166e+09	7.79159e+08	0	3.09289e+07	0	4.07767	9.18	4	4	52.5557	39.53	13	21	47.6954	43.29	13	18
Q89V89	Acyl-CoA dehydrogenase OS=Bradyrhizobium diazoefficiens (strain JCM 10833 / IAM 13628 / NBRC 14792 / USDA 110) GN=acd PE=3 SV=1 - [Q89V89_BRADU]	55.87	1	22	22	206	7.73493e+07	0	3.76291e+08	8.58563e+07	1.15465e+09	1.18215e+09	0	0	2.15489e+08	7.58818e+08	9.31935e+08	1.2657e+09	1.16206e+09	0	4.58446e+08	3.95456e+09	1.26349e+09	1.37012e+09	0	0	2.15489e+08	1.54507e+09	1.02431e+09	1.58799e+09	7.10502	7.05	3	4					33.1276	25.5	11	18	8.62083	10.57	4	7	114.824	35.91	15
Q89D49	D-alanine aminotransferase OS=Bradyrhizobium diazoefficiens (strain JCM 10833 / IAM 13628 / NBRC 14792 / USDA 110) GN=bll7596 PE=3 SV=1 - [Q89D49_BRADU]	55.27	1	18	18	145	7.66313e+07	3.82867e+08	5.90784e+08	1.39376e+07	9.9103e+08	8.71554e+08	0	5.25091e+08	1.75627e+09	3.61229e+08	1094276090	4.6533e+08	1.15127e+09	6.3803e+08	7.19768e+08	6.41969e+08	1.08445e+09	1.01014e+09	0	6.94578e+08	1.75627e+09	7.35517e+08	1.20275e+09	5.83819e+08	8.33195	8.63	3	4	15.3913	31.95	7	8	33.6831	32.27	7	13	1.78711	13.1	3	5	48.8594	43.13	11
Q89SB6	Anthranilate synthase component I and II OS=Bradyrhizobium diazoefficiens (strain JCM 10833 / IAM 13628 / NBRC 14792 / USDA 110) GN=trpE PE=4 SV=1 - [Q89SB6_BRADU]	56.31	1	33	33	184	7.62909e+07	0	2.1875e+08	2.59429e+07	288268393	485035005	0	15979597	6.63074e+07	3.33158e+08	4.83516e+08	5.51718e+08	1.14616e+09	0	2.66509e+08	1.19494e+09	3.15442e+08	5.62159e+08	0	2.11374e+07	6.63074e+07	6.7836e+08	5.31445e+08	6.92204e+08	11.0869	7.77	6	6					2.79557	6.66	3	3	8.16704	4.85	4	5	70.0679	38.7	20
Q89J29	Bll5455 protein OS=Bradyrhizobium diazoefficiens (strain JCM 10833 / IAM 13628 / NBRC 14792 / USDA 110) GN=bll5455 PE=3 SV=1 - [Q89J29_BRADU]	63.5	1	21	21	223	7.60824e+07	2.71578e+08	1.14089e+09	0	7.80267e+08	5.13804e+08	0	3.879e+08	8.40192e+08	362760957	5.89461e+08	3.94562e+08	1.14303e+09	4.52571e+08	1.38998e+09	0	8.53818e+08	5.95502e+08	0	5.13105e+08	8.40192e+08	7.38636e+08	6.47892e+08	4.95031e+08	19.8979	21.41	7	12	25.7503	34.06	9	14	85.5683	43.8	14	31					107.864	48.66	15
Q89C99	Alcohol dehydrogenase OS=Bradyrhizobium diazoefficiens (strain JCM 10833 / IAM 13628 / NBRC 14792 / USDA 110) GN=bll7898 PE=3 SV=1 - [Q89C99_BRADU]	45.3	1	12	12	49	7.54878e+07	1.70458e+08	1.59875e+08	2.38784e+07	2.68472e+08	8.68691e+08	0	1.04175e+08	2.85096e+08	0	5.72673e+07	4.97193e+07	1.13409e+09	2.8406e+08	1.94781e+08	1.09984e+09	2.93779e+08	1.00682e+09	0	1.37801e+08	2.85096e+08	0	6.29441e+07	6.23795e+07	4.15007	7.18	2	3	5.64951	22.38	5	5	10.6002	17.96	4	5	2.89575	7.18	2	2	20.3826	32.32	7
Q89W48	Blr0844 protein OS=Bradyrhizobium diazoefficiens (strain JCM 10833 / IAM 13628 / NBRC 14792 / USDA 110) GN=blr0844 PE=4 SV=1 - [Q89W48_BRADU]	54.94	1	21	21	301	7.51164e+07	6.31947e+07	9.28021e+07	1.98328e+08	2.77633e+09	3998158853	0	1.43181e+08	1.47303e+08	2603873956	5.02739e+09	6.18728e+09	1.12851e+09	1.05311e+08	1.13063e+08	9.13505e+09	3.03804e+09	4.6339e+09	0	1.89397e+08	1.47303e+08	5.30188e+09	5.52574e+09	7.76277e+09	4.42224	7.41	2	2	6.45253	21.6	4	4	12.5584	21.6	4	5	17.0247	15.74	5	7	153.955	51.23	18
Q89IP6	Bll5588 protein OS=Bradyrhizobium diazoefficiens (strain JCM 10833 / IAM 13628 / NBRC 14792 / USDA 110) GN=bll5588 PE=4 SV=1 - [Q89IP6_BRADU]	43.99	1	8	8	63	7.49324e+07	120773501	1.92606e+08	0	1.33505e+08	1.51816e+08	0	2.64786e+08	4.41586e+08	1.745e+08	1.84448e+08	52249928	1.12575e+09	2.01263e+08	2.34657e+08	0	1.4609e+08	1.75956e+08	0	3.50253e+08	4.41586e+08	3.55308e+08	2.02732e+08	6.55545e+07	6.09901	10.31	2	3	11.3041	14.43	3	5	32.2065	38.83	6	11					8.49327	17.53	4
Q89T58	Chemotaxis two-component hybrid sensor and regulator OS=Bradyrhizobium diazoefficiens (strain JCM 10833 / IAM 13628 / NBRC 14792 / USDA 110) GN=cheA PE=4 SV=1 - [Q89T58_BRADU]	52.9	1	1	37	260	7.46559e+07	2.96373e+08	3.22529e+08	3.50985e+07	1.22167e+08	3.53235e+08	0	6.89693e+08	7.65183e+08	184440581	2.66834e+08	8.10727e+07	1.1216e+09	4.93891e+08	3.92946e+08	1.61664e+09	1.33684e+08	4.09402e+08	0	9.12309e+08	7.65183e+08	3.75549e+08	2.93284e+08	1.01717e+08	7.09675	4.32	3	4	58.871	31.61	23	38	102.645	34.35	22	46	4.53061	2.74	2	2	13.8393	14.65	9
Q89I31	Two-component hybrid sensor and regulator OS=Bradyrhizobium diazoefficiens (strain JCM 10833 / IAM 13628 / NBRC 14792 / USDA 110) GN=bll5808 PE=4 SV=1 - [Q89I31_BRADU]	28.34	1	16	16	93	7.46133e+07	3.55804e+08	3.28084e+08	0	0	1.72215e+08	0	3.04657e+08	5.38187e+08	0	7.72e+07	0	1.12096e+09	5.9293e+08	3.99714e+08	0	0	1.99599e+08	0	4.02993e+08	5.38187e+08	0	8.48526e+07	0	8.79593	7.2	4	6	36.2939	19.98	11	16	50.3564	22.65	12	26
H7C6S3	Cytochrome-c oxidase OS=Bradyrhizobium diazoefficiens (strain JCM 10833 / IAM 13628 / NBRC 14792 / USDA 110) GN=fixO PE=4 SV=1 - [H7C6S3_BRADU]	52.05	1	7	7	42	7.42207e+07	8.66727e+08	9.28053e+08	0	0	9.86539e+07	0	1.05021e+09	5.79726e+08	0	0	0	1.11506e+09	1.44436e+09	1.13067e+09	0	0	1.14341e+08	0	1.3892e+09	5.79726e+08	0	0	0	2.16616	13.93	2	2	28.0465	38.11	6	8	38.0762	38.11	6	12
Q89CI0	Bll7817 protein OS=Bradyrhizobium diazoefficiens (strain JCM 10833 / IAM 13628 / NBRC 14792 / USDA 110) GN=bll7817 PE=3 SV=1 - [Q89CI0_BRADU]	40.79	1	14	14	93	7.26907e+07	1.70016e+08	1.14965e+09	0	1.04539e+09	5.98147e+08	0	1.42216e+08	1.03637e+09	1.12597e+08	6.10451e+08	1.02627e+08	1.09207e+09	2.83324e+08	1.40065e+09	0	1.14393e+09	6.93257e+08	0	1.8812e+08	1.03637e+09	2.29264e+08	6.70963e+08	1.2876e+08	9.99776	15.53	5	10	3.29357	6.58	2	3	48.6709	40.79	14	21					36.2638	37.89	12
Q89NC9	3-oxoacyl-(Acyl-carrier protein) reductase OS=Bradyrhizobium diazoefficiens (strain JCM 10833 / IAM 13628 / NBRC 14792 / USDA 110) GN=fabG PE=4 SV=1 - [Q89NC9_BRADU]	56.45	1	10	11	123	7.23092e+07	2.92436e+08	582985002	0	7.59579e+08	4.37601e+08	0	8.00759e+08	2.24751e+09	7.62858e+08	1.44692e+09	1.26535e+09	1.08634e+09	4.87331e+08	7.10266e+08	0	8.31181e+08	5.07183e+08	0	1.05923e+09	2.24751e+09	1.55329e+09	1.59034e+09	1.58755e+09	3.62115	8.47	2	2	18.9618	30.24	5	7	50.3284	48.39	9	17					38.4046	46.77	9
Q89CQ8	Blr7738 protein OS=Bradyrhizobium diazoefficiens (strain JCM 10833 / IAM 13628 / NBRC 14792 / USDA 110) GN=blr7738 PE=4 SV=1 - [Q89CQ8_BRADU]	41.09	1	26	26	134	7.19406e+07	8.5666e+08	8.14172e+08	0	0	3.78739e+07	0	7.00831e+08	1.16968e+09	3.17852e+07	109178744	0	1.0808e+09	1.42758e+09	9.91928e+08	0	0	4.38961e+07	0	9.27043e+08	1.16968e+09	6.47194e+07	1.20001e+08	0	4.46405	4.4	3	3	65.3922	29.83	19	28	63.8046	29.29	17	26
Q89WE9	Proteinase IV OS=Bradyrhizobium diazoefficiens (strain JCM 10833 / IAM 13628 / NBRC 14792 / USDA 110) GN=blr0741 PE=4 SV=1 - [Q89WE9_BRADU]	19.63	1	7	7	32	7.1883e+07	2.48365e+08	4.24695e+08	0	0	8.2184e+07	0	4.1957e+08	7.86854e+08	0	0	0	1.07994e+09	4.13889e+08	5.17418e+08	0	0	9.52519e+07	0	5.54997e+08	7.86854e+08	0	0	0	1.64587	5.21	2	3	6.33475	7.98	3	3	10.5258	19.63	7	8
Q89UM1	Blr1395 protein OS=Bradyrhizobium diazoefficiens (strain JCM 10833 / IAM 13628 / NBRC 14792 / USDA 110) GN=blr1395 PE=4 SV=1 - [Q89UM1_BRADU]	40.61	1	11	11	52	7.1536e+07	5.0084e+08	4.96132e+08	0	0	0	0	7.69094e+08	709639109	0	0	0	1.07472e+09	8.34627e+08	6.04451e+08	0	0	0	0	1.01734e+09	709639109	0	0	0	8.11377	8.63	3	4	35.55	27.41	7	12	27.2594	37.56	10	13
Q89UJ7	Methylenetetrahydrofolate reductase OS=Bradyrhizobium diazoefficiens (strain JCM 10833 / IAM 13628 / NBRC 14792 / USDA 110) GN=metF PE=3 SV=1 - [Q89UJ7_BRADU]	60.59	1	14	14	104	7.08908e+07	4.30127e+08	9.83612e+08	0	21116846	2.27077e+08	0	2.28689e+08	7.99365e+08	0	0	0	1.06503e+09	7.16786e+08	1.19836e+09	0	2.31074e+07	2.63184e+08	0	3.02504e+08	7.99365e+08	0	0	0	5.60249	10.1	3	3	26.4725	41.04	10	19	107.018	60.59	14	42					4.9212	9.45	2
Q89JA7	DNA-directed RNA polymerase subunit alpha OS=Bradyrhizobium diazoefficiens (strain JCM 10833 / IAM 13628 / NBRC 14792 / USDA 110) GN=rpoA PE=3 SV=1 - [RPOA_BRADU]	69.39	1	20	20	417	7.07899e+07	1.14326e+09	1.02762e+09	3.70229e+08	5.5314e+09	6.41412e+09	0	1.69028e+09	2.01209e+09	6.37776e+09	7.54694e+09	6074068953	1.06352e+09	1.90518e+09	1.25198e+09	1.70528e+10	6.05282e+09	7.43401e+09	0	2.23586e+09	2.01209e+09	1.29861e+10	8.29504e+09	7.62073e+09	16.973	19.53	5	8	58.3552	45.77	13	25	60.5833	39.07	11	22	33.6457	49.27	13	23	183.814	49.56	15
Q89MV9	3-oxoacyl-(Acyl carrier protein) reductase OS=Bradyrhizobium diazoefficiens (strain JCM 10833 / IAM 13628 / NBRC 14792 / USDA 110) GN=fabG PE=4 SV=1 - [Q89MV9_BRADU]	63.67	1	11	11	129	7.06248e+07	1.62534e+08	3.11817e+08	9.92173e+06	5.7682e+08	3.96242e+08	0	3.31802e+08	9.67922e+08	2.45542e+08	8.99211e+08	1.52445e+09	1.06104e+09	2.70854e+08	3.79894e+08	4.56997e+08	6.31194e+08	4.59247e+08	0	4.389e+08	9.67922e+08	4.9996e+08	9.88347e+08	1.91262e+09	8.21002	9.39	3	5	12.0443	27.76	5	8	25.8353	26.12	5	11	1.67308	9.39	3	4	25.6884	44.08	8
Q89HL9	Blr5971 protein OS=Bradyrhizobium diazoefficiens (strain JCM 10833 / IAM 13628 / NBRC 14792 / USDA 110) GN=blr5971 PE=4 SV=1 - [Q89HL9_BRADU]	62.25	1	28	28	148	7.0333e+07	374623526	4.11582e+08	0	2.83886e+08	2.2744e+08	0	850269129	1.27455e+09	6.24279e+07	2.45498e+08	3.21904e+07	1.05665e+09	6.24292e+08	5.01441e+08	0	3.10647e+08	2.63605e+08	0	1.12472e+09	1.27455e+09	1.27113e+08	2.69833e+08	4.03872e+07	9.41905	14.2	6	8	49.6887	31.67	14	21	44.9226	27.77	12	15					25.1769	16.22	8
Q89KX1	Acetyltransferase component of pyruvate dehydrogenase complex OS=Bradyrhizobium diazoefficiens (strain JCM 10833 / IAM 13628 / NBRC 14792 / USDA 110) GN=bll4779 PE=3 SV=1 - [Q89KX1_BRADU]	63.41	1	20	20	339	6.93078e+07	7.33879e+08	4.01083e+09	0	1.64172e+09	9.33282e+08	0	1.88408e+09	1.60413e+09	3.99695e+08	9.03865e+08	8.96836e+08	1.04125e+09	1.22298e+09	4.8865e+09	0	1.79648e+09	1.08168e+09	0	2.49222e+09	1.60413e+09	8.13839e+08	9.93462e+08	1.1252e+09	10.1597	15.74	4	8	45.8942	35.03	9	19	185.53	51.66	15	76					136.848	52.99	14
Q89FY2	Blr6566 protein OS=Bradyrhizobium diazoefficiens (strain JCM 10833 / IAM 13628 / NBRC 14792 / USDA 110) GN=blr6566 PE=4 SV=1 - [Q89FY2_BRADU]	48.53	1	14	14	114	6.92287e+07	2.24873e+08	6.292e+08	0	9.95184e+07	9.48506e+07	0	1203495770	9.66329e+08	0	7.30614e+07	9.16308e+07	1.04006e+09	3.74741e+08	7.66571e+08	0	1.08899e+08	1.09933e+08	0	1.59196e+09	9.66329e+08	0	8.03037e+07	1.14963e+08	10.7317	9.48	3	7	27.8928	24.15	8	13	63.4431	37.02	10	22					5.30309	9.48	3
Q89NP2	Phosphatidylserine decarboxylase proenzyme OS=Bradyrhizobium diazoefficiens (strain JCM 10833 / IAM 13628 / NBRC 14792 / USDA 110) GN=psd PE=3 SV=1 - [PSD_BRADU]	48.28	1	8	8	48	6.91466e+07	3.06465e+08	535999199	0	94288267	1.18107e+08	0	4.49902e+08	6.87468e+08	0	0	0	1.03883e+09	5.10709e+08	6.53022e+08	0	1.03176e+08	1.36887e+08	0	5.95119e+08	6.87468e+08	0	0	0	2.07067	15.95	2	2	18.645	40.09	6	7	24.3878	37.07	5	9					5.60945	14.66	2
Q89XG2	Blr0352 protein OS=Bradyrhizobium diazoefficiens (strain JCM 10833 / IAM 13628 / NBRC 14792 / USDA 110) GN=blr0352 PE=4 SV=1 - [Q89XG2_BRADU]	18.33	1	6	6	44	68468928	9.26329e+07	1.237e+08	0	2.41673e+08	4.85026e+08	0	1.02486e+08	9.74403e+07	2.39504e+08	2.07005e+08	1.82224e+08	1.02865e+09	1.54368e+08	1.50707e+08	0	2.64454e+08	5.62149e+08	0	1.35566e+08	9.74403e+07	4.87666e+08	2.27524e+08	2.28624e+08	4.39942	7.78	2	2	8.94915	10.56	4	4	5.11731	10	3	3					13.6906	12.78	4
Q89W77	Bll0816 protein OS=Bradyrhizobium diazoefficiens (strain JCM 10833 / IAM 13628 / NBRC 14792 / USDA 110) GN=bll0816 PE=4 SV=1 - [Q89W77_BRADU]	44.96	1	20	20	106	6.78613e+07	1.16125e+08	3.11278e+08	0	6.34322e+08	3.51234e+08	0	1.9982e+08	3.79695e+08	2.58678e+08	1.15998e+09	5.15744e+08	1.01952e+09	1.93517e+08	3.79238e+08	0	6.94116e+08	4.07082e+08	0	2.64317e+08	3.79695e+08	5.26708e+08	1.27497e+09	6.47069e+08	3.94524	4.61	2	2	14.8216	13.38	5	7	25.8171	20.39	8	9					35.2807	24.78	9
Q89L02	5'-nucleotidase SurE OS=Bradyrhizobium diazoefficiens (strain JCM 10833 / IAM 13628 / NBRC 14792 / USDA 110) GN=surE PE=3 SV=2 - [SURE_BRADU]	62.75	1	11	11	93	6.75029e+07	3.93799e+08	7.08916e+08	0	1.02999e+08	1.71239e+08	0	8.71329e+08	2.03586e+09	1.04732e+08	7.89542e+07	0	1.01413e+09	6.56247e+08	8.63691e+08	0	1.12708e+08	1.98467e+08	0	1.15257e+09	2.03586e+09	2.13251e+08	8.67807e+07	0	4.78991	25.49	4	6	35.5453	53.33	9	15	34.9965	49.8	8	14					10.4904	25.88	5
Q89F68	Bll6833 protein OS=Bradyrhizobium diazoefficiens (strain JCM 10833 / IAM 13628 / NBRC 14792 / USDA 110) GN=bll6833 PE=4 SV=1 - [Q89F68_BRADU]	22.4	1	3	3	7	6.7284e+07	0	6.38448e+07	0	0	0	0	4.06431e+07	0	0	0	0	1.01084e+09	0	7.77839e+07	0	0	0	0	5.37618e+07	0	0	0	0	3.59448	13.54	2	3					5.88677	18.23	2	2
Q89SF4	Bll2446 protein OS=Bradyrhizobium diazoefficiens (strain JCM 10833 / IAM 13628 / NBRC 14792 / USDA 110) GN=bll2446 PE=4 SV=1 - [Q89SF4_BRADU]	79.04	1	10	10	90	6.5853e+07	2.24716e+08	7.84671e+08	4.18272e+07	2.55705e+08	5.36159e+08	2.06363e+07	566021259	2.20253e+09	3.77462e+08	5.38743e+08	4.55711e+08	9.89345e+08	3.74478e+08	9.55986e+08	1.92657e+09	2.79809e+08	6.21412e+08	3.69541e+10	7.4872e+08	2.20253e+09	7.6857e+08	5.92146e+08	5.71751e+08	4.07724	14.37	2	2	14.8682	27.54	5	6	39.0045	59.88	8	15	5.03397	14.37	2	3	15.2446	26.95	4
Q89MR7	Phosphoribosylformylglycinamidine cyclo-ligase OS=Bradyrhizobium diazoefficiens (strain JCM 10833 / IAM 13628 / NBRC 14792 / USDA 110) GN=garS PE=3 SV=1 - [Q89MR7_BRADU]	66.39	1	15	15	155	6.55145e+07	4.99965e+08	4.28569e+08	1.5038e+07	3.2981e+08	4.18638e+08	0	497441616	1.20752e+09	1.39553e+08	3.78483e+08	2.63819e+08	9.8426e+08	8.33168e+08	5.22137e+08	6.92653e+08	3.60899e+08	4.85205e+08	0	6.58004e+08	1.20752e+09	2.8415e+08	4.16e+08	3.30996e+08	11.4545	14.01	3	7	43.2109	43.7	10	19	50.395	54.06	13	21	0	6.72	2	3	32.4714	42.02	10
Q89KM9	Bll4876 protein OS=Bradyrhizobium diazoefficiens (strain JCM 10833 / IAM 13628 / NBRC 14792 / USDA 110) GN=bll4876 PE=3 SV=1 - [Q89KM9_BRADU]	25.12	1	9	9	41	6.51758e+07	4.64747e+08	4.27375e+08	0	0	156740080	0	424491175	6.50927e+08	16132975	0	0	9.79172e+08	7.74478e+08	5.20683e+08	0	0	1.81663e+08	0	5.61507e+08	6.50927e+08	3.28492e+07	0	0	5.21422	9.62	3	4	29.4671	19.48	7	10	20.7378	21.36	7	9
Q89MK9	Blr4184 protein OS=Bradyrhizobium diazoefficiens (strain JCM 10833 / IAM 13628 / NBRC 14792 / USDA 110) GN=blr4184 PE=4 SV=1 - [Q89MK9_BRADU]	57.41	1	17	17	99	6.51198e+07	2.57362e+08	3.37746e+08	0	0	0	0	7.67593e+08	4.48365e+08	0	0	0	9.7833e+08	4.28881e+08	4.11485e+08	0	0	0	0	1.01535e+09	4.48365e+08	0	0	0	7.66572	14.07	4	5	40.9754	35.74	10	16	48.826	42.59	12	19
Q89HK6	Bll5984 protein OS=Bradyrhizobium diazoefficiens (strain JCM 10833 / IAM 13628 / NBRC 14792 / USDA 110) GN=bll5984 PE=4 SV=1 - [Q89HK6_BRADU]	42.25	1	8	8	40	6.4177e+07	7.86099e+08	6.5543e+08	0	1.46179e+08	1.89005e+08	0	6.55975e+08	7.95465e+08	0	0	7.18594e+07	9.64165e+08	1.31e+09	7.98528e+08	0	1.59959e+08	2.19058e+08	0	8.67709e+08	7.95465e+08	0	0	9.01572e+07	7.67678	11.24	2	3	10.8283	32.95	6	8	23.1541	33.72	6	9					4.55933	11.24	2
Q89FX2	Bll6577 protein OS=Bradyrhizobium diazoefficiens (strain JCM 10833 / IAM 13628 / NBRC 14792 / USDA 110) GN=bll6577 PE=4 SV=1 - [Q89FX2_BRADU]	65.4	1	12	12	167	6.41168e+07	1.62184e+09	1.48229e+09	0	4.02885e+08	6.14213e+08	0	2.14395e+09	3.24843e+09	0	4.78011e+08	7.14305e+07	9.63261e+08	2.70272e+09	1.80591e+09	0	4.40863e+08	7.11877e+08	0	2.83597e+09	3.24843e+09	0	5.25395e+08	8.9619e+07	4.67815	8.86	2	2	44.4015	65.4	10	22	57.8623	60.76	10	26					36.1972	39.24	6
Q89CJ1	Blr7806 protein OS=Bradyrhizobium diazoefficiens (strain JCM 10833 / IAM 13628 / NBRC 14792 / USDA 110) GN=blr7806 PE=3 SV=1 - [Q89CJ1_BRADU]	54.1	1	15	15	79	6.37148e+07	9.45722e+07	5.03502e+08	3.56156e+07	1.04831e+09	8.10745e+08	0	0	3.25192e+08	3.41998e+08	413410348	4.23992e+08	9.57221e+08	1.576e+08	6.1343e+08	1.64046e+09	1.14713e+09	9.39659e+08	0	0	3.25192e+08	6.96359e+08	4.5439e+08	5.31954e+08	1.78375	8.21	3	3	6.85898	11.54	4	5	38.1903	35.38	9	15	0	4.36	2	2	39.2087	42.82	11
Q89WD3	Two-component hybrid sensor and regulator OS=Bradyrhizobium diazoefficiens (strain JCM 10833 / IAM 13628 / NBRC 14792 / USDA 110) GN=bdfA PE=4 SV=1 - [Q89WD3_BRADU]	33.87	1	21	21	55	6.32045e+07	1.72421e+08	2.09957e+08	0	0	5.45992e+07	0	1.76743e+08	2.71078e+08	0	0	0	9.49556e+08	2.87331e+08	2.55796e+08	0	0	6.32808e+07	0	2.33791e+08	2.71078e+08	0	0	0	6.83504	5.22	4	4	14.1019	17.29	9	9	17.43	11.25	7	8
Q89JV2	Glutathione S-transferase OS=Bradyrhizobium diazoefficiens (strain JCM 10833 / IAM 13628 / NBRC 14792 / USDA 110) GN=bll5167 PE=4 SV=1 - [Q89JV2_BRADU]	78.83	1	12	12	102	6.24462e+07	1.74272e+08	7.21384e+08	0	2.88273e+08	1.98726e+08	0	3.41822e+08	3.9353e+08	0	2.59695e+08	2.05135e+08	9.38163e+08	2.90416e+08	8.78882e+08	0	3.15447e+08	2.30325e+08	0	4.52154e+08	3.9353e+08	0	2.85437e+08	2.57369e+08	7.30323	11.71	3	4	12.4152	29.73	5	8	60.1305	56.76	9	23					17.1815	59.01	9
Q89UB0	50S ribosomal protein L31 OS=Bradyrhizobium diazoefficiens (strain JCM 10833 / IAM 13628 / NBRC 14792 / USDA 110) GN=rpmE PE=3 SV=1 - [RL31_BRADU]	76	1	5	5	14	6.2411e+07	0	0	0	4.42614e+08	5.16851e+08	0	0	0	0	0	3.83538e+08	9.37634e+08	0	0	0	4.84337e+08	5.99034e+08	0	0	0	0	0	4.81199e+08	1.81931	32	2	2													11.538	50.67	3
Q89JF1	Bll5332 protein OS=Bradyrhizobium diazoefficiens (strain JCM 10833 / IAM 13628 / NBRC 14792 / USDA 110) GN=bll5332 PE=3 SV=1 - [Q89JF1_BRADU]	56.95	1	11	11	62	6.22875e+07	1.28258e+08	6.21296e+08	0	5.61048e+08	3.20415e+08	0	2.89058e+08	7.96268e+08	2.19616e+08	4.00811e+08	1.42296e+08	9.35779e+08	2.13737e+08	7.56941e+08	0	6.13935e+08	3.71363e+08	0	3.82359e+08	7.96268e+08	4.47172e+08	4.40542e+08	1.78529e+08	1.94575	6.95	2	2	7.74293	12.91	3	3	21.5805	30.46	6	8					22.2926	36.09	6
Q89DJ6	Blr7443 protein OS=Bradyrhizobium diazoefficiens (strain JCM 10833 / IAM 13628 / NBRC 14792 / USDA 110) GN=blr7443 PE=4 SV=1 - [Q89DJ6_BRADU]	58.85	1	9	9	52	6.22433e+07	0	9.22332e+07	0	3.5246e+08	3.89202e+08	0	0	3.46507e+08	1.45085e+08	4.08372e+08	3.76409e+08	9.35114e+08	0	1.1237e+08	0	3.85684e+08	4.51088e+08	0	0	3.46507e+08	2.95416e+08	4.48852e+08	4.72256e+08	4.28566	11.93	2	3					10.0035	25.1	4	4					25.4608	46.09	7
Q89NA9	Blr3933 protein OS=Bradyrhizobium diazoefficiens (strain JCM 10833 / IAM 13628 / NBRC 14792 / USDA 110) GN=blr3933 PE=4 SV=1 - [Q89NA9_BRADU]	48	1	6	6	53	6.22083e+07	0	4.22889e+08	0	4.39336e+08	3.18073e+08	0	161884643	3.01553e+08	3.32583e+08	3.69688e+08	276435236	9.34589e+08	0	5.15216e+08	0	4.8075e+08	3.68649e+08	0	2.14137e+08	3.01553e+08	6.7719e+08	4.06334e+08	3.46825e+08	5.9762	10.86	2	3					14.8527	37.71	4	5					14.5857	33.14	5
Q89VE1	2'-deoxycytidine 5'-triphosphate deaminase OS=Bradyrhizobium diazoefficiens (strain JCM 10833 / IAM 13628 / NBRC 14792 / USDA 110) GN=dcd PE=4 SV=1 - [Q89VE1_BRADU]	50.53	1	13	13	80	6.22065e+07	8.30368e+07	2.0336e+08	0	4.1459e+08	3.63233e+08	0	2.40311e+07	1.87875e+08	1.47346e+08	3.99747e+08	3.65125e+08	9.34562e+08	1.38377e+08	2.47759e+08	0	4.53671e+08	4.2099e+08	0	3.17878e+07	1.87875e+08	3.00019e+08	4.39372e+08	4.58098e+08	7.678	12.43	4	5	1.73334	5.56	2	2	20.1175	35.19	7	11					29.5728	35.98	9
Q89UE2	NodQ bifunctional enzyme OS=Bradyrhizobium diazoefficiens (strain JCM 10833 / IAM 13628 / NBRC 14792 / USDA 110) GN=nodQ PE=3 SV=1 - [Q89UE2_BRADU]	65.83	1	33	33	190	6.09666e+07	4.3761e+08	1.71333e+08	0	1.95131e+08	1.08823e+08	0	1096950306	1.54454e+09	350010624	2.72457e+08	3.83521e+08	9.15935e+08	7.29256e+08	2.08739e+08	0	2.13525e+08	1.26126e+08	0	1.45102e+09	1.54454e+09	7.12674e+08	2.99465e+08	4.81179e+08	7.0916	13.17	6	7	42.3449	34.01	15	21	23.3368	23.82	9	13					23.0781	21.63	8
Q89L14	Protein-export membrane protein SecF OS=Bradyrhizobium diazoefficiens (strain JCM 10833 / IAM 13628 / NBRC 14792 / USDA 110) GN=secF PE=3 SV=1 - [Q89L14_BRADU]	29.5	1	8	8	59	60375239	5.4662e+08	997483711	0	0	116272776	0	1.14905e+09	8.63705e+08	1.87927e+07	4.11274e+07	0	9.0705e+08	9.10915e+08	1.21526e+09	0	0	1.34761e+08	0	1.51993e+09	8.63705e+08	3.82647e+07	4.52043e+07	0	4.84978	8.55	2	2	31.622	24.48	7	11	35.6832	22.12	6	10
Q89S25	CbbX protein OS=Bradyrhizobium diazoefficiens (strain JCM 10833 / IAM 13628 / NBRC 14792 / USDA 110) GN=cbbX PE=4 SV=1 - [Q89S25_BRADU]	59.62	1	13	13	61	5.96555e+07	4.63097e+08	9.88952e+08	0	0	1.28442e+08	0	0	0	0	0	0	8.96236e+08	7.71729e+08	1.20487e+09	0	0	1.48866e+08	0	0	0	0	0	0	12.0134	22.76	4	9	45.127	52.24	11	20	64.7338	47.76	9	25
Q89KR6	Glutamine--tRNA ligase OS=Bradyrhizobium diazoefficiens (strain JCM 10833 / IAM 13628 / NBRC 14792 / USDA 110) GN=glnS PE=3 SV=1 - [SYQ_BRADU]	50.36	1	21	21	104	5.96088e+07	0	4.99751e+07	2.48904e+07	548930957	4.23059e+08	0	0	4.80696e+07	6.84001e+08	5.46264e+08	5.67404e+08	8.95535e+08	0	6.0886e+07	1.14646e+09	6.00676e+08	4.90328e+08	0	0	4.80696e+07	1.39273e+09	6.00414e+08	7.11884e+08	4.41332	12.19	4	5					4.20254	5.2	3	3	1.80751	11.47	4	4	34.8074	32.44	13
Q89VM4	Blr1021 protein OS=Bradyrhizobium diazoefficiens (strain JCM 10833 / IAM 13628 / NBRC 14792 / USDA 110) GN=blr1021 PE=3 SV=1 - [Q89VM4_BRADU]	65.35	1	20	20	124	5.89375e+07	2.36318e+07	5.65139e+08	0	3.11564e+08	1.93972e+08	0	83262336	8.93481e+08	1.40208e+08	3.18564e+08	1.68303e+08	8.8545e+08	3.93812e+07	6.88523e+08	0	3.40933e+08	2.24815e+08	0	1.10138e+08	8.93481e+08	2.85485e+08	3.50142e+08	2.11159e+08	5.43207	5.45	2	2	4.08809	9.16	3	3	59.8331	49.26	14	24					48.4686	43.32	12
Q89M26	Bll4367 protein OS=Bradyrhizobium diazoefficiens (strain JCM 10833 / IAM 13628 / NBRC 14792 / USDA 110) GN=bll4367 PE=4 SV=1 - [Q89M26_BRADU]	63.16	1	13	13	118	5.87629e+07	9.70214e+07	6.7498e+08	7.69869e+07	6.18269e+09	3030097329	0	0	1.38572e+08	5.01712e+08	1.8248e+09	5.67616e+08	8.82827e+08	1.61682e+08	8.22346e+08	3.54603e+09	6.7655e+09	3.5119e+09	0	0	1.38572e+08	1.02156e+09	2.00569e+09	7.1215e+08	0	6.81	2	2	7.1062	18.27	3	4	32.6492	39.32	9	13	4.16009	10.53	3	4	72.2458	60.68	12
Q89RJ1	3-isopropylmalate dehydrogenase OS=Bradyrhizobium diazoefficiens (strain JCM 10833 / IAM 13628 / NBRC 14792 / USDA 110) GN=blr2781 PE=3 SV=1 - [Q89RJ1_BRADU]	51.63	1	14	14	137	5.86705e+07	5.6322e+08	6.51183e+08	3.00026e+06	6.38229e+08	6.30736e+08	0	6.84659e+08	8.01008e+08	3.39607e+08	1.04472e+09	1.04289e+09	8.81439e+08	9.38579e+08	7.93354e+08	1.38193e+08	6.98391e+08	7.31028e+08	0	9.05651e+08	8.01008e+08	6.91491e+08	1.14828e+09	1.30844e+09	7.45846	7.88	3	7	30.5083	29.08	8	13	21.9429	28.8	8	11	0	5.71	2	2	23.8338	33.7	9
Q89SP1	Blr2359 protein OS=Bradyrhizobium diazoefficiens (strain JCM 10833 / IAM 13628 / NBRC 14792 / USDA 110) GN=blr2359 PE=4 SV=1 - [Q89SP1_BRADU]	33.33	1	9	9	43	5.84915e+07	0	0	0	5.88586e+07	2.00067e+07	0	0	0	2.68038e+07	85081465	9.41772e+07	8.7875e+08	0	0	0	6.44069e+07	2.3188e+07	0	0	0	5.45766e+07	9.35153e+07	1.18158e+08	4.43966	7.02	3	6													11.7702	16.04	5
Q89VE9	Acetylornithine aminotransferase 1 OS=Bradyrhizobium diazoefficiens (strain JCM 10833 / IAM 13628 / NBRC 14792 / USDA 110) GN=argD1 PE=3 SV=1 - [ARGD1_BRADU]	53.58	1	17	17	165	5.77738e+07	1.4953e+07	4.31222e+08	0	6.91182e+08	6.0557e+08	0	8.11037e+07	3.04055e+08	4.22028e+08	1.14289e+09	1.36313e+09	8.67967e+08	2.49185e+07	5.2537e+08	0	7.56336e+08	7.0186e+08	0	1.07282e+08	3.04055e+08	8.59312e+08	1.25618e+09	1.71022e+09	7.81764	12.84	4	8	1.68341	8.15	2	3	53.0098	28.4	8	18					61.0511	40.49	12
Q89L00	Serine--tRNA ligase OS=Bradyrhizobium diazoefficiens (strain JCM 10833 / IAM 13628 / NBRC 14792 / USDA 110) GN=serS PE=3 SV=1 - [SYS_BRADU]	52.6	1	16	16	106	5.75383e+07	8.73011e+07	1.15547e+08	0	5.64814e+08	5.40281e+08	0	1.14087e+08	2.6654e+08	7.0861e+08	9.73017e+08	842637794	8.64429e+08	1.45483e+08	1.40774e+08	0	6.18056e+08	6.26189e+08	0	1.50911e+08	2.6654e+08	1.44284e+09	1.06947e+09	1.0572e+09	6.66369	8.8	3	3	5.95339	13.77	4	4	17.8218	21.22	7	8					30.4852	32.51	9
Q89LI6	Blr4558 protein OS=Bradyrhizobium diazoefficiens (strain JCM 10833 / IAM 13628 / NBRC 14792 / USDA 110) GN=blr4558 PE=3 SV=1 - [Q89LI6_BRADU]	53.5	1	14	14	145	5.74804e+07	3.51611e+07	3.35148e+08	4.48195e+06	8.22342e+08	5.87715e+08	0	2.30718e+08	1.44636e+09	6.03959e+08	1.62224e+09	7.43504e+08	8.63559e+08	5.85942e+07	4.08319e+08	2.0644e+08	8.9986e+08	6.81166e+08	0	3.05189e+08	1.44636e+09	1.22975e+09	1.78305e+09	9.32825e+08	9.54456	19.15	5	7	6.01699	19.76	5	5	34.2563	41.34	9	13	2.25239	12.77	3	3	28.4312	44.98	10
Q89WL0	Glutathione synthetase OS=Bradyrhizobium diazoefficiens (strain JCM 10833 / IAM 13628 / NBRC 14792 / USDA 110) GN=gshB PE=3 SV=1 - [GSHB_BRADU]	75.48	1	20	20	92	5.73155e+07	0	1.18191e+08	2.63315e+07	4.96013e+08	6.12637e+08	0	0	9.26701e+06	488010198	1.00004e+09	4.95368e+08	8.61082e+08	0	1.43995e+08	1.21283e+09	5.4277e+08	7.1005e+08	0	0	9.26701e+06	9.93662e+08	1.09917e+09	6.21505e+08	3.8483	6.37	2	2					9.53361	28.34	6	6	5.68835	9.87	3	3	28.066	44.59	10
Q89SN8	Succinoglycan biosynthesis transport protein OS=Bradyrhizobium diazoefficiens (strain JCM 10833 / IAM 13628 / NBRC 14792 / USDA 110) GN=bll2362 PE=4 SV=1 - [Q89SN8_BRADU]	53.36	1	31	31	169	5.72481e+07	5.58472e+08	5.07794e+08	0	0	6.12019e+07	0	1.16308e+09	1.35566e+09	0	19630946	0	8.60069e+08	9.30667e+08	6.18659e+08	0	0	7.09335e+07	0	1.5385e+09	1.35566e+09	0	2.15769e+07	0	10.462	10.62	6	7	92.326	38.98	20	32	101.848	45.83	23	34
Q89KZ5	Bll4753 protein OS=Bradyrhizobium diazoefficiens (strain JCM 10833 / IAM 13628 / NBRC 14792 / USDA 110) GN=bll4753 PE=4 SV=1 - [Q89KZ5_BRADU]	31.54	1	6	6	56	5.69191e+07	2.13511e+08	1.04996e+08	0	1.23363e+08	1.48363e+08	0	1.94482e+08	2.69003e+08	0	1.33744e+08	3.45255e+07	8.55126e+08	3.55806e+08	1.27919e+08	0	1.34992e+08	1.71953e+08	0	2.57256e+08	2.69003e+08	0	1.47002e+08	4.33168e+07	6.76011	11.83	2	4	12.4727	27.96	5	8	16.3854	24.73	4	9					6.05175	18.28	3
Q89VP9	HlyD family secretion protein OS=Bradyrhizobium diazoefficiens (strain JCM 10833 / IAM 13628 / NBRC 14792 / USDA 110) GN=blr0996 PE=3 SV=1 - [Q89VP9_BRADU]	42.44	1	11	11	57	5.67023e+07	2.64357e+08	2.95801e+08	0	0	9505739	0	3.65624e+08	2.25436e+08	0	0	0	8.5187e+08	4.40538e+08	3.60382e+08	0	0	1.10172e+07	0	4.83639e+08	2.25436e+08	0	0	0	3.98548	5.85	2	3	28.6013	26.1	7	13	29.3687	26.83	7	12
Q89N00	Blr4042 protein OS=Bradyrhizobium diazoefficiens (strain JCM 10833 / IAM 13628 / NBRC 14792 / USDA 110) GN=blr4042 PE=4 SV=1 - [Q89N00_BRADU]	57.94	1	11	11	115	5.633e+07	6.64776e+08	7.63947e+08	0	4.91241e+07	1.62089e+08	0	7.97734e+08	1.38003e+09	0	3.34304e+07	0	8.46276e+08	1.10782e+09	9.30737e+08	0	5.37547e+07	1.87862e+08	0	1.05522e+09	1.38003e+09	0	3.67442e+07	0	4.82376	12.62	3	5	38.6404	56.07	10	22	46.6403	49.07	9	20					7.16554	24.3	4
Q89WA0	Magnesium and cobalt efflux protein OS=Bradyrhizobium diazoefficiens (strain JCM 10833 / IAM 13628 / NBRC 14792 / USDA 110) GN=bll0792 PE=4 SV=1 - [Q89WA0_BRADU]	42.52	1	11	11	47	5.62395e+07	2.80734e+08	2.0403e+08	0	4.76284e+07	6.90715e+07	0	6.96785e+08	3.42354e+08	0	0	0	8.44917e+08	4.67829e+08	2.48575e+08	0	5.21181e+07	8.00543e+07	0	9.21692e+08	3.42354e+08	0	0	0	2.70557	5.51	2	2	19.9105	32.81	9	12	13.3929	24.41	5	6					3.28395	11.81	3
Q89KJ1	NADH ubiquinone oxidoreductase chain E OS=Bradyrhizobium diazoefficiens (strain JCM 10833 / IAM 13628 / NBRC 14792 / USDA 110) GN=bll4914 PE=4 SV=1 - [Q89KJ1_BRADU]	72.91	1	11	11	84	55897085	4.83413e+07	2.86844e+08	0	5.22548e+08	3.76979e+08	0	2.76846e+08	3.14713e+08	3.45437e+08	7.04264e+08	4.11268e+08	8.39772e+08	8.05585e+07	3.49469e+08	0	5.71806e+08	4.36921e+08	0	3.66205e+08	3.14713e+08	7.03362e+08	7.74075e+08	5.1599e+08	2.37092	9.85	2	2	7.85222	14.78	2	2	7.35789	22.17	3	4					34.0531	43.35	6
Q89IT4	Blr5550 protein OS=Bradyrhizobium diazoefficiens (strain JCM 10833 / IAM 13628 / NBRC 14792 / USDA 110) GN=blr5550 PE=4 SV=1 - [Q89IT4_BRADU]	38.52	1	12	12	66	5.57836e+07	2.01988e+08	2.18822e+08	5.66354e+06	1.68536e+08	1.1586e+08	0	1.71706e+08	2.62294e+08	6.54e+07	1.16968e+08	6.77176e+07	8.38068e+08	3.36603e+08	2.66597e+08	2.60864e+08	1.84423e+08	1.34282e+08	0	2.27129e+08	2.62294e+08	1.33164e+08	1.28563e+08	8.49607e+07	5.59503	8.16	3	3	16.2561	19.64	7	10	11.2874	17.35	5	8	0	6.38	2	2	15.222	17.86	5
P59613	Argininosuccinate lyase OS=Bradyrhizobium diazoefficiens (strain JCM 10833 / IAM 13628 / NBRC 14792 / USDA 110) GN=argH PE=3 SV=1 - [ARLY_BRADU]	54.62	1	18	18	88	55472446	2.19949e+08	4.16769e+08	0	0	0	0	9.15879e+08	3.94967e+08	0	1.68083e+07	0	8.33393e+08	3.66535e+08	5.07761e+08	0	0	0	0	1.2115e+09	3.94967e+08	0	1.84744e+07	0	11.3111	15.27	6	7	39.6563	27.53	9	15	55.6659	36.56	10	16
Q89K97	Bll5012 protein OS=Bradyrhizobium diazoefficiens (strain JCM 10833 / IAM 13628 / NBRC 14792 / USDA 110) GN=bll5012 PE=4 SV=1 - [Q89K97_BRADU]	49.4	1	37	37	129	5.42978e+07	4.50313e+08	2.87854e+08	0	1.0947e+07	6.67687e+07	0	3.48861e+08	3.88829e+08	0	0	0	8.15745e+08	7.50425e+08	3.507e+08	0	1.19789e+07	7.73854e+07	0	4.61466e+08	3.88829e+08	0	0	0	5.15794	4.98	4	4	65.136	30.51	22	29	47.863	26.18	17	22					4.63328	2.21	2
P59607	Argininosuccinate synthase OS=Bradyrhizobium diazoefficiens (strain JCM 10833 / IAM 13628 / NBRC 14792 / USDA 110) GN=argG PE=3 SV=1 - [ASSY_BRADU]	67.64	1	22	22	154	5.36297e+07	2.85819e+07	2.51669e+08	0	9.38996e+08	8.89589e+08	0	4.14684e+07	2.42734e+08	7.53873e+08	1.41263e+09	1350560904	8.05709e+08	4.76304e+07	3.06615e+08	0	1.02751e+09	1.03104e+09	0	5.48535e+07	2.42734e+08	1.535e+09	1.55266e+09	1.69446e+09	3.98575	8.31	3	3	8.47838	11.91	3	4	31.7845	25.62	7	11					71.7797	49.66	15
Q89WA3	Bll0789 protein OS=Bradyrhizobium diazoefficiens (strain JCM 10833 / IAM 13628 / NBRC 14792 / USDA 110) GN=bll0789 PE=4 SV=1 - [Q89WA3_BRADU]	58.18	1	15	15	84	5.34269e+07	1.52174e+08	166134964	4.83588e+06	2.74291e+08	2.37686e+08	0	3.23802e+08	2.76198e+08	1.50823e+08	2.51177e+08	1.37062e+08	8.02661e+08	2.53591e+08	2.02407e+08	2.22742e+08	3.00147e+08	2.7548e+08	0	4.28317e+08	2.76198e+08	3.07098e+08	2.76075e+08	1.71962e+08	8.3404	16.36	4	4	16.778	29.35	8	10	23.6265	26.75	7	8	0	8.05	2	2	31.7536	38.7	9
Q89L37	Fatty acid CoA ligase OS=Bradyrhizobium diazoefficiens (strain JCM 10833 / IAM 13628 / NBRC 14792 / USDA 110) GN=bll4711 PE=4 SV=1 - [Q89L37_BRADU]	37.86	1	16	16	125	5.30186e+07	1.65125e+08	3.35504e+08	0	2.09053e+08	1.8081e+08	0	4.42095e+08	9.74372e+08	1.56315e+08	443528809	1.2152e+08	7.96528e+08	2.75173e+08	4.08753e+08	0	2.2876e+08	2.0956e+08	0	5.84793e+08	9.74372e+08	3.18281e+08	4.87494e+08	1.52463e+08	2.42936	7.86	3	4	13.0117	14.82	7	11	21.5638	16.43	9	13					20.2234	13.57	7
Q89DL8	Acetyltransferase OS=Bradyrhizobium diazoefficiens (strain JCM 10833 / IAM 13628 / NBRC 14792 / USDA 110) GN=blr7421 PE=4 SV=1 - [Q89DL8_BRADU]	68.87	1	7	7	71	5.28126e+07	0	0	0	3.55674e+08	6.04727e+08	0	7.57438e+06	9.09196e+06	3.55257e+08	7.06254e+08	6.53627e+08	7.93432e+08	0	0	0	3.89202e+08	7.00883e+08	0	1.00192e+07	9.09196e+06	7.23358e+08	7.76262e+08	8.20062e+08	1.92722	19.87	2	3													35.021	60.93	6
Q89HC0	Blr6074 protein OS=Bradyrhizobium diazoefficiens (strain JCM 10833 / IAM 13628 / NBRC 14792 / USDA 110) GN=blr6074 PE=4 SV=1 - [Q89HC0_BRADU]	63.64	1	14	14	111	5.23201e+07	4.28753e+08	2.07845e+08	0	1.81293e+09	7.45684e+08	0	3.55842e+08	3.45153e+08	7.78958e+08	9.73948e+08	3.34067e+08	7.86034e+08	7.14497e+08	2.53223e+08	0	1.98383e+09	8.64253e+08	0	4.707e+08	3.45153e+08	1.58608e+09	1.07049e+09	4.19132e+08	1.69139	10.33	2	2	26.3336	49.17	9	12	18.6053	35.54	5	8					54.8744	60.74	12
Q89WN2	ATP-dependent protease ATPase subunit HslU OS=Bradyrhizobium diazoefficiens (strain JCM 10833 / IAM 13628 / NBRC 14792 / USDA 110) GN=hslU PE=3 SV=1 - [HSLU_BRADU]	34.33	1	12	12	48	5.13302e+07	3.86529e+08	3.24517e+08	0	3.13211e+07	1.06166e+08	0	5.09369e+08	1.36961e+09	1.12664e+08	9.88232e+07	0	7.71162e+08	6.44133e+08	3.95368e+08	0	3.42736e+07	1.23047e+08	0	6.73782e+08	1.36961e+09	2.29401e+08	1.08619e+08	0	5.30866	4.61	2	2	18.0487	16.59	6	8	20.9596	18.2	7	8					4.76257	4.38	2
Q89J66	Bll5418 protein OS=Bradyrhizobium diazoefficiens (strain JCM 10833 / IAM 13628 / NBRC 14792 / USDA 110) GN=bll5418 PE=4 SV=1 - [Q89J66_BRADU]	74.64	1	24	24	255	51316967	9.54691e+07	1.36246e+08	1.82462e+07	1.10672e+09	1.10804e+09	0	1.70293e+08	3.04992e+08	1.49319e+09	1.29939e+09	9.15845e+08	7.70963e+08	1.59095e+08	1.65992e+08	8.40425e+08	1.21105e+09	1.28423e+09	0	2.25259e+08	3.04992e+08	3.04037e+09	1.4282e+09	1.14905e+09	9.59491	12.32	4	4	6.757	17.77	4	5	13.6745	21.33	6	9	0	22.27	5	6	133.463	62.09	16
Q89QC9	Blr3199 protein OS=Bradyrhizobium diazoefficiens (strain JCM 10833 / IAM 13628 / NBRC 14792 / USDA 110) GN=blr3199 PE=4 SV=1 - [Q89QC9_BRADU]	66.92	1	23	23	206	5.12363e+07	0	1.55322e+08	2.00027e+07	1.83228e+09	1175722584	0	0	2.69468e+08	1.10276e+09	2.79542e+09	2.34581e+09	7.69751e+08	0	1.89232e+08	9.2133e+08	2.005e+09	1.36267e+09	0	0	2.69468e+08	2.24539e+09	3.07252e+09	2.94313e+09	12.0372	10.26	3	4					20.9848	22.82	6	7	7.66998	8.46	3	3	103.237	52.56	17
Q89IN2	Hippurate hydrolase OS=Bradyrhizobium diazoefficiens (strain JCM 10833 / IAM 13628 / NBRC 14792 / USDA 110) GN=blr5602 PE=4 SV=1 - [Q89IN2_BRADU]	62.02	1	12	12	48	5.10017e+07	3.32124e+08	1.24467e+08	0	0	0	0	1.47766e+09	7.00495e+08	0	4.10335e+08	0	7.66226e+08	5.53469e+08	1.51641e+08	0	0	0	0	1.95461e+09	7.00495e+08	0	4.5101e+08	0	7.18176	10.59	3	4	18.0317	45.22	9	10	9.34266	16.02	4	4
Q89QI6	Bll3142 protein OS=Bradyrhizobium diazoefficiens (strain JCM 10833 / IAM 13628 / NBRC 14792 / USDA 110) GN=bll3142 PE=4 SV=1 - [Q89QI6_BRADU]	47.52	1	14	14	52	5.04575e+07	1.00612e+08	5.64808e+08	0	7.31232e+07	43156456	0	2.70625e+08	6.72633e+08	0	8.90157e+07	3.06357e+07	7.5805e+08	1.67666e+08	6.88121e+08	0	8.00162e+07	5.00186e+07	0	3.57977e+08	6.72633e+08	0	9.78395e+07	3.84366e+07	3.4201	16.15	4	4	6.34432	19.57	4	5	24.0981	33.85	9	12					10.316	21.12	6
Q89J62	Bifunctional protein HldE OS=Bradyrhizobium diazoefficiens (strain JCM 10833 / IAM 13628 / NBRC 14792 / USDA 110) GN=blr5422 PE=3 SV=1 - [Q89J62_BRADU]	64.11	1	24	24	167	5.03759e+07	2.26265e+08	7.58273e+08	1.20107e+07	5.00767e+08	3.10967e+08	0	1.23026e+09	1785269038	1.13955e+08	1.32815e+08	7.15218e+07	7.56824e+08	3.77061e+08	9.23824e+08	5.53216e+08	5.47971e+08	3.60414e+08	0	1.62736e+09	1785269038	2.32029e+08	1.45981e+08	8.97336e+07	2.3171	10.94	4	7	9.70114	28.41	9	11	56.7	47.98	15	24	0	4.22	2	2	34.732	31.67	12
Q89WB2	30S ribosomal protein S15 OS=Bradyrhizobium diazoefficiens (strain JCM 10833 / IAM 13628 / NBRC 14792 / USDA 110) GN=rpsO PE=3 SV=1 - [RS15_BRADU]	38.2	1	4	4	62	5.03368e+07	6.83963e+08	1.01505e+09	0	7.60993e+08	5.20072e+08	0	7.67528e+08	9.8754e+08	2.08494e+08	609885547	2.01499e+08	7.56238e+08	1.13979e+09	1.23666e+09	0	8.32727e+08	6.02767e+08	0	1.01527e+09	9.8754e+08	4.24525e+08	6.70341e+08	2.52808e+08	6.18591	26.97	2	3	13.9868	37.08	3	6	15.2495	37.08	3	7					16.6906	37.08	3
Q89X14	Hypothetical oxidoreductase OS=Bradyrhizobium diazoefficiens (strain JCM 10833 / IAM 13628 / NBRC 14792 / USDA 110) GN=bll0508 PE=3 SV=1 - [Q89X14_BRADU]	67.98	1	13	13	87	5.02385e+07	4.0799e+07	4.07801e+08	1.44084e+07	5.092e+08	3.70311e+08	0	2.9199e+08	4.21103e+08	2.82865e+08	6.85968e+08	6.63916e+08	7.5476e+08	6.79897e+07	4.96835e+08	6.63653e+08	5.572e+08	4.29193e+08	0	3.86238e+08	4.21103e+08	5.75955e+08	7.53966e+08	8.32972e+08	7.21698	21.34	4	5	4.49696	18.58	3	3	22.879	24.11	4	8	0	15.81	2	2	32.9455	36.76	7
Q89SQ3	Blr2347 protein OS=Bradyrhizobium diazoefficiens (strain JCM 10833 / IAM 13628 / NBRC 14792 / USDA 110) GN=blr2347 PE=4 SV=1 - [Q89SQ3_BRADU]	36.11	1	12	18	89	4.99083e+07	3.79772e+08	1.04114e+09	0	7.46736e+07	1.32186e+08	0	1.63607e+09	2.99329e+09	9.72785e+07	101149769	1.08774e+08	7.49799e+08	6.32872e+08	1.26845e+09	0	8.17127e+07	1.53204e+08	0	2.16416e+09	2.99329e+09	1.98074e+08	1.11176e+08	1.36471e+08	9.70597	6.82	3	4	25.8581	20.13	9	12	37.5325	20.3	9	14					2.50906	4.83	2
Q89XF7	Transcriptional regulatory protein OS=Bradyrhizobium diazoefficiens (strain JCM 10833 / IAM 13628 / NBRC 14792 / USDA 110) GN=bll0357 PE=4 SV=1 - [Q89XF7_BRADU]	31.25	1	5	5	17	4.9476e+07	6.73618e+07	1.2201e+08	0	0	2.5325e+07	0	1.02589e+08	4.66141e+07	0	0	0	7.43304e+08	1.12255e+08	1.48648e+08	0	0	2.93519e+07	0	1.35703e+08	4.66141e+07	0	0	0	1.91313	9.38	2	2	7.13747	16.07	3	3	9.11635	16.07	3	3
H7C6M2	Malonyl CoA synthetase OS=Bradyrhizobium diazoefficiens (strain JCM 10833 / IAM 13628 / NBRC 14792 / USDA 110) GN=blr0509 PE=4 SV=1 - [H7C6M2_BRADU]	47.54	1	22	22	114	4.91777e+07	0	0	0	1.26255e+09	3.88196e+08	0	0	4.85414e+07	5.384e+08	7.4399e+08	9.22406e+08	7.38823e+08	0	0	0	1.38156e+09	4.49922e+08	0	0	4.85414e+07	1.09626e+09	8.17739e+08	1.15728e+09	6.05634	8.64	5	5													64.9633	37.72	15
Q89WN7	Protein-export protein SecB OS=Bradyrhizobium diazoefficiens (strain JCM 10833 / IAM 13628 / NBRC 14792 / USDA 110) GN=secB PE=3 SV=1 - [SECB_BRADU]	29.19	1	4	4	190	4.88889e+07	1.86752e+09	1.63935e+09	4.02384e+07	1940043496	1.7907e+09	0	2.08255e+09	2.63582e+09	1.09878e+09	1.91675e+09	1.73709e+09	7.34484e+08	3.11213e+09	1.99726e+09	1.85339e+09	2.12292e+09	2.07543e+09	0	2.75474e+09	2.63582e+09	2.23728e+09	2.10675e+09	2.17941e+09	4.79993	16.15	2	6	33.3844	29.19	4	17	56.0505	29.19	4	28	0	12.42	2	5	29.8538	29.19	4
Q89UK3	Bll1413 protein OS=Bradyrhizobium diazoefficiens (strain JCM 10833 / IAM 13628 / NBRC 14792 / USDA 110) GN=bll1413 PE=4 SV=1 - [Q89UK3_BRADU]	51.38	1	12	12	94	4.87812e+07	1.33518e+09	8.74825e+08	0	141004183	1.43295e+08	0	7.92992e+08	4.47468e+08	7.09e+07	0	0	7.32866e+08	2.22501e+09	1.06582e+09	0	1.54296e+08	1.6608e+08	0	1.04895e+09	4.47468e+08	1.44363e+08	0	0	2.35061	14.37	2	2	62.2346	51.38	11	25	48.9127	43.43	9	20					18.3072	17.13	3
Q89IL2	Bll5622 protein OS=Bradyrhizobium diazoefficiens (strain JCM 10833 / IAM 13628 / NBRC 14792 / USDA 110) GN=bll5622 PE=4 SV=1 - [Q89IL2_BRADU]	50.86	1	6	6	36	4.85688e+07	1.80956e+08	5.68116e+08	0	0	0	0	2.94202e+08	1.26091e+08	0	0	0	7.29676e+08	3.01555e+08	6.9215e+08	0	0	0	0	3.89163e+08	1.26091e+08	0	0	0	3.31165	12.57	2	2	11.2834	35.43	4	7	37.4795	45.14	5	13
Q89VV9	4-hydroxy-3-methylbut-2-en-1-yl diphosphate synthase (flavodoxin) OS=Bradyrhizobium diazoefficiens (strain JCM 10833 / IAM 13628 / NBRC 14792 / USDA 110) GN=ispG PE=3 SV=1 - [ISPG_BRADU]	81.26	1	25	25	343	4.83525e+07	5.52958e+08	5.02279e+08	6.78971e+07	1.56514e+09	9.47129e+08	0	1.74879e+09	1.40592e+09	6.76422e+08	9.30547e+08	9.37562e+08	7.26426e+08	9.21478e+08	6.1194e+08	3.12736e+09	1.71268e+09	1.09773e+09	0	2.31326e+09	1.40592e+09	1.3773e+09	1.02279e+09	1.1763e+09	9.14962	12.65	5	5	68.8849	51.05	15	31	67.5517	51.52	15	22	9.41181	12.88	5	7	119.263	71.43	21
Q89F88	Acetolactate synthase large subunit OS=Bradyrhizobium diazoefficiens (strain JCM 10833 / IAM 13628 / NBRC 14792 / USDA 110) GN=iivG PE=3 SV=1 - [Q89F88_BRADU]	54.79	1	20	20	113	4.77229e+07	0	1.71113e+08	0	296523570	2.76057e+08	0	0	1.58015e+08	530478139	7.31421e+08	6.2252e+08	7.16967e+08	0	2.08471e+08	0	3.24475e+08	3.19952e+08	0	0	1.58015e+08	1.08013e+09	8.03924e+08	7.81034e+08	6.57547	8.5	4	6					24.5779	17	7	9					42.8601	24.77	9
Q89LP6	Nitrile hydratase subunit beta OS=Bradyrhizobium diazoefficiens (strain JCM 10833 / IAM 13628 / NBRC 14792 / USDA 110) GN=nthB PE=4 SV=1 - [Q89LP6_BRADU]	24.2	1	4	4	17	4.73208e+07	0	0	0	9.77309e+07	0	0	0	0	9.82133e+07	1.5054e+08	86982911	7.10926e+08	0	0	0	1.06943e+08	0	0	0	0	1.99977e+08	1.65462e+08	1.09132e+08	2.06404	17.35	3	4													4.6952	18.26	3
Q89M07	Elongation factor P OS=Bradyrhizobium diazoefficiens (strain JCM 10833 / IAM 13628 / NBRC 14792 / USDA 110) GN=efp PE=3 SV=1 - [EFP_BRADU]	61.7	1	7	7	139	46542177	0	0	9.2857e+07	9.42703e+08	9.58851e+08	0	0	5.39882e+07	7.17814e+08	1.35131e+09	1.05916e+09	6.99228e+08	0	0	4.27702e+09	1.03157e+09	1.11132e+09	0	0	5.39882e+07	1.46158e+09	1.48526e+09	1.32885e+09	2.17494	13.83	2	2									11.9848	22.87	3	7	77.7827	52.13	6
Q89J64	Bll5420 protein OS=Bradyrhizobium diazoefficiens (strain JCM 10833 / IAM 13628 / NBRC 14792 / USDA 110) GN=bll5420 PE=4 SV=1 - [Q89J64_BRADU]	61.08	1	9	9	50	4.5669e+07	0	7.26212e+07	0	4.08865e+08	2.96615e+08	0	2.84885e+08	6.72341e+08	1.39479e+08	3.13877e+08	1.08475e+08	6.8611e+08	0	8.84763e+07	0	4.47407e+08	3.43779e+08	0	3.76839e+08	6.72341e+08	2.83999e+08	3.44991e+08	1.36096e+08	4.27034	10.84	2	2					1.85308	10.34	2	2					21.2189	37.93	6
Q89MY0	DNA repair protein RadA OS=Bradyrhizobium diazoefficiens (strain JCM 10833 / IAM 13628 / NBRC 14792 / USDA 110) GN=radA PE=3 SV=1 - [Q89MY0_BRADU]	56.96	1	13	13	52	4.55292e+07	1.33989e+08	2.30728e+08	0	0	3.82993e+07	0	3.92565e+08	3.66749e+08	0	0	0	6.8401e+08	2.23286e+08	2.81102e+08	0	0	4.43891e+07	0	5.19276e+08	3.66749e+08	0	0	0	4.44243	5.61	2	2	17.0363	29.52	7	9	34.3315	46.15	9	16
Q89MZ0	GTPase Der OS=Bradyrhizobium diazoefficiens (strain JCM 10833 / IAM 13628 / NBRC 14792 / USDA 110) GN=der PE=3 SV=1 - [DER_BRADU]	39.78	1	16	16	60	4.50324e+07	5.5198e+07	9.86404e+07	1.33046e+07	1.83948e+08	3.08209e+08	0	9.41496e+07	1.84563e+08	7.6837e+07	2.90995e+08	1.91013e+08	6.76546e+08	9.19848e+07	1.20176e+08	6.12811e+08	2.01288e+08	3.57217e+08	0	1.24539e+08	1.84563e+08	1.56452e+08	3.1984e+08	2.39651e+08	7.95284	6.74	3	4	6.51008	7.39	3	3	10.2936	11.3	4	4	5.17003	5.65	3	3	20.9352	17.39	5
Q89K08	DNA topoisomerase 1 OS=Bradyrhizobium diazoefficiens (strain JCM 10833 / IAM 13628 / NBRC 14792 / USDA 110) GN=topA PE=3 SV=1 - [Q89K08_BRADU]	44.93	1	31	31	179	4.45696e+07	5.79446e+08	2.93518e+08	0	2.38693e+08	2.72264e+08	0	3.81051e+08	7.0401e+08	3.07859e+08	3.44072e+08	2.72795e+08	6.69594e+08	9.65619e+08	3.57601e+08	0	2.61193e+08	3.15556e+08	0	5.04045e+08	7.0401e+08	6.26848e+08	3.78178e+08	3.42257e+08	4.67393	6.28	3	3	47.7137	25.12	17	24	46.2919	19.32	12	15					32.4347	18.84	11
Q89VG4	Blr1081 protein OS=Bradyrhizobium diazoefficiens (strain JCM 10833 / IAM 13628 / NBRC 14792 / USDA 110) GN=blr1081 PE=4 SV=1 - [Q89VG4_BRADU]	60.87	1	20	20	78	4.40846e+07	1.26489e+08	4.07947e+08	1.17363e+07	3.90318e+08	1.39861e+08	0	2.10103e+08	3.02187e+08	0	1.78489e+08	0	6.62307e+08	2.10788e+08	4.97012e+08	5.40578e+08	4.27111e+08	1.621e+08	0	2.77919e+08	3.02187e+08	0	1.96182e+08	0	5.88473	6.42	2	2	20.6298	20.91	7	9	32.5092	36.65	11	14	1.97256	4.97	2	2	48.515	43.69	14
Q89DA8	Bll7531 protein OS=Bradyrhizobium diazoefficiens (strain JCM 10833 / IAM 13628 / NBRC 14792 / USDA 110) GN=bll7531 PE=4 SV=1 - [Q89DA8_BRADU]	30.1	1	5	5	27	4.39883e+07	5.57214e+08	6.92334e+08	0	0	0	0	1.93677e+08	457906954	0	0	6.34185e+07	6.6086e+08	9.2857e+08	8.4349e+08	0	0	0	0	2.56191e+08	457906954	0	0	7.9567e+07	1.74985	11.17	2	2	24.4233	30.1	4	6	22.4708	30.1	5	7
H7C7S6	Bll5663 protein OS=Bradyrhizobium diazoefficiens (strain JCM 10833 / IAM 13628 / NBRC 14792 / USDA 110) GN=bll5663 PE=4 SV=1 - [H7C7S6_BRADU]	56.62	1	12	12	104	4.37569e+07	4.38141e+08	3.48104e+08	0	0	6.4957e+07	0	6.7059e+08	1.21936e+09	7.94046e+07	4.903e+07	0	6.57384e+08	7.3014e+08	4.24105e+08	0	0	7.52856e+07	0	8.87041e+08	1.21936e+09	1.6168e+08	5.38901e+07	0	8.21248	21.52	3	6	42.3375	40.73	8	17	43.2543	40.4	7	16
Q89JY6	Blr5133 protein OS=Bradyrhizobium diazoefficiens (strain JCM 10833 / IAM 13628 / NBRC 14792 / USDA 110) GN=blr5133 PE=4 SV=1 - [Q89JY6_BRADU]	25	1	6	6	26	4.35169e+07	1.14199e+08	1.71838e+08	0	0	0	0	1.99051e+08	2.83161e+08	0	3.59493e+07	0	6.53779e+08	1.90308e+08	2.09355e+08	0	0	0	0	2.63301e+08	2.83161e+08	0	3.95128e+07	0	4.06667	7.66	2	2	6.21518	21.37	5	5	12.3821	25	6	6
Q89IK9	10 kDa chaperonin OS=Bradyrhizobium diazoefficiens (strain JCM 10833 / IAM 13628 / NBRC 14792 / USDA 110) GN=groS PE=3 SV=1 - [Q89IK9_BRADU]	62.5	1	7	10	202	4.35137e+07	2.65134e+08	3.15377e+08	1.5398e+09	1.15072e+10	1.80896e+10	0	4.2742e+08	392351966	1.14129e+10	1.93291e+10	1.46542e+10	6.53729e+08	4.41834e+08	3.84232e+08	7.09235e+10	1.25919e+10	2.09659e+10	0	5.65382e+08	392351966	2.32383e+10	2.12451e+10	1.83856e+10	2.01662	18.27	2	2	15.7302	47.12	4	8	17.9553	56.73	5	8	20.6142	56.73	5	23	69.7973	61.54	6
Q89X67	Blr0447 protein OS=Bradyrhizobium diazoefficiens (strain JCM 10833 / IAM 13628 / NBRC 14792 / USDA 110) GN=blr0447 PE=4 SV=1 - [Q89X67_BRADU]	31.12	1	6	6	41	4.33261e+07	8.51195e+08	1.00831e+09	0	0	1.80942e+08	0	7.62842e+08	674247928	0	0	0	6.50912e+08	1.41848e+09	1.22845e+09	0	0	2.09713e+08	0	1.00907e+09	674247928	0	0	0	2.61678	14.8	2	2	37.2317	31.12	6	13	16.717	26.53	4	8
Q89E56	Bll7231 protein OS=Bradyrhizobium diazoefficiens (strain JCM 10833 / IAM 13628 / NBRC 14792 / USDA 110) GN=bll7231 PE=4 SV=1 - [Q89E56_BRADU]	78.73	1	22	22	239	4.3098e+07	2.25036e+08	3.51956e+08	2.08942e+06	7.34683e+08	1032527878	0	2.85719e+08	4.97493e+08	9.22712e+08	1286598666	1.11788e+09	6.47485e+08	3.75011e+08	4.28798e+08	9.6239e+07	8.03938e+08	1.19671e+09	0	3.77942e+08	4.97493e+08	1.87878e+09	1.41413e+09	1.40253e+09	1.98508	8.58	2	2	24.6974	25.93	8	12	42.8049	25.93	8	16	0	9.33	2	2	97.7255	45.34	14
Q89Y16	Blr0139 protein OS=Bradyrhizobium diazoefficiens (strain JCM 10833 / IAM 13628 / NBRC 14792 / USDA 110) GN=blr0139 PE=3 SV=1 - [Q89Y16_BRADU]	32.12	1	11	11	77	4.29682e+07	7.67081e+07	2.60672e+08	0	1.05232e+08	7.24765e+07	0	1.07573e+08	2.41446e+08	0	1.06603e+08	3.05357e+07	6.45534e+08	1.2783e+08	3.17584e+08	0	1.15152e+08	8.40008e+07	0	1.42295e+08	2.41446e+08	0	1.1717e+08	3.83111e+07	8.53155	20.98	6	7	2.11655	11.14	4	5	37.9727	26.68	8	13					22.1373	17.62	6
Q89KP2	Bll4862 protein OS=Bradyrhizobium diazoefficiens (strain JCM 10833 / IAM 13628 / NBRC 14792 / USDA 110) GN=bll4862 PE=4 SV=1 - [Q89KP2_BRADU]	18.6	1	12	12	67	4.29371e+07	2.45457e+08	1.50666e+08	0	6.96294e+07	2.32401e+07	0	2.03221e+08	1.12939e+08	3.02877e+07	9.617e+07	6.40352e+07	6.45067e+08	4.09043e+08	1.83561e+08	0	7.6193e+07	2.69354e+07	0	2.68815e+08	1.12939e+08	6.16703e+07	1.05703e+08	8.03407e+07	9.0695	6.31	4	7	26.2572	16.35	10	13	29.8934	13.87	8	12					10.0576	5.98	3
Q9ZI34	Ribulose bisphosphate carboxylase large chain OS=Bradyrhizobium diazoefficiens (strain JCM 10833 / IAM 13628 / NBRC 14792 / USDA 110) GN=cbbL PE=1 SV=1 - [RBL_BRADU]	49.79	1	22	22	138	4.26763e+07	4.3286e+08	7.51669e+08	0	5.62616e+09	3.36465e+09	0	0	0	0	0	0	6.41149e+08	7.2134e+08	9.15779e+08	0	6.1565e+09	3.89965e+09	0	0	0	0	0	0	4.05961	5.56	3	3	23.3866	22.63	10	10	29.0324	20.99	9	12					189.999	49.79	22
Q89BJ8	Elongation factor 4 OS=Bradyrhizobium diazoefficiens (strain JCM 10833 / IAM 13628 / NBRC 14792 / USDA 110) GN=lepA PE=3 SV=2 - [LEPA_BRADU]	49.59	1	20	20	122	4.26194e+07	1.70416e+08	248175847	0	2.94448e+08	1.35663e+08	0	5.37623e+08	6.43586e+08	1.87101e+08	1.22234e+08	6.61848e+07	6.40294e+08	2.83991e+08	3.02359e+08	0	3.22204e+08	1.57234e+08	0	7.11155e+08	6.43586e+08	3.80966e+08	1.3435e+08	8.30376e+07	11.2978	10.45	5	6	25.4817	30.85	11	14	20.2052	27.86	11	14					31.2394	24.54	9
Q89HJ5	NeuA protein OS=Bradyrhizobium diazoefficiens (strain JCM 10833 / IAM 13628 / NBRC 14792 / USDA 110) GN=neuA PE=4 SV=1 - [Q89HJ5_BRADU]	50.33	1	9	9	58	4.25741e+07	4.86204e+07	3.49551e+08	0	1.78396e+08	1.2237e+08	0	1.27388e+08	3.27969e+08	8.9966e+07	2.32898e+08	1.61073e+08	6.39614e+08	8.10236e+07	4.25868e+08	0	1.95213e+08	1.41828e+08	0	1.68506e+08	3.27969e+08	1.83184e+08	2.55985e+08	2.02087e+08	5.73603	9.93	2	3	0	10.26	2	2	33.3693	37.09	6	11					16.3585	23.51	5
Q89XT2	Acetoacetyl CoA reductase OS=Bradyrhizobium diazoefficiens (strain JCM 10833 / IAM 13628 / NBRC 14792 / USDA 110) GN=phbB PE=4 SV=1 - [Q89XT2_BRADU]	68.46	1	15	15	153	4.24468e+07	2.28431e+09	1.65993e+09	0	1.64163e+09	8.09166e+08	0	1.01515e+09	7.56369e+08	7.54619e+07	390662740	8.88545e+07	6.37702e+08	3.80669e+09	2.02234e+09	0	1.79638e+09	9.3783e+08	0	1.34282e+09	7.56369e+08	1.53652e+08	4.29388e+08	1.1148e+08	6.99125	10.37	3	3	64.5138	59.75	13	34	86.7985	44.81	10	23					59.4726	55.19	12
Q89HG2	Blr6029 protein OS=Bradyrhizobium diazoefficiens (strain JCM 10833 / IAM 13628 / NBRC 14792 / USDA 110) GN=blr6029 PE=4 SV=1 - [Q89HG2_BRADU]	63.57	1	16	16	77	4.24153e+07	0	176215642	1.04254e+07	1.98276e+08	1.37341e+08	0	1.17119e+08	5.47659e+08	2.11545e+08	3.10158e+08	1.72382e+08	6.37229e+08	0	2.14688e+08	4.80195e+08	2.16966e+08	1.59179e+08	0	1.54922e+08	5.47659e+08	4.30738e+08	3.40903e+08	2.16276e+08	8.47743	9.54	3	5					19.7735	22.49	6	8	0	6.11	2	2	29.9683	29.34	8
Q89KV4	NADPH-dependent 7-cyano-7-deazaguanine reductase OS=Bradyrhizobium diazoefficiens (strain JCM 10833 / IAM 13628 / NBRC 14792 / USDA 110) GN=queF PE=3 SV=1 - [QUEF_BRADU]	59.48	1	6	6	26	4.234e+07	3.04938e+08	4.71331e+08	0	0	0	0	5.37786e+08	3.4257e+08	0	0	0	6.36097e+08	5.08165e+08	5.74235e+08	0	0	0	0	7.11371e+08	3.4257e+08	0	0	0	1.81927	15.03	2	3	9.10171	32.03	4	4	14.9062	32.03	4	6
Q89X76	Bll0438 protein OS=Bradyrhizobium diazoefficiens (strain JCM 10833 / IAM 13628 / NBRC 14792 / USDA 110) GN=bll0438 PE=4 SV=1 - [Q89X76_BRADU]	27.37	1	10	10	32	4.22636e+07	1.7002e+08	1.29189e+08	0	0	0	0	1.02804e+08	1.79949e+08	0	0	0	6.34949e+08	2.83329e+08	1.57394e+08	0	0	0	0	1.35987e+08	1.79949e+08	0	0	0	2.44327	3.65	2	2	17.8027	14.42	5	8	8.08514	8.39	3	5
Q89WD1	Probable protein kinase UbiB OS=Bradyrhizobium diazoefficiens (strain JCM 10833 / IAM 13628 / NBRC 14792 / USDA 110) GN=aarF PE=3 SV=1 - [Q89WD1_BRADU]	40.46	1	15	15	51	4.20962e+07	1.82078e+08	403841933	0	0	0	0	3.92014e+08	1.79737e+08	0	0	0	6.32434e+08	3.03425e+08	4.92011e+08	0	0	0	0	5.18547e+08	1.79737e+08	0	0	0	2.45281	4.01	2	2	24.8603	26.34	9	10	27.1359	29.96	10	12
Q89MS1	Bll4121 protein OS=Bradyrhizobium diazoefficiens (strain JCM 10833 / IAM 13628 / NBRC 14792 / USDA 110) GN=bll4121 PE=4 SV=1 - [Q89MS1_BRADU]	37.4	1	15	15	60	4.18719e+07	1.20263e+08	471134945	0	0	0	0	3.44725e+08	4.47049e+08	0	0	0	6.29065e+08	2.00413e+08	5.73996e+08	0	0	0	0	4.55995e+08	4.47049e+08	0	0	0	4.12128	6.4	3	3	8.38661	15.8	5	7	27.4756	29.2	9	13
Q89WV9	Blr0569 protein OS=Bradyrhizobium diazoefficiens (strain JCM 10833 / IAM 13628 / NBRC 14792 / USDA 110) GN=blr0569 PE=4 SV=1 - [Q89WV9_BRADU]	53.38	1	9	9	45	4.15661e+07	1.32801e+08	2.11289e+08	0	1.75399e+08	3.28621e+08	0	2.09667e+08	3.62106e+08	372709514	400909910	4.5945e+08	6.2447e+08	2.21307e+08	2.57419e+08	0	1.91933e+08	3.80874e+08	0	2.77342e+08	3.62106e+08	7.58893e+08	4.40651e+08	5.76441e+08	2.18455	14.86	2	2	7.06742	22.97	3	3	7.09635	29.73	4	5					7.75233	22.3	3
Q89FH5	Blr6725 protein OS=Bradyrhizobium diazoefficiens (strain JCM 10833 / IAM 13628 / NBRC 14792 / USDA 110) GN=blr6725 PE=3 SV=1 - [Q89FH5_BRADU]	51.31	1	15	15	51	4.10746e+07	3.71235e+08	3.41865e+08	0	0	58661049	0	2.79004e+08	4.38205e+08	0	0	0	6.17085e+08	6.18646e+08	4.16503e+08	0	0	6.79886e+07	0	3.6906e+08	4.38205e+08	0	0	0	2.03039	6.68	2	2	25.9345	32.7	11	16	18.5295	24.82	7	10
Q89VU4	Blr0951 protein OS=Bradyrhizobium diazoefficiens (strain JCM 10833 / IAM 13628 / NBRC 14792 / USDA 110) GN=blr0951 PE=4 SV=1 - [Q89VU4_BRADU]	29.07	1	13	13	47	4.08512e+07	1.88914e+08	2.63545e+08	0	0	0	0	2.66284e+08	3.27315e+08	0	0	0	6.1373e+08	3.14817e+08	3.21084e+08	0	0	0	0	3.52235e+08	3.27315e+08	0	0	0	1.62604	12.11	5	5	18.0615	25.43	11	13	29.2341	22.66	10	10
Q89K07	Ribonuclease R OS=Bradyrhizobium diazoefficiens (strain JCM 10833 / IAM 13628 / NBRC 14792 / USDA 110) GN=rnr PE=3 SV=1 - [Q89K07_BRADU]	13.72	1	8	8	19	4.08096e+07	0	0	0	5.53621e+07	8.01071e+07	0	0	0	8.32348e+07	3.696e+07	7.20374e+07	6.13104e+08	0	0	0	6.05808e+07	9.28447e+07	0	0	0	1.69479e+08	4.06237e+07	9.03805e+07	0	3.21	2	2													5.59765	5.38	3
Q89UI0	Pilus assembly protein OS=Bradyrhizobium diazoefficiens (strain JCM 10833 / IAM 13628 / NBRC 14792 / USDA 110) GN=ctpF PE=4 SV=1 - [Q89UI0_BRADU]	45.26	1	13	13	56	4.05452e+07	1.26286e+08	1.73697e+08	0	0	3.69052e+07	0	2.49344e+08	3.40739e+08	0	0	0	6.09132e+08	2.1045e+08	2.1162e+08	0	0	4.27734e+07	0	3.29826e+08	3.40739e+08	0	0	0	0	12.56	4	4	11.5873	19.67	6	8	15.6945	26.07	7	12
Q89G41	Serine protease DO-like OS=Bradyrhizobium diazoefficiens (strain JCM 10833 / IAM 13628 / NBRC 14792 / USDA 110) GN=bll6506 PE=4 SV=1 - [Q89G41_BRADU]	46.55	1	20	20	272	4.04148e+07	1.0362e+09	426017934	0	1.02591e+09	2.17339e+09	0	8.49868e+08	1.02297e+09	481603033	1.13883e+09	1.33628e+09	6.07174e+08	1.72677e+09	5.19029e+08	0	1.12262e+09	2.51898e+09	0	1.12419e+09	1.02297e+09	9.80616e+08	1.25172e+09	1.67655e+09	4.50245	9.66	3	6	51.9402	36.09	13	25	58.6789	28.4	9	18					111.166	36.09	13
Q89NU1	Periplasmic mannitol-binding protein OS=Bradyrhizobium diazoefficiens (strain JCM 10833 / IAM 13628 / NBRC 14792 / USDA 110) GN=blr3743 PE=3 SV=1 - [Q89NU1_BRADU]	63.61	1	19	20	293	4.03278e+07	2.39333e+08	592526780	2.1227e+08	7.83891e+09	9.55694e+09	0	9.14336e+08	6.7084e+08	4.40232e+09	1.22802e+10	9.90091e+09	6.05867e+08	3.98837e+08	7.21891e+08	9.77719e+09	8.57784e+09	1.10766e+10	0	1.20946e+09	6.7084e+08	8.96378e+09	1.34975e+10	1.2422e+10	2.14868	9.16	2	3	14.7857	20.42	5	8	26.8591	19.37	5	9	13.2733	15.18	4	10	134.087	58.12	18
Q89FK5	Blr6694 protein OS=Bradyrhizobium diazoefficiens (strain JCM 10833 / IAM 13628 / NBRC 14792 / USDA 110) GN=blr6694 PE=4 SV=1 - [Q89FK5_BRADU]	65.03	1	19	19	116	4.00056e+07	8.912e+08	8.21676e+08	0	6.71725e+07	2.67335e+08	0	1.21019e+09	1.68453e+09	4.54664e+06	7.61493e+07	3.75313e+07	6.01026e+08	1.48514e+09	1.00107e+09	0	7.35045e+07	3.09844e+08	0	1.60081e+09	1.68453e+09	9.25764e+06	8.36977e+07	4.7088e+07	5.8068	8.5	3	3	51.4735	54.9	15	24	43.7803	49.35	13	20					5.49557	8.17	2
Q89GX5	Bll6220 protein OS=Bradyrhizobium diazoefficiens (strain JCM 10833 / IAM 13628 / NBRC 14792 / USDA 110) GN=bll6220 PE=4 SV=1 - [Q89GX5_BRADU]	58.96	1	20	20	180	3.99999e+07	4.70384e+07	9.62808e+07	3.20138e+07	1.25649e+09	9.50762e+08	0	8.73875e+07	3.58589e+08	2.22633e+08	1.00932e+09	4.09728e+08	6.00941e+08	7.83873e+07	1.17301e+08	1.47456e+09	1.37493e+09	1.10194e+09	0	1.15594e+08	3.58589e+08	4.53315e+08	1.10937e+09	5.14058e+08	8.52809	12.17	4	6	8.21911	7.65	3	3	7.29265	8.7	3	6	2.22716	8.35	3	3	108.041	53.91	18
Q89HL4	Blr5976 protein OS=Bradyrhizobium diazoefficiens (strain JCM 10833 / IAM 13628 / NBRC 14792 / USDA 110) GN=blr5976 PE=3 SV=1 - [Q89HL4_BRADU]	68.82	1	11	12	61	3.99831e+07	5.065e+07	4.95306e+08	0	2.97773e+08	5.6725e+08	0	5.78049e+07	3.47003e+08	9.13945e+07	1.18879e+09	7.86807e+08	6.00688e+08	8.44058e+07	6.03444e+08	0	3.25842e+08	6.57446e+08	0	7.6463e+07	3.47003e+08	1.86093e+08	1.30663e+09	9.87155e+08	5.00516	5.73	2	2	7.77133	16.85	3	3	30.239	28.67	5	8					21.9524	30.11	5
Q89C83	ABC transporter HlyB/MsbA family OS=Bradyrhizobium diazoefficiens (strain JCM 10833 / IAM 13628 / NBRC 14792 / USDA 110) GN=bll7914 PE=4 SV=1 - [Q89C83_BRADU]	39.18	1	18	18	68	3.96685e+07	437073412	3.53797e+08	0	0	0	0	3.99329e+08	389731335	0	0	0	5.95961e+08	7.28362e+08	4.3104e+08	0	0	0	0	5.28223e+08	389731335	0	0	0	5.97855	6.7	3	4	42.3995	26.8	13	16	31.0651	27.66	11	15
Q89LQ4	Two-component sensor histidine kinase OS=Bradyrhizobium diazoefficiens (strain JCM 10833 / IAM 13628 / NBRC 14792 / USDA 110) GN=ntrY PE=4 SV=1 - [Q89LQ4_BRADU]	29.95	1	18	18	56	3.95623e+07	4.64535e+08	2.90512e+08	0	62556028	6.41644e+07	0	2.70349e+08	3.07475e+08	0	0	0	5.94366e+08	7.74125e+08	3.53939e+08	0	6.84529e+07	7.4367e+07	0	3.57612e+08	3.07475e+08	0	0	0	10.3348	8.61	5	5	29.8669	24.88	13	17	25.6127	14.03	8	10					2.00703	2.83	2
Q89XI7	Bll0327 protein OS=Bradyrhizobium diazoefficiens (strain JCM 10833 / IAM 13628 / NBRC 14792 / USDA 110) GN=bll0327 PE=4 SV=1 - [Q89XI7_BRADU]	25.92	1	5	12	39	3.95099e+07	2.74917e+08	3.15708e+08	0	0	5.14914e+07	0	2.45649e+08	3.79043e+08	0	1.12871e+08	0	5.93579e+08	4.58136e+08	3.84635e+08	0	0	5.96789e+07	0	3.24939e+08	3.79043e+08	0	1.24059e+08	0	6.62715	4.08	2	3	25.7773	16.32	8	10	23.5728	12.37	6	8
Q89MV5	Blr4087 protein OS=Bradyrhizobium diazoefficiens (strain JCM 10833 / IAM 13628 / NBRC 14792 / USDA 110) GN=blr4087 PE=4 SV=1 - [Q89MV5_BRADU]	58.98	1	15	15	112	3.9114e+07	1.03584e+09	686141206	0	1.06348e+08	3.53559e+08	0	1.11223e+09	1.22056e+09	1.17602e+08	2.24259e+08	1.21465e+08	5.87632e+08	1.72618e+09	8.35944e+08	0	1.16373e+08	4.09777e+08	0	1.47123e+09	1.22056e+09	2.39456e+08	2.46489e+08	1.52394e+08	1.76307	15.93	3	3	44.0476	44.41	10	15	40.5025	43.39	9	14					13.5898	19.32	4
Q89MT2	Blr4110 protein OS=Bradyrhizobium diazoefficiens (strain JCM 10833 / IAM 13628 / NBRC 14792 / USDA 110) GN=blr4110 PE=4 SV=1 - [Q89MT2_BRADU]	23.86	1	3	3	12	3.9077e+07	250869643	289654426	0	0	0	0	0	3.86273e+08	0	1.99206e+07	0	5.87075e+08	4.18062e+08	3.52894e+08	0	0	0	0	0	3.86273e+08	0	2.18953e+07	0	1.78853	14.2	2	2	7.60625	18.18	2	3	6.95921	18.18	2	2
Q89VP8	AcrB/AcrD/AcrF family protein OS=Bradyrhizobium diazoefficiens (strain JCM 10833 / IAM 13628 / NBRC 14792 / USDA 110) GN=blr0997 PE=3 SV=1 - [Q89VP8_BRADU]	12.24	1	9	9	30	39033839	2.68177e+08	235537616	0	0	0	0	2.2368e+08	3.12549e+08	0	0	0	5.86427e+08	4.46905e+08	2.86962e+08	0	0	0	0	2.95878e+08	3.12549e+08	0	0	0	3.92516	2.28	2	3	20.0744	6.74	5	7	16.127	4.74	3	5
Q89X78	RNA pyrophosphohydrolase OS=Bradyrhizobium diazoefficiens (strain JCM 10833 / IAM 13628 / NBRC 14792 / USDA 110) GN=rppH PE=3 SV=1 - [RPPH_BRADU]	61.68	1	8	8	53	3.90128e+07	3.64862e+08	7.5405e+08	0	1.13434e+08	1.52091e+08	0	7.18e+08	1.08636e+09	0	5.70829e+07	0	5.86111e+08	6.08025e+08	9.18679e+08	0	1.24127e+08	1.76275e+08	0	9.49753e+08	1.08636e+09	0	6.27414e+07	0	10.4154	32.34	5	8	8.70649	22.75	4	6	11.5129	31.14	5	8					6.94759	18.56	3
Q89M58	Bll4335 protein OS=Bradyrhizobium diazoefficiens (strain JCM 10833 / IAM 13628 / NBRC 14792 / USDA 110) GN=bll4335 PE=4 SV=1 - [Q89M58_BRADU]	53.49	1	6	6	125	3.89996e+07	1.04867e+09	1.03439e+09	0	395856710	444767606	0	1.25957e+09	1.47999e+09	2.00987e+08	3.1853e+08	1.74314e+08	5.85913e+08	1.74755e+09	1.26023e+09	0	4.33172e+08	5.15489e+08	0	1.66613e+09	1.47999e+09	4.09239e+08	3.50105e+08	2.187e+08	6.35248	17.67	2	2	18.158	29.77	3	11	45.4519	36.74	5	17					16.0969	15.81	2
Q89DE4	Pseudouridine synthase OS=Bradyrhizobium diazoefficiens (strain JCM 10833 / IAM 13628 / NBRC 14792 / USDA 110) GN=bll7495 PE=3 SV=1 - [Q89DE4_BRADU]	23.56	1	11	11	73	3.89644e+07	4.55785e+08	9.33061e+08	0	0	0	0	7.16428e+08	7.35145e+08	0	0	0	5.85383e+08	7.59544e+08	1.13677e+09	0	0	0	0	9.47675e+08	7.35145e+08	0	0	0	3.68905	2.87	2	2	26.5548	20.4	9	15	63.9498	22.41	10	19
Q89KQ6	Bll4848 protein OS=Bradyrhizobium diazoefficiens (strain JCM 10833 / IAM 13628 / NBRC 14792 / USDA 110) GN=bll4848 PE=4 SV=1 - [Q89KQ6_BRADU]	33.91	1	7	7	40	3.88883e+07	1.07741e+08	1.14743e+08	0	1.87018e+07	2.72959e+07	0	1.60657e+08	2.34133e+08	0	1.44504e+07	1.3457e+07	5.84241e+08	1.79545e+08	1.39795e+08	0	2.04647e+07	3.16361e+07	0	2.12513e+08	2.34133e+08	0	1.58828e+07	1.68836e+07	4.11166	6.57	2	3	6.17474	21.8	5	6	8.14208	19.03	5	6					1.78662	14.88	4
Q89MB7	Two-component hybrid sensor and regulator OS=Bradyrhizobium diazoefficiens (strain JCM 10833 / IAM 13628 / NBRC 14792 / USDA 110) GN=bll4276 PE=4 SV=1 - [Q89MB7_BRADU]	40.97	1	18	19	51	3.87407e+07	2.50159e+08	2.46929e+08	0	0	0	0	1.96996e+08	2.81385e+08	0	0	0	5.82022e+08	4.16878e+08	3.0084e+08	0	0	0	0	2.60581e+08	2.81385e+08	0	0	0	3.91327	9.46	4	5	22.5941	18.91	9	12	21.286	20.63	9	11
Q89XF8	Acr family transport protein OS=Bradyrhizobium diazoefficiens (strain JCM 10833 / IAM 13628 / NBRC 14792 / USDA 110) GN=blr0356 PE=3 SV=1 - [Q89XF8_BRADU]	28.53	1	22	22	92	3.83433e+07	3.81169e+08	5.46343e+08	0	0	0	0	5.08425e+08	1.17178e+09	0	0	0	5.76052e+08	6.352e+08	6.65625e+08	0	0	0	0	6.72533e+08	1.17178e+09	0	0	0	4.77518	2.58	2	3	37.8156	20.99	15	19	52.2801	21.18	15	25
Q89VE8	Ornithine carbamoyltransferase OS=Bradyrhizobium diazoefficiens (strain JCM 10833 / IAM 13628 / NBRC 14792 / USDA 110) GN=argF PE=3 SV=1 - [OTC_BRADU]	77.85	1	16	16	114	3.83244e+07	3.55799e+08	1.05754e+09	0	68086247	4.51668e+08	0	4.97843e+08	1.01715e+09	3.46858e+08	5.36594e+08	8.44899e+08	5.75768e+08	5.92922e+08	1.28843e+09	0	7.45044e+07	5.23486e+08	0	6.58535e+08	1.01715e+09	7.06256e+08	5.89784e+08	1.06004e+09	2.10187	21.17	4	5	18.1876	32.9	6	9	45.7276	55.05	11	18					12.0832	31.92	6
Q89BL7	DNA polymerase I OS=Bradyrhizobium diazoefficiens (strain JCM 10833 / IAM 13628 / NBRC 14792 / USDA 110) GN=polA PE=4 SV=1 - [Q89BL7_BRADU]	49.76	1	33	33	209	3.83162e+07	7.18412e+08	4.24616e+08	0	7.18265e+07	1.25449e+08	0	6.57516e+08	6.99537e+08	1.2235e+08	1.36263e+08	3.82137e+07	5.75645e+08	1.1972e+09	5.17321e+08	0	7.85972e+07	1.45396e+08	0	8.69746e+08	6.99537e+08	2.49123e+08	1.4977e+08	4.79441e+07	2.4728	12.02	7	8	88.5418	36.95	24	38	76.2574	37.05	23	38					18.6751	13.59	7
Q89CK8	Chaperone protein HtpG OS=Bradyrhizobium diazoefficiens (strain JCM 10833 / IAM 13628 / NBRC 14792 / USDA 110) GN=htpG PE=3 SV=1 - [HTPG_BRADU]	60.64	1	25	25	214	3.83044e+07	2.64313e+08	2.77019e+08	2.01573e+07	6.86156e+08	7.03514e+08	0	2.38064e+08	3.74451e+08	5.63235e+08	7.68803e+08	1.11021e+09	5.75468e+08	4.40465e+08	3.375e+08	9.2845e+08	7.50837e+08	8.15378e+08	0	3.14905e+08	3.74451e+08	1.14683e+09	8.45012e+08	1.3929e+09	4.25996	9.12	4	5	18.2657	29.76	11	17	21.3214	22.24	8	11	0	5.12	2	2	66.6466	49.6	17
Q89QF5	Blr3173 protein OS=Bradyrhizobium diazoefficiens (strain JCM 10833 / IAM 13628 / NBRC 14792 / USDA 110) GN=blr3173 PE=3 SV=1 - [Q89QF5_BRADU]	57.78	1	15	15	107	3.8142e+07	3.82598e+07	5.69798e+08	0	4.80779e+08	2.19514e+08	0	1.72925e+08	5.383e+08	4.60934e+08	4.99715e+08	1.63378e+08	5.73028e+08	6.37581e+07	6.942e+08	0	5.261e+08	2.54419e+08	0	2.28741e+08	5.383e+08	9.38532e+08	5.4925e+08	2.04979e+08	4.18098	5.83	2	3	5.79963	7.22	2	2	50.2428	43.33	11	19					49.3473	43.06	10
P45403	Cytochrome c-type biogenesis protein CycK OS=Bradyrhizobium diazoefficiens (strain JCM 10833 / IAM 13628 / NBRC 14792 / USDA 110) GN=cycK PE=3 SV=2 - [CCMF_BRADU]	9.55	1	6	6	12	3.8056e+07	0	144390804	0	0	0	0	133393609	207725960	0	0	0	5.71736e+08	0	1.75915e+08	0	0	0	0	1.7645e+08	207725960	0	0	0	4.36282	2.88	2	2					7.3338	4.39	3	3
Q89VF6	Phosphate regulon, two-component sensor histidine kinase OS=Bradyrhizobium diazoefficiens (strain JCM 10833 / IAM 13628 / NBRC 14792 / USDA 110) GN=phoR PE=4 SV=1 - [Q89VF6_BRADU]	36.34	1	11	11	45	3.77524e+07	4.61095e+08	1.2442e+08	0	0	0	0	1.5322e+08	1.88909e+08	0	0	0	5.67175e+08	7.68393e+08	1.51584e+08	0	0	0	0	2.02676e+08	1.88909e+08	0	0	0	2.63431	5.32	2	3	9.33967	24.54	7	8	23.4762	20.83	6	11
Q89BN2	DNA polymerase III tau subunit OS=Bradyrhizobium diazoefficiens (strain JCM 10833 / IAM 13628 / NBRC 14792 / USDA 110) GN=bll8116 PE=4 SV=1 - [Q89BN2_BRADU]	41.76	1	18	18	91	3.75139e+07	4.94246e+08	3.51178e+08	0	3.26735e+07	1.0914e+08	0	5.00177e+08	4.8877e+08	0	0	0	5.63592e+08	8.23638e+08	4.2785e+08	0	3.57534e+07	1.26494e+08	0	6.61622e+08	4.8877e+08	0	0	0	7.94806	9.62	4	5	42.3442	28.06	14	20	42.4064	30.51	14	19					5.35342	4.57	2
Q89T81	Blr2169 protein OS=Bradyrhizobium diazoefficiens (strain JCM 10833 / IAM 13628 / NBRC 14792 / USDA 110) GN=blr2169 PE=4 SV=1 - [Q89T81_BRADU]	50.86	1	12	12	34	3.72431e+07	2.0109e+08	3.90472e+08	0	4.27905e+07	2.02178e+08	0	0	0	0	0	0	5.59523e+08	3.35107e+08	4.75722e+08	0	4.68242e+07	2.34326e+08	0	0	0	0	0	0	2.02622	9.43	2	2	13.514	31.14	6	8	49.9898	50.86	11	14					8.1775	27.14	5
Q89K74	Transcriptional regulatory protein OS=Bradyrhizobium diazoefficiens (strain JCM 10833 / IAM 13628 / NBRC 14792 / USDA 110) GN=mucS PE=4 SV=1 - [Q89K74_BRADU]	61.63	1	11	11	109	3.71895e+07	9.40946e+07	3.84528e+08	0	2.8394e+08	3.33155e+08	0	2.55156e+08	600628023	2.15779e+08	2.31667e+08	2.44738e+08	5.58718e+08	1.56804e+08	4.68481e+08	0	3.10706e+08	3.86129e+08	0	3.37515e+08	600628023	4.39358e+08	2.54631e+08	3.07056e+08	2.69778	23.26	3	5	6.11389	23.26	3	4	35.3625	55.23	6	12					47.2432	56.4	8
Q89KG0	Trigger factor OS=Bradyrhizobium diazoefficiens (strain JCM 10833 / IAM 13628 / NBRC 14792 / USDA 110) GN=tig PE=3 SV=1 - [TIG_BRADU]	53.86	1	25	25	313	3.7121e+07	8.44484e+07	0	1.79142e+08	2.60649e+09	3.4316e+09	0	4.30834e+07	0	3.90587e+09	3275791275	3004854219	5.57688e+08	1.40729e+08	0	8.25133e+09	2.85219e+09	3.97724e+09	0	5.69897e+07	0	7.95293e+09	3.60051e+09	3.76999e+09	2.21333	17.22	4	4	10.9117	14.13	5	5					24.6857	32.45	11	20	146.753	52.1	20
Q89V79	TldD protein OS=Bradyrhizobium diazoefficiens (strain JCM 10833 / IAM 13628 / NBRC 14792 / USDA 110) GN=tldD PE=4 SV=1 - [Q89V79_BRADU]	56.99	1	20	20	143	3.68566e+07	7.77438e+07	282123680	5.10181e+07	5.29834e+08	5.2638e+08	0	1.66012e+08	3.46322e+08	2.76447e+08	5.55375e+08	5.13321e+08	5.53716e+08	1.29556e+08	3.43719e+08	2.34991e+09	5.79778e+08	6.10078e+08	0	2.19597e+08	3.46322e+08	5.62887e+08	6.10428e+08	6.4403e+08	3.81519	8.98	3	3	7.43219	11.06	4	4	28.227	35.91	9	9	4.30941	8.98	3	5	61.0065	47.39	14
Q89HM0	Blr5970 protein OS=Bradyrhizobium diazoefficiens (strain JCM 10833 / IAM 13628 / NBRC 14792 / USDA 110) GN=blr5970 PE=4 SV=1 - [Q89HM0_BRADU]	44.76	1	14	14	64	3.64307e+07	0	1.1417e+08	0	2.93395e+08	4.16027e+08	0	5.33983e+08	6.32363e+08	0	2.30708e+08	2.05523e+08	5.47319e+08	0	1.39096e+08	0	3.21052e+08	4.82179e+08	0	7.06341e+08	6.32363e+08	0	2.53577e+08	2.57856e+08	9.87242	10.04	4	5					8.23452	7.21	3	3					15.1894	18.56	5
Q89XI8	Bll0326 protein OS=Bradyrhizobium diazoefficiens (strain JCM 10833 / IAM 13628 / NBRC 14792 / USDA 110) GN=bll0326 PE=4 SV=1 - [Q89XI8_BRADU]	40.94	1	10	18	63	3.62634e+07	3.2438e+08	4.57492e+08	0	0	5.14914e+07	0	4.52472e+08	8.29965e+08	0	1.14001e+08	0	5.44804e+08	5.40564e+08	5.57375e+08	0	0	5.96789e+07	0	5.9852e+08	8.29965e+08	0	1.25301e+08	0	6.62715	5.42	3	4	31.6251	19.83	10	12	33.0019	22.97	11	16
Q89HS3	DegT/DnrJ/EryC1/StrS family protein OS=Bradyrhizobium diazoefficiens (strain JCM 10833 / IAM 13628 / NBRC 14792 / USDA 110) GN=bll5917 PE=3 SV=1 - [Q89HS3_BRADU]	72.29	1	20	20	134	3.53071e+07	4.72135e+08	8.21852e+08	0	6.38684e+07	2.11694e+08	0	8.10289e+08	1.74548e+09	1.3741e+08	1.74646e+08	3.32075e+08	5.30438e+08	7.86791e+08	1.00128e+09	0	6.9889e+07	2.45355e+08	0	1.07183e+09	1.74548e+09	2.79788e+08	1.91959e+08	4.16632e+08	1.82908	11.34	3	3	28.9688	38.04	8	12	37.5898	34.76	8	14					4.75053	11.84	3
Q89FV6	DNA repair protein RecN OS=Bradyrhizobium diazoefficiens (strain JCM 10833 / IAM 13628 / NBRC 14792 / USDA 110) GN=recN PE=3 SV=1 - [Q89FV6_BRADU]	52.78	1	22	22	107	3.53012e+07	3.60999e+08	2.22006e+08	0	0	9.83258e+07	0	3.11605e+08	712562057	0	0	1.42157e+07	5.30348e+08	6.01587e+08	2.70476e+08	0	0	1.1396e+08	0	4.12184e+08	712562057	0	0	1.78355e+07	0	3.95	2	2	62.7186	38.96	15	27	52.9152	42.01	14	19
Q89IU7	Threonine--tRNA ligase OS=Bradyrhizobium diazoefficiens (strain JCM 10833 / IAM 13628 / NBRC 14792 / USDA 110) GN=thrS PE=3 SV=1 - [Q89IU7_BRADU]	47.72	1	27	27	205	3.5216e+07	1.47902e+08	2.32432e+07	4.51021e+07	1209555391	9.11642e+08	0	1.32547e+08	110280675	9.43927e+08	1.18154e+09	1.1968e+09	5.29068e+08	2.46472e+08	2.83178e+07	2.07741e+09	1.32357e+09	1.0566e+09	0	1.75331e+08	110280675	1.92198e+09	1.29867e+09	1.50154e+09	2.18243	4.15	2	3	22.6116	14.52	7	10	5.63182	8.99	4	4	8.04463	11.89	7	8	82.6807	33.47	19
Q89VS0	Bll0975 protein OS=Bradyrhizobium diazoefficiens (strain JCM 10833 / IAM 13628 / NBRC 14792 / USDA 110) GN=bll0975 PE=4 SV=1 - [Q89VS0_BRADU]	31.12	1	14	14	41	3.48906e+07	9.96236e+07	1.53237e+08	0	0	0	0	3.23757e+08	2.42547e+08	0	0	0	5.24181e+08	1.66018e+08	1.86692e+08	0	0	0	0	4.28258e+08	2.42547e+08	0	0	0	0	4.33	2	2	4.60654	6.9	3	3	14.5472	14.61	8	9
Q89DG0	Two-component response regulator OS=Bradyrhizobium diazoefficiens (strain JCM 10833 / IAM 13628 / NBRC 14792 / USDA 110) GN=bll7479 PE=4 SV=1 - [Q89DG0_BRADU]	62.6	1	5	5	33	3.45626e+07	1.40829e+08	1.10112e+08	0	1.11479e+08	2.0436e+08	0	0	7.13401e+07	0	1.49254e+08	2.2173e+07	5.19253e+08	2.34685e+08	1.34152e+08	0	1.21988e+08	2.36855e+08	0	0	7.13401e+07	0	1.64049e+08	2.7819e+07	4.58687	20.61	2	3	7.41631	29.77	2	5	9.22076	29.77	2	4					18.3955	43.51	3
Q89Y05	Cytochrome O ubiquinol oxidase subunit I OS=Bradyrhizobium diazoefficiens (strain JCM 10833 / IAM 13628 / NBRC 14792 / USDA 110) GN=cyoB PE=3 SV=1 - [Q89Y05_BRADU]	8.42	1	4	4	20	3.45615e+07	7.71358e+07	0	0	0	0	0	2.17108e+08	2.37505e+08	0	0	0	5.19235e+08	1.28543e+08	0	0	0	0	0	2.87185e+08	2.37505e+08	0	0	0	2.36599	3.16	2	2	4.85566	8.42	4	6
Q89SX8	Porin OS=Bradyrhizobium diazoefficiens (strain JCM 10833 / IAM 13628 / NBRC 14792 / USDA 110) GN=blr2272 PE=3 SV=1 - [Q89SX8_BRADU]	56.25	1	15	15	126	3.45228e+07	2.39897e+08	70167487	0	0	0	0	4.328e+09	5.82082e+09	7.01937e+07	9.78877e+07	4.71366e+07	5.18655e+08	3.99776e+08	8.54869e+07	0	0	0	0	5.72498e+09	5.82082e+09	1.42925e+08	1.07591e+08	5.91392e+07	3.97374	7.14	2	4	20.7391	14.51	4	9	12.2527	14.73	3	5
Q89S74	Octaprenyl-diphosphate synthase OS=Bradyrhizobium diazoefficiens (strain JCM 10833 / IAM 13628 / NBRC 14792 / USDA 110) GN=ispB PE=3 SV=1 - [Q89S74_BRADU]	51.04	1	9	9	52	3.41194e+07	1.96792e+08	2.67701e+08	0	0	182103228	0	2.63213e+08	3.20921e+08	0	0	0	5.12594e+08	3.27945e+08	3.26147e+08	0	0	2.11059e+08	0	3.48172e+08	3.20921e+08	0	0	0	7.53781	11.64	3	4	16.248	31.34	6	7	21.1929	30.15	5	8
Q89SQ5	McpK protein OS=Bradyrhizobium diazoefficiens (strain JCM 10833 / IAM 13628 / NBRC 14792 / USDA 110) GN=mcpK PE=4 SV=1 - [Q89SQ5_BRADU]	35.58	1	9	15	81	3.40552e+07	3.87613e+08	1.04114e+09	0	7.46736e+07	1.32186e+08	0	1.86927e+09	2.99329e+09	72338031	0	1.08774e+08	5.11629e+08	6.45938e+08	1.26845e+09	0	8.17127e+07	1.53204e+08	0	2.47263e+09	2.99329e+09	1.47291e+08	0	1.36471e+08	7.03956	6.02	3	5	27.5662	28.85	11	13	35.0142	21.95	8	10					2.50906	5.13	2
Q89LD8	Bll4606 protein OS=Bradyrhizobium diazoefficiens (strain JCM 10833 / IAM 13628 / NBRC 14792 / USDA 110) GN=bll4606 PE=4 SV=1 - [Q89LD8_BRADU]	40.23	1	6	6	15	3.36126e+07	0	9.85959e+07	0	0	0	0	140008209	1.94796e+08	0	0	0	5.0498e+08	0	1.20122e+08	0	0	0	0	1.852e+08	1.94796e+08	0	0	0	3.92621	12.5	2	3					8.0053	24.22	3	4
Q89UH0	Dead-box ATP-dependent RNA helicase OS=Bradyrhizobium diazoefficiens (strain JCM 10833 / IAM 13628 / NBRC 14792 / USDA 110) GN=rhlE PE=3 SV=1 - [Q89UH0_BRADU]	47.92	1	19	19	130	3.3356e+07	7.00365e+08	6.38485e+08	0	0	0	0	5.55032e+08	9.73165e+08	0	0	0	5.01125e+08	1.16713e+09	7.77884e+08	0	0	0	0	7.34183e+08	9.73165e+08	0	0	0	5.07769	9.06	4	9	72.9608	37.36	14	32	81.3854	42.08	15	30
Q89G76	Malic enzyme OS=Bradyrhizobium diazoefficiens (strain JCM 10833 / IAM 13628 / NBRC 14792 / USDA 110) GN=bll6469 PE=3 SV=1 - [Q89G76_BRADU]	65.73	1	23	23	86	3.33472e+07	0	2.38066e+08	0	2.81399e+08	1.5207e+08	0	3.1884e+07	1.4464e+08	3.43189e+07	2.2441e+08	1.40611e+08	5.00994e+08	0	2.90042e+08	0	3.07925e+08	1.7625e+08	0	4.21754e+07	1.4464e+08	6.98784e+07	2.46654e+08	1.76415e+08	1.724	3.95	2	2					56.5752	39.74	14	23					33.4622	31.26	11
Q89DD2	Exodeoxyribonuclease 7 large subunit OS=Bradyrhizobium diazoefficiens (strain JCM 10833 / IAM 13628 / NBRC 14792 / USDA 110) GN=xseA PE=3 SV=1 - [EX7L_BRADU]	36.88	1	18	18	73	3.30981e+07	4.82607e+08	5.94245e+08	0	0	1.11941e+08	0	5.30809e+08	7.96412e+08	0	0	0	4.97251e+08	8.04242e+08	7.23984e+08	0	0	1.2974e+08	0	7.02141e+08	7.96412e+08	0	0	0	6.18909	5.87	3	4	41.9807	31.19	14	20	47.5279	24.95	11	17
Q89Y38	Blr0117 protein OS=Bradyrhizobium diazoefficiens (strain JCM 10833 / IAM 13628 / NBRC 14792 / USDA 110) GN=blr0117 PE=4 SV=1 - [Q89Y38_BRADU]	34.88	1	6	6	13	3.30554e+07	0	0	0	0	0	0	1.18148e+08	1.59303e+08	0	9.00986e+07	0	4.9661e+08	0	0	0	0	0	0	1.56283e+08	1.59303e+08	0	9.90297e+07	0	0	7.72	2	2
Q89M54	Blr4339 protein OS=Bradyrhizobium diazoefficiens (strain JCM 10833 / IAM 13628 / NBRC 14792 / USDA 110) GN=blr4339 PE=4 SV=1 - [Q89M54_BRADU]	44.38	1	20	20	96	3.28525e+07	2.85523e+07	3.34772e+08	4.88103e+07	4.59516e+08	2.79367e+08	0	1.8059e+08	4.63469e+08	1.46428e+08	5.78263e+08	6.13993e+08	4.93561e+08	4.7581e+07	4.07862e+08	2.24821e+09	5.02832e+08	3.23789e+08	0	2.3888e+08	4.63469e+08	2.9815e+08	6.35584e+08	7.70336e+08	6.94171	9.64	4	4	5.12339	5.42	2	2	30.4256	25.9	9	10	3.85639	5.02	2	2	30.8235	20.08	10
P08262	5-aminolevulinate synthase OS=Bradyrhizobium diazoefficiens (strain JCM 10833 / IAM 13628 / NBRC 14792 / USDA 110) GN=hemA PE=3 SV=2 - [HEM1_BRADU]	57.7	1	14	14	122	3.28166e+07	4.24665e+08	3.64937e+08	0	2.39897e+08	1.48574e+08	0	4.26099e+08	9.17746e+08	2.14947e+08	301923302	1.45176e+08	4.93022e+08	7.07685e+08	4.44612e+08	0	2.62511e+08	1.72199e+08	0	5.63634e+08	9.17746e+08	4.37665e+08	3.31852e+08	1.82143e+08	2.16637	5.38	2	3	32.5594	38.88	9	15	36.4784	43.52	10	18					17.5794	33.74	7
Q89HV2	Blr5887 protein OS=Bradyrhizobium diazoefficiens (strain JCM 10833 / IAM 13628 / NBRC 14792 / USDA 110) GN=blr5887 PE=4 SV=1 - [Q89HV2_BRADU]	63.69	1	89	89	435	3.27891e+07	1160339678	5.27651e+08	1.08912e+07	2.67285e+08	6.70375e+08	0	5.42675e+08	930807996	2.02306e+08	3.84315e+08	2.56937e+08	4.92608e+08	1.93365e+09	6.42852e+08	5.01653e+08	2.9248e+08	7.76969e+08	0	7.17838e+08	930807996	4.11926e+08	4.22411e+08	3.22361e+08	4.87014	2.84	4	4	169.251	34.31	49	77	153.12	30.43	41	53	0	0.84	2	2	107.321	27.33	30
Q89HP0	ABC transporter ATP-binding protein OS=Bradyrhizobium diazoefficiens (strain JCM 10833 / IAM 13628 / NBRC 14792 / USDA 110) GN=bll5950 PE=4 SV=1 - [Q89HP0_BRADU]	49.4	1	8	8	26	3.26998e+07	1.05438e+08	150693133	0	0	0	0	1.33749e+08	7.27508e+07	0	0	0	4.91267e+08	1.75708e+08	1.83593e+08	0	0	0	0	1.76921e+08	7.27508e+07	0	0	0	1.93326	11.16	2	2	8.69287	19.52	3	3	12.8177	37.45	5	7
P45399	Cytochrome c-type biogenesis protein CycH OS=Bradyrhizobium diazoefficiens (strain JCM 10833 / IAM 13628 / NBRC 14792 / USDA 110) GN=cycH PE=4 SV=1 - [CYCH_BRADU]	37.4	1	9	9	42	3.26563e+07	324468952	2.22019e+08	0	0	7.19267e+07	0	4.3712e+08	4.19476e+08	0	0	0	4.90613e+08	5.40712e+08	2.70492e+08	0	0	8.33636e+07	0	5.78213e+08	4.19476e+08	0	0	0	6.21624	7.32	2	5	25.3387	33.88	8	11	18.7284	25.2	6	7
Q89CH4	ABC transporter ATP-binding protein OS=Bradyrhizobium diazoefficiens (strain JCM 10833 / IAM 13628 / NBRC 14792 / USDA 110) GN=blr7823 PE=4 SV=1 - [Q89CH4_BRADU]	57.36	1	10	10	55	3.23288e+07	4.99111e+08	1.1781e+09	0	3.39114e+07	1.29394e+08	0	1.61069e+08	2.79372e+08	0	0	0	4.85693e+08	8.31745e+08	1.43531e+09	0	3.7108e+07	1.49969e+08	0	2.13058e+08	2.79372e+08	0	0	0	2.21423	19.62	3	3	32.0779	48.68	9	15	34.2909	43.4	8	14					7.23982	18.87	3
Q89SD7	Bll2463 protein OS=Bradyrhizobium diazoefficiens (strain JCM 10833 / IAM 13628 / NBRC 14792 / USDA 110) GN=bll2463 PE=4 SV=1 - [Q89SD7_BRADU]	33.94	1	17	17	46	3.22474e+07	1.31701e+08	3.18724e+08	0	0	0	0	1.38913e+08	1.25968e+08	0	0	0	4.84471e+08	2.19474e+08	3.8831e+08	0	0	0	0	1.8375e+08	1.25968e+08	0	0	0	0	2.99	2	2	15.2768	12.17	8	9	45.665	26.57	13	17
Q89XC1	Two-component hybrid sensor and regulator OS=Bradyrhizobium diazoefficiens (strain JCM 10833 / IAM 13628 / NBRC 14792 / USDA 110) GN=bll0393 PE=4 SV=1 - [Q89XC1_BRADU]	52.9	1	1	37	249	3.21633e+07	2.96373e+08	2.40521e+08	0	1.22167e+08	2.04268e+08	0	5.30242e+08	7.65183e+08	130484324	2.17445e+08	4.00744e+07	4.83207e+08	4.93891e+08	2.93033e+08	0	1.33684e+08	2.36748e+08	0	7.01392e+08	7.65183e+08	2.65686e+08	2.39e+08	5.02787e+07	6.16018	4.32	3	4	56.2881	31.61	23	37	100.745	32.88	21	45					11.4496	13.17	8
Q89M69	Bll4324 protein OS=Bradyrhizobium diazoefficiens (strain JCM 10833 / IAM 13628 / NBRC 14792 / USDA 110) GN=bll4324 PE=4 SV=1 - [Q89M69_BRADU]	42.54	1	10	10	52	3.21524e+07	1.82553e+08	8.3955e+08	0	8.64225e+07	2.57994e+07	0	3.94265e+08	2.07005e+08	2.15308e+07	3.57803e+07	2.48128e+07	4.83042e+08	3.04216e+08	1.02285e+09	0	9.45691e+07	2.99016e+07	0	5.21524e+08	2.07005e+08	4.384e+07	3.93271e+07	3.11309e+07	1.84262	12.72	3	3	11.9401	23.68	4	6	47.1229	35.96	8	15					4.66543	17.54	3
Q89FK7	Bll6692 protein OS=Bradyrhizobium diazoefficiens (strain JCM 10833 / IAM 13628 / NBRC 14792 / USDA 110) GN=bll6692 PE=4 SV=1 - [Q89FK7_BRADU]	24.04	1	8	8	24	3.20097e+07	1.33365e+08	1.77002e+08	0	0	0	0	2.19274e+08	3.4952e+08	0	0	0	4.80898e+08	2.22247e+08	2.15646e+08	0	0	0	0	2.90051e+08	3.4952e+08	0	0	0	4.77565	9.97	3	4	6.83321	14.58	4	5	9.82383	11.76	4	5
Q89MZ7	Peptide chain release factor 3 OS=Bradyrhizobium diazoefficiens (strain JCM 10833 / IAM 13628 / NBRC 14792 / USDA 110) GN=prfC PE=3 SV=1 - [Q89MZ7_BRADU]	54.63	1	20	20	105	3.19884e+07	2.71068e+07	1.53066e+08	0	2.02583e+08	1.48845e+08	0	1.232e+08	3.6193e+08	2.28625e+08	2.35051e+08	170393952	4.80579e+08	4.51722e+07	1.86484e+08	0	2.21679e+08	1.72513e+08	0	1.62966e+08	3.6193e+08	4.65516e+08	2.58351e+08	2.13782e+08	4.69872	6.3	3	3	3.39491	11.67	4	4	19.5315	26.3	8	9					43.5572	44.63	15
Q89EM1	Adenylosuccinate synthetase OS=Bradyrhizobium diazoefficiens (strain JCM 10833 / IAM 13628 / NBRC 14792 / USDA 110) GN=purA PE=3 SV=1 - [PURA_BRADU]	80.47	1	27	27	258	3.17041e+07	1.28373e+08	1.68992e+08	6.31505e+07	2.60456e+09	1.69698e+09	0	2.65215e+08	3.78764e+08	1.25007e+09	2.44966e+09	2.21997e+09	4.76308e+08	2.13927e+08	2.05887e+08	2.90872e+09	2.85008e+09	1.96681e+09	0	3.5082e+08	3.78764e+08	2.54534e+09	2.69248e+09	2.78525e+09	3.431	9.07	4	4	8.26319	16.05	5	6	17.2959	21.4	6	10	2.94288	6.74	2	2	138.708	56.28	19
Q9REF2	Heat-inducible transcription repressor HrcA OS=Bradyrhizobium diazoefficiens (strain JCM 10833 / IAM 13628 / NBRC 14792 / USDA 110) GN=hrcA PE=3 SV=1 - [HRCA_BRADU]	39.23	1	11	11	40	3.16781e+07	1.69919e+08	1.81929e+08	0	0	52710139	0	171342710	200132066	0	0	0	4.75918e+08	2.83161e+08	2.21649e+08	0	0	6.10914e+07	0	2.26648e+08	200132066	0	0	0	4.76215	9.39	3	3	21.158	26.52	7	10	16.4226	21.82	5	7
Q89FY7	DNA helicase OS=Bradyrhizobium diazoefficiens (strain JCM 10833 / IAM 13628 / NBRC 14792 / USDA 110) GN=blr6561 PE=3 SV=1 - [Q89FY7_BRADU]	32.68	1	22	22	83	3.13356e+07	9.80513e+07	2.489e+08	0	0	0	0	2.54927e+08	2.65093e+08	0	0	0	4.70772e+08	1.63398e+08	3.03242e+08	0	0	0	0	3.37212e+08	2.65093e+08	0	0	0	2.17786	3.33	2	2	14.1286	13.88	8	11	37.53	20.99	13	20
Q89QR2	Blr3062 protein OS=Bradyrhizobium diazoefficiens (strain JCM 10833 / IAM 13628 / NBRC 14792 / USDA 110) GN=blr3062 PE=4 SV=1 - [Q89QR2_BRADU]	55.29	1	24	24	76	3.11385e+07	3.54972e+08	368155085	0	7.87182e+07	1.05382e+08	0	3.05276e+08	7.63775e+08	5.23281e+07	5.45112e+07	0	4.6781e+08	5.91544e+08	4.48533e+08	0	8.61385e+07	1.22139e+08	0	4.03813e+08	7.63775e+08	1.06548e+08	5.99147e+07	0	5.47182	6.12	3	3	38.6941	40.45	16	18	38.9525	35.06	14	15					10.4106	9.83	4
Q89KA0	dCTP deaminase OS=Bradyrhizobium diazoefficiens (strain JCM 10833 / IAM 13628 / NBRC 14792 / USDA 110) GN=bll5009 PE=3 SV=1 - [Q89KA0_BRADU]	67.91	1	9	9	126	3.08453e+07	2.28185e+08	3.19845e+08	2.35056e+07	1.02134e+09	6.88512e+08	0	1.49139e+08	2.29664e+08	2.84488e+08	4.31963e+08	3.59324e+08	4.63406e+08	3.80259e+08	3.89676e+08	1.08268e+09	1.11761e+09	7.9799e+08	0	1.97277e+08	2.29664e+08	5.79261e+08	4.74782e+08	4.5082e+08	1.60093	17.65	2	4	24.1025	52.41	7	10	32.7068	51.34	7	15	5.45869	21.93	3	5	65.8692	67.91	9
Q89CJ3	3-hydroxyacyl-CoA dehydrogenase type II OS=Bradyrhizobium diazoefficiens (strain JCM 10833 / IAM 13628 / NBRC 14792 / USDA 110) GN=bll7804 PE=3 SV=1 - [Q89CJ3_BRADU]	50.79	1	8	8	73	3.01257e+07	6.77975e+08	2.34883e+08	0	9.6389e+08	8.41995e+08	0	1.6758e+08	3.54994e+08	9.92793e+07	3.47925e+08	7.08299e+08	4.52595e+08	1.12981e+09	2.86165e+08	0	1.05475e+09	9.75879e+08	0	2.21671e+08	3.54994e+08	2.02148e+08	3.82414e+08	8.88655e+08	2.14171	7.54	2	2	15.8573	35.71	6	8	9.65282	26.98	4	6					46.8418	47.62	7
P94319	Chaperone protein DnaJ OS=Bradyrhizobium diazoefficiens (strain JCM 10833 / IAM 13628 / NBRC 14792 / USDA 110) GN=dnaJ PE=3 SV=1 - [DNAJ_BRADU]	58.09	1	17	17	62	29811810	4.9051e+08	3.15629e+08	0	0	1.57145e+08	0	7.18399e+08	7.15042e+08	0	1.1465e+08	0	4.47879e+08	8.17412e+08	3.8454e+08	0	0	1.82132e+08	0	9.50282e+08	7.15042e+08	0	1.26015e+08	0	0	5.31	2	2	22.9417	22.02	6	9	16.2695	19.36	5	6
Q89SD5	MoxR family protein OS=Bradyrhizobium diazoefficiens (strain JCM 10833 / IAM 13628 / NBRC 14792 / USDA 110) GN=bll2465 PE=4 SV=1 - [Q89SD5_BRADU]	66.27	1	17	17	156	2.98097e+07	2.98747e+08	2.66222e+08	2.36834e+07	6.86678e+08	7.16226e+08	0	8.59037e+07	3.42016e+07	2.18581e+08	4.02131e+08	2.88117e+08	4.47847e+08	4.97847e+08	3.24346e+08	1.09086e+09	7.51407e+08	8.30112e+08	0	1.13631e+08	3.42016e+07	4.45064e+08	4.41993e+08	3.61481e+08	3.59717	15.66	4	7	25.1978	48.19	9	11	30.5368	37.05	8	13	0	9.94	3	4	84.3929	62.05	13
Q89UB5	Bll1502 protein OS=Bradyrhizobium diazoefficiens (strain JCM 10833 / IAM 13628 / NBRC 14792 / USDA 110) GN=bll1502 PE=4 SV=1 - [Q89UB5_BRADU]	35.49	1	26	26	93	2.98096e+07	3.707e+08	4.03285e+08	0	0	2.23034e+08	0	4.49073e+08	8.4093e+08	0	33170398	0	4.47846e+08	6.17754e+08	4.91333e+08	0	0	2.58498e+08	0	5.94024e+08	8.4093e+08	0	3.64585e+07	0	2.70266	3.5	3	3	40.3157	27.75	21	27	44.6568	23.94	16	21
Q89EN2	Exodeoxyribosylnuclease OS=Bradyrhizobium diazoefficiens (strain JCM 10833 / IAM 13628 / NBRC 14792 / USDA 110) GN=edrN PE=4 SV=1 - [Q89EN2_BRADU]	27.08	1	9	9	26	2.98076e+07	1.13093e+08	1.41957e+08	0	0	0	0	1.46536e+08	1.70179e+08	0	0	0	4.47815e+08	1.88464e+08	1.7295e+08	0	0	0	0	1.93835e+08	1.70179e+08	0	0	0	6.11848	13.54	4	4	8.67793	19.53	6	7	9.96752	15.1	5	6
Q89FL9	Bacterioferritin OS=Bradyrhizobium diazoefficiens (strain JCM 10833 / IAM 13628 / NBRC 14792 / USDA 110) GN=bfr PE=3 SV=1 - [Q89FL9_BRADU]	82.72	1	11	11	189	2.97767e+07	1.22987e+08	2.62099e+08	0	1.40548e+09	1426459787	0	5.3932e+08	1.09642e+09	1.1371e+09	1.26381e+09	1.55029e+09	4.47352e+08	2.04951e+08	3.19322e+08	0	1.53796e+09	1.65328e+09	0	7.134e+08	1.09642e+09	2.3153e+09	1.38909e+09	1.94505e+09	5.03096	23.46	3	6	5.52758	40.74	5	5	9.4457	23.46	3	8					61.2139	62.35	7
Q89RZ6	Glutaryl-CoA dehydrogenase OS=Bradyrhizobium diazoefficiens (strain JCM 10833 / IAM 13628 / NBRC 14792 / USDA 110) GN=gcdH PE=3 SV=1 - [Q89RZ6_BRADU]	57.43	1	13	13	168	2.96463e+07	4.36194e+08	1.34593e+09	0	1.71901e+09	1.54101e+09	0	1.26551e+09	9.0262e+08	1.0987e+09	1.99889e+09	1.74296e+09	4.45392e+08	7.26897e+08	1.63978e+09	0	1.88105e+09	1.78604e+09	0	1.67398e+09	9.0262e+08	2.23711e+09	2.19703e+09	2.18678e+09	1.75487	8.42	2	2	16.5225	14.6	3	9	53.1161	41.34	9	18					43.2934	26.49	6
P54924	Squalene--hopene cyclase OS=Bradyrhizobium diazoefficiens (strain JCM 10833 / IAM 13628 / NBRC 14792 / USDA 110) GN=shc PE=3 SV=2 - [SQHC_BRADU]	32.58	1	16	16	86	2.96339e+07	5.43841e+08	4.57021e+08	0	0	4.66587e+07	0	8.4439e+08	7.33364e+08	4.16295e+07	4.28118e+07	1.92994e+07	4.45207e+08	9.06286e+08	5.56801e+08	0	0	5.40778e+07	0	1.11694e+09	7.33364e+08	8.47639e+07	4.70555e+07	2.42136e+07	2.67773	4.09	2	2	24.0276	16.82	10	12	29.6003	25.91	12	19
Q89GB0	2-isopropylmalate synthase OS=Bradyrhizobium diazoefficiens (strain JCM 10833 / IAM 13628 / NBRC 14792 / USDA 110) GN=leuA PE=3 SV=1 - [LEU1_BRADU]	65	1	27	27	268	2.95621e+07	6.37746e+08	4.38051e+08	8.57536e+06	1.27e+09	5.76541e+08	0	8.51382e+08	2.30912e+09	2.29877e+09	1.60515e+09	1.51976e+09	4.44127e+08	1.06277e+09	5.33689e+08	3.94983e+08	1.38972e+09	6.68216e+08	0	1.12619e+09	2.30912e+09	4.68065e+09	1.76426e+09	1.90674e+09	9.07169	10.58	4	8	60.5458	34.42	12	21	25.5582	22.31	8	9	0	5.96	2	3	110.514	51.54	20
Q89RZ3	Medium-chain-fatty-acid--CoA ligase OS=Bradyrhizobium diazoefficiens (strain JCM 10833 / IAM 13628 / NBRC 14792 / USDA 110) GN=alkK PE=4 SV=1 - [Q89RZ3_BRADU]	76.01	1	25	25	289	2.93825e+07	1.93037e+08	3.17543e+08	3.00029e+07	3.05537e+09	2.56134e+09	0	9.5132e+07	2.35803e+08	8.52421e+08	1.29646e+09	1.58526e+09	4.41429e+08	3.21688e+08	3.86871e+08	1.38194e+09	3.34338e+09	2.96861e+09	0	1.25838e+08	2.35803e+08	1.73566e+09	1.42497e+09	1.98892e+09	8.62141	8.12	4	5	9.56031	12.55	4	6	27.1602	29.15	9	13	8.79146	6.64	3	4	211.198	73.25	22
Q89JB5	Serine protease OS=Bradyrhizobium diazoefficiens (strain JCM 10833 / IAM 13628 / NBRC 14792 / USDA 110) GN=bll5368 PE=4 SV=1 - [Q89JB5_BRADU]	23.88	1	7	7	51	2.92067e+07	2.60931e+08	2.2762e+08	0	4.04469e+08	383174021	0	3.42067e+08	4.53478e+08	3.5353e+07	2.95297e+08	3.04425e+08	4.38788e+08	4.34829e+08	2.77316e+08	0	4.42597e+08	4.44101e+08	0	4.52478e+08	4.53478e+08	7.19841e+07	3.24569e+08	3.81941e+08	1.89461	7.57	2	3	18.4769	21.04	6	9	17.3835	21.04	6	7					14.8343	17.02	5
Q89RV9	Bll2653 protein OS=Bradyrhizobium diazoefficiens (strain JCM 10833 / IAM 13628 / NBRC 14792 / USDA 110) GN=bll2653 PE=4 SV=1 - [Q89RV9_BRADU]	73.79	1	14	14	67	2.88086e+07	3.00428e+07	1.81694e+08	0	2.36081e+08	167004706	0	4.39329e+07	2.58558e+08	2.82488e+07	2.3342e+08	7.77736e+07	4.32808e+08	5.00649e+07	2.21363e+08	0	2.58336e+08	1.9356e+08	0	5.81134e+07	2.58558e+08	5.75188e+07	2.56558e+08	9.75773e+07	3.46157	13.92	3	3	7.25313	17.48	4	4	23.3078	33.66	7	9					25.7317	35.28	7
Q89VM3	Blr1022 protein OS=Bradyrhizobium diazoefficiens (strain JCM 10833 / IAM 13628 / NBRC 14792 / USDA 110) GN=blr1022 PE=3 SV=1 - [Q89VM3_BRADU]	33.25	1	9	9	76	2.87302e+07	7.33718e+07	6.49855e+08	0	3.23347e+08	2.92577e+08	0	2.53888e+08	9.87279e+08	1.10493e+08	3.23428e+08	9.16616e+07	4.31629e+08	1.22271e+08	7.91735e+08	0	3.53827e+08	3.39099e+08	0	3.35837e+08	9.87279e+08	2.24981e+08	3.55488e+08	1.15002e+08	4.10544	7.39	2	2	4.92638	10.29	3	3	37.77	28.76	8	16					22.1138	22.69	6
Q89I55	ABC transporter ATP-binding protein OS=Bradyrhizobium diazoefficiens (strain JCM 10833 / IAM 13628 / NBRC 14792 / USDA 110) GN=bll5784 PE=4 SV=1 - [Q89I55_BRADU]	42.21	1	17	17	58	2.87227e+07	2.61501e+08	2.82827e+08	0	1.6738e+07	0	0	1.9137e+08	2.29494e+08	0	0	0	4.31517e+08	4.35779e+08	3.44576e+08	0	1.83158e+07	0	0	2.5314e+08	2.29494e+08	0	0	0	1.94262	7.5	3	3	30.9604	25.64	10	14	35.5039	29.19	11	17					5.55	5.33	2
Q89M62	Anhydro-N-acetylmuramic acid kinase OS=Bradyrhizobium diazoefficiens (strain JCM 10833 / IAM 13628 / NBRC 14792 / USDA 110) GN=anmK PE=3 SV=1 - [ANMK_BRADU]	22.62	1	6	6	24	2.86116e+07	4.2028e+07	7.28095e+07	0	123635914	24315131	0	3.98158e+07	1.07087e+08	0	4.36678e+07	0	4.29847e+08	7.00376e+07	8.87058e+07	0	1.3529e+08	2.81814e+07	0	5.26675e+07	1.07087e+08	0	4.79965e+07	0	2.24953	10.63	3	4	3.89443	9.26	3	3	8.05029	10.63	3	3					1.96954	5.45	2
Q89I89	Alanine--tRNA ligase OS=Bradyrhizobium diazoefficiens (strain JCM 10833 / IAM 13628 / NBRC 14792 / USDA 110) GN=alaS PE=3 SV=2 - [SYA_BRADU]	58.63	1	35	35	254	2.80063e+07	4.65886e+08	1.21334e+08	1.58446e+07	5.8576e+08	6.12085e+08	0	4.51911e+08	4.92935e+08	7.74957e+08	6.97594e+08	3.70036e+08	4.20754e+08	7.76377e+08	1.47824e+08	7.29808e+08	6.40976e+08	7.09411e+08	0	5.97777e+08	4.92935e+08	1.57793e+09	7.66744e+08	4.64259e+08	6.4452	9.42	5	6	51.3711	27.35	16	23	30.2185	17.04	9	12	2.16095	7.74	5	6	96.4162	39.13	22
Q89HK0	Blr5990 protein OS=Bradyrhizobium diazoefficiens (strain JCM 10833 / IAM 13628 / NBRC 14792 / USDA 110) GN=blr5990 PE=3 SV=1 - [Q89HK0_BRADU]	42.12	1	12	12	57	2.78531e+07	9.25031e+07	2.51996e+08	0	196987069	1.41774e+08	0	123477114	4.74684e+08	0	6.01042e+08	8.8567e+07	4.18452e+08	1.54152e+08	3.07014e+08	0	2.15556e+08	1.64317e+08	0	1.63333e+08	4.74684e+08	0	6.60621e+08	1.11119e+08	1.75617	7.39	2	2	7.52474	17.49	4	4	31.7962	29.31	8	15					21.8908	27.09	7
Q89HR3	Bifunctional protein HldE OS=Bradyrhizobium diazoefficiens (strain JCM 10833 / IAM 13628 / NBRC 14792 / USDA 110) GN=hldE PE=3 SV=1 - [HLDE_BRADU]	31.17	1	10	10	70	2.76093e+07	9.93453e+07	2.07465e+08	0	3.21e+08	218803720	0	432430197	667728104	8.57082e+07	1.73967e+08	6.30238e+07	4.1479e+08	1.65554e+08	2.5276e+08	0	3.51259e+08	2.53595e+08	0	5.72009e+08	667728104	1.74515e+08	1.91211e+08	7.90718e+07	2.16167	5.47	2	2	6.35406	15.79	5	5	15.4845	18.42	6	7					19.6063	18.22	6
Q89IM2	Blr5612 protein OS=Bradyrhizobium diazoefficiens (strain JCM 10833 / IAM 13628 / NBRC 14792 / USDA 110) GN=blr5612 PE=4 SV=1 - [Q89IM2_BRADU]	39.29	1	16	16	69	2.74031e+07	8.47808e+07	1.69449e+08	0	1.95415e+08	1.07747e+08	0	7.21649e+07	3.17429e+08	1.08385e+07	8.99379e+07	4.21533e+07	4.11692e+08	1.41283e+08	2.06445e+08	0	2.13836e+08	1.24879e+08	0	9.5458e+07	3.17429e+08	2.20687e+07	9.88531e+07	5.2887e+07	1.67814	4.76	2	3	1.68871	4.17	2	2	14.4768	20.83	10	11					20.5145	24.8	10
Q89G42	Phosphoserine phosphatase OS=Bradyrhizobium diazoefficiens (strain JCM 10833 / IAM 13628 / NBRC 14792 / USDA 110) GN=serB PE=4 SV=1 - [Q89G42_BRADU]	39.53	1	7	7	24	2.70617e+07	0	0	0	1.50437e+08	163222212	0	0	7.92947e+06	7.60132e+07	1.72988e+08	8.821e+07	4.06563e+08	0	0	0	1.64617e+08	1.89176e+08	0	0	7.92947e+06	1.54774e+08	1.90135e+08	1.10671e+08	3.86081	5.65	2	3													7.94124	10.3	2
Q89W89	Blr0804 protein OS=Bradyrhizobium diazoefficiens (strain JCM 10833 / IAM 13628 / NBRC 14792 / USDA 110) GN=blr0804 PE=4 SV=1 - [Q89W89_BRADU]	68.47	1	14	14	129	2.65332e+07	7.84276e+07	1.97507e+08	1.44958e+07	7.88585e+08	1189208029	0	6.66299e+07	2.80039e+08	9.3811e+08	1.59567e+09	1.10432e+09	3.98622e+08	1.30696e+08	2.40628e+08	6.67681e+08	8.62921e+08	1.3783e+09	0	8.81365e+07	2.80039e+08	1.91013e+09	1.75385e+09	1.38552e+09	1.73013	7.51	3	3	2.7959	12.61	2	2	21.3351	25.83	5	8	1.86325	10.81	3	4	69.2536	44.74	10
Q89J63	Dehydratase-like protein OS=Bradyrhizobium diazoefficiens (strain JCM 10833 / IAM 13628 / NBRC 14792 / USDA 110) GN=blr5421 PE=4 SV=1 - [Q89J63_BRADU]	61.99	1	16	16	88	2.62101e+07	0	0	2.02028e+07	5.04596e+08	4.43802e+08	0	0	0	4.4016e+08	4.67172e+08	4.66e+08	3.93768e+08	0	0	9.30546e+08	5.52161e+08	5.14369e+08	0	0	0	8.96233e+08	5.13482e+08	5.84658e+08	4.71031	12.28	3	3									1.90209	11.99	3	3	45.6381	56.14	13
Q89UA9	HlyB/MsbA family ABC transporter OS=Bradyrhizobium diazoefficiens (strain JCM 10833 / IAM 13628 / NBRC 14792 / USDA 110) GN=blr1508 PE=4 SV=1 - [Q89UA9_BRADU]	47.37	1	19	20	102	2.61799e+07	5.41941e+08	4.63484e+08	0	3.88278e+07	6.59576e+07	0	8.40268e+08	6.43166e+08	0	0	0	3.93314e+08	9.03118e+08	5.64675e+08	0	4.24879e+07	7.64454e+07	0	1.11149e+09	6.43166e+08	0	0	0	3.17599	8.61	3	3	47.8682	24.4	11	24	47.6209	27.91	12	20					5.37124	7.18	3
Q89DC0	PmbA/TldD related protein OS=Bradyrhizobium diazoefficiens (strain JCM 10833 / IAM 13628 / NBRC 14792 / USDA 110) GN=bll7519 PE=4 SV=1 - [Q89DC0_BRADU]	64.57	1	23	23	212	2.60096e+07	5.10985e+07	3.36868e+08	3.07893e+07	6.83278e+08	7.68065e+08	0	1.61419e+08	3.39893e+08	5.56757e+08	7.39395e+08	6.03902e+08	3.90756e+08	8.51531e+07	4.10415e+08	1.41816e+09	7.47687e+08	8.90193e+08	0	2.13521e+08	3.39893e+08	1.13364e+09	8.12688e+08	7.57676e+08	5.12335	17.82	5	5	6.82307	14.68	5	5	37.4315	43.82	14	18	4.83088	8.81	3	6	88.815	59.33	19
P29285	Uncharacterized protein bll6063 OS=Bradyrhizobium diazoefficiens (strain JCM 10833 / IAM 13628 / NBRC 14792 / USDA 110) GN=bll6063 PE=4 SV=2 - [Y6063_BRADU]	48.77	1	11	11	68	2.59275e+07	3.03297e+08	3.77211e+08	0	0	7.71666e+07	0	4.23626e+08	3.34901e+08	2.46037e+07	1.79849e+07	0	3.89524e+08	5.0543e+08	4.59567e+08	0	0	8.94367e+07	0	5.60362e+08	3.34901e+08	5.00969e+07	1.97677e+07	0	3.67793	6.81	2	2	31.3195	34.33	8	14	36.2975	37.33	8	16
Q89UU2	Peroxiredoxin OS=Bradyrhizobium diazoefficiens (strain JCM 10833 / IAM 13628 / NBRC 14792 / USDA 110) GN=bll1317 PE=4 SV=1 - [Q89UU2_BRADU]	87.58	1	17	17	173	2.58428e+07	1.60002e+08	2.04371e+08	78575063	6.28215e+09	5.27123e+09	0	1.13712e+08	2.69076e+08	2.36183e+09	5.53275e+09	4.67874e+09	3.8825e+08	2.66635e+08	2.48991e+08	3.61918e+09	6.87433e+09	6.10939e+09	0	1.50415e+08	2.69076e+08	4.80905e+09	6.08119e+09	5.8701e+09	0	16.77	2	2	2.53106	11.8	2	2	5.02227	12.42	2	2	25.2116	36.65	6	16	78.5814	86.96	14
Q89DM5	Bll7414 protein OS=Bradyrhizobium diazoefficiens (strain JCM 10833 / IAM 13628 / NBRC 14792 / USDA 110) GN=bll7414 PE=4 SV=1 - [Q89DM5_BRADU]	42.08	1	21	21	83	2.57928e+07	3.05237e+08	4.79668e+08	0	1.8819e+08	1.11164e+08	0	0	3.97709e+07	0	0	0	3.87499e+08	5.08664e+08	5.84393e+08	0	2.0593e+08	1.2884e+08	0	0	3.97709e+07	0	0	0	9.46779	6.89	3	5	41.7633	25.95	13	19	66.0774	32.99	16	25					42.2017	32.84	17
Q89FU8	UDP-N-acetylmuramate--L-alanine ligase OS=Bradyrhizobium diazoefficiens (strain JCM 10833 / IAM 13628 / NBRC 14792 / USDA 110) GN=murC PE=3 SV=1 - [MURC_BRADU]	50.96	1	15	15	68	2.56863e+07	0	52650449	3.28775e+07	3.97309e+08	4.16535e+08	0	0	1.12352e+08	3.15172e+08	5.268e+08	4.4351e+08	3.859e+08	0	6.41455e+07	1.51434e+09	4.34761e+08	4.82767e+08	0	0	1.12352e+08	6.41738e+08	5.7902e+08	5.56443e+08	4.53273	5.78	2	2					5.17089	4.93	2	2	4.28005	5.78	2	2	37.5557	23.13	8
Q89HI2	Bll6009 protein OS=Bradyrhizobium diazoefficiens (strain JCM 10833 / IAM 13628 / NBRC 14792 / USDA 110) GN=bll6009 PE=4 SV=1 - [Q89HI2_BRADU]	30.11	1	7	7	45	2.56712e+07	2.30207e+07	1.01716e+08	0	6.56072e+07	5.13376e+07	0	6.79013e+07	1.30598e+08	2.49103e+07	7.42209e+07	4.67037e+07	3.85672e+08	3.83629e+07	1.23923e+08	0	7.17916e+07	5.95006e+07	0	8.98183e+07	1.30598e+08	5.07212e+07	8.15781e+07	5.8596e+07	0	4.7	2	2	3.80924	11.88	2	2	10.9066	25.97	5	6					5.16958	22.1	4
Q89I32	Bll5807 protein OS=Bradyrhizobium diazoefficiens (strain JCM 10833 / IAM 13628 / NBRC 14792 / USDA 110) GN=bll5807 PE=4 SV=1 - [Q89I32_BRADU]	54.95	1	10	10	110	2.55375e+07	9.00632e+08	8.70253e+08	0	168855765	3.16783e+08	0	1.04613e+09	1.87113e+09	1.19722e+08	2.55708e+08	2.80632e+08	3.83663e+08	1.50086e+09	1.06025e+09	0	1.84773e+08	3.67154e+08	0	1.38379e+09	1.87113e+09	2.43772e+08	2.81055e+08	3.5209e+08	0	6.91	2	3	37.0827	41.14	7	14	49.5506	47.15	8	18					16.4271	36.04	6
Q89VA7	Dihydroorotate dehydrogenase (quinone) OS=Bradyrhizobium diazoefficiens (strain JCM 10833 / IAM 13628 / NBRC 14792 / USDA 110) GN=pyrD PE=3 SV=1 - [PYRD_BRADU]	54.52	1	17	17	71	2.54847e+07	2.90322e+08	3.22848e+08	0	0	3.28628e+07	0	4.85174e+08	3.18192e+08	0	0	6.81215e+06	3.82871e+08	4.83807e+08	3.93334e+08	0	0	3.80882e+07	0	6.41777e+08	3.18192e+08	0	0	8.54675e+06	5.81625	6.3	2	3	37.7177	34.52	9	13	38.3501	40	11	13
Q89NN6	Probable potassium transport system protein kup 1 OS=Bradyrhizobium diazoefficiens (strain JCM 10833 / IAM 13628 / NBRC 14792 / USDA 110) GN=kup1 PE=3 SV=1 - [KUP1_BRADU]	11.72	1	6	6	16	2.54166e+07	5.63509e+07	1.10579e+08	0	0	0	0	2.05999e+08	6.05573e+07	0	0	0	3.81847e+08	9.39061e+07	1.34721e+08	0	0	0	0	2.72491e+08	6.05573e+07	0	0	0	3.93908	3.81	2	2	2.60444	3.35	3	3	8.19861	5.63	3	3
Q89GM3	Aldehyde dehydrogenase OS=Bradyrhizobium diazoefficiens (strain JCM 10833 / IAM 13628 / NBRC 14792 / USDA 110) GN=bll6322 PE=3 SV=1 - [Q89GM3_BRADU]	47.26	1	15	16	71	2.48459e+07	0	1.95093e+08	1.01583e+07	2.5507e+08	2.3481e+08	0	2.53754e+07	1.31928e+08	1.71577e+08	2.80905e+08	1.91833e+08	3.73273e+08	0	2.37687e+08	4.67892e+08	2.79114e+08	2.72147e+08	0	3.35659e+07	1.31928e+08	3.49357e+08	3.0875e+08	2.4068e+08	5.03824	7.1	3	3					6.48226	16.02	5	6	1.92588	6.9	3	3	18.324	21.3	8
Q89EJ2	3-oxoadipate CoA-transferase subunit A OS=Bradyrhizobium diazoefficiens (strain JCM 10833 / IAM 13628 / NBRC 14792 / USDA 110) GN=pcaI PE=4 SV=1 - [Q89EJ2_BRADU]	76.17	1	14	14	120	2.47663e+07	9.72415e+07	9.20711e+08	3.717e+07	3.07974e+09	2.38912e+09	0	2.3796e+08	7.23327e+08	1.61218e+09	2.56243e+09	2.22736e+09	3.72078e+08	1.62048e+08	1.12173e+09	1.71206e+09	3.37005e+09	2.76901e+09	0	3.14768e+08	7.23327e+08	3.28265e+09	2.81643e+09	2.79452e+09	2.2656	15.32	2	2	11.6256	30.64	5	5	29.6554	41.28	7	10	2.43058	14.89	2	2	64.5186	54.89	10
Q89X41	Signal recognition particle protein OS=Bradyrhizobium diazoefficiens (strain JCM 10833 / IAM 13628 / NBRC 14792 / USDA 110) GN=ffh PE=3 SV=1 - [Q89X41_BRADU]	39.68	1	18	18	113	24519152	7.6182e+08	1.19485e+09	0	0	1.24374e+08	0	1.29897e+09	1.24269e+09	0	6.66971e+07	3.60436e+07	3.68365e+08	1.26954e+09	1.45571e+09	0	0	1.4415e+08	0	1.71825e+09	1.24269e+09	0	7.33085e+07	4.52215e+07	2.18189	4.13	2	2	53.1122	35.4	14	23	65.8251	31.75	10	19
Q89XU5	Amidohydrolase OS=Bradyrhizobium diazoefficiens (strain JCM 10833 / IAM 13628 / NBRC 14792 / USDA 110) GN=blr0211 PE=4 SV=1 - [Q89XU5_BRADU]	53.08	1	11	11	63	2.45156e+07	0	2.64091e+08	0	4.20617e+08	6.16932e+08	0	0	1.35988e+08	8.07973e+07	6.36843e+08	7.53504e+08	3.68312e+08	0	3.21749e+08	0	4.60266e+08	7.15028e+08	0	0	1.35988e+08	1.64516e+08	6.99971e+08	9.45371e+08	7.38978	11.99	2	4					15.9647	20.89	4	5					28.5083	31.16	6
Q89FE5	Bll6756 protein OS=Bradyrhizobium diazoefficiens (strain JCM 10833 / IAM 13628 / NBRC 14792 / USDA 110) GN=bll6756 PE=4 SV=1 - [Q89FE5_BRADU]	53.01	1	24	24	110	2.43754e+07	448903343	1.92887e+08	0	1.24e+08	1.53637e+08	0	1.83672e+08	4.4082e+08	0	1.00224e+08	1.29553e+07	3.66206e+08	7.48076e+08	2.35e+08	0	1.35689e+08	1.78067e+08	0	2.42958e+08	4.4082e+08	0	1.10159e+08	1.62542e+07	2.36766	4.95	2	2	50.8438	49.61	20	28	36.3261	32.3	12	15					25.7864	22.26	9
Q89J55	Blr5429 protein OS=Bradyrhizobium diazoefficiens (strain JCM 10833 / IAM 13628 / NBRC 14792 / USDA 110) GN=blr5429 PE=3 SV=1 - [Q89J55_BRADU]	47.85	1	12	12	64	2.42396e+07	0	1.57725e+07	0	3.90422e+08	351985004	0	0	0	4.12654e+08	5.12009e+08	4.88168e+08	3.64164e+08	0	1.92161e+07	0	4.27225e+08	4.07953e+08	0	0	0	8.40225e+08	5.62762e+08	6.12471e+08	4.13093	11.02	3	3					1.84442	12.63	2	3					35.3162	35.48	9
Q03075	Cbb3-type cytochrome c oxidase subunit FixP OS=Bradyrhizobium diazoefficiens (strain JCM 10833 / IAM 13628 / NBRC 14792 / USDA 110) GN=fixP PE=1 SV=1 - [FIXP_BRADU]	55.17	1	11	11	43	2.40892e+07	2.33056e+08	2.16353e+08	0	0	0	0	2.10895e+08	1.22508e+08	0	0	0	3.61905e+08	3.88377e+08	2.63589e+08	0	0	0	0	2.78967e+08	1.22508e+08	0	0	0	2.18311	10.69	3	3	20.3934	49.31	10	11	34.3479	49.66	9	13
Q89WT9	2-dehydropantoate 2-reductase OS=Bradyrhizobium diazoefficiens (strain JCM 10833 / IAM 13628 / NBRC 14792 / USDA 110) GN=blr0589 PE=3 SV=1 - [Q89WT9_BRADU]	58.96	1	12	12	72	2.40859e+07	2.82875e+07	0	0	4.17507e+08	4.35471e+08	0	1.13105e+08	1.00978e+08	2.24539e+08	687508116	7.38213e+08	3.61856e+08	4.71398e+07	0	0	4.56863e+08	5.04714e+08	0	1.49612e+08	1.00978e+08	4.57195e+08	7.55658e+08	9.26187e+08	6.91204	8.14	2	3	0	10.75	2	2									31.5512	42.02	7
Q89SB5	Adenine phosphoribosyltransferase OS=Bradyrhizobium diazoefficiens (strain JCM 10833 / IAM 13628 / NBRC 14792 / USDA 110) GN=apt PE=3 SV=1 - [APT_BRADU]	64.8	1	9	9	69	2.39747e+07	0	0	2.56745e+07	4.74861e+08	7.08559e+08	0	0	0	4.4432e+08	8.05638e+08	4.20564e+08	3.60185e+08	0	0	1.18257e+09	5.19623e+08	8.21225e+08	0	0	0	9.04702e+08	8.85498e+08	5.27653e+08	2.34441	27.93	4	4									2.4174	27.93	4	4	33.5664	44.69	5
Q89S14	Two-component response regulator OS=Bradyrhizobium diazoefficiens (strain JCM 10833 / IAM 13628 / NBRC 14792 / USDA 110) GN=bll2598 PE=4 SV=1 - [Q89S14_BRADU]	39.92	1	16	16	75	2.36616e+07	1.65001e+08	5.46049e+08	0	0	9.45987e+07	0	1.88215e+08	6.15872e+08	0	3.90423e+07	0	3.55481e+08	2.74966e+08	6.65266e+08	0	0	1.09641e+08	0	2.48967e+08	6.15872e+08	0	4.29124e+07	0	1.82118	5.65	2	2	27.3415	30.85	11	20	30.8245	31.25	10	15
Q89WQ8	Two-component response regulator OS=Bradyrhizobium diazoefficiens (strain JCM 10833 / IAM 13628 / NBRC 14792 / USDA 110) GN=bll0620 PE=4 SV=1 - [Q89WQ8_BRADU]	58.33	1	7	7	70	2.36198e+07	1.76822e+08	252761038	0	5.43382e+08	2.97288e+08	0	2.03569e+08	3.20337e+08	1.51548e+08	1.91325e+08	2.42767e+08	3.54854e+08	2.94666e+08	3.07946e+08	0	5.94604e+08	3.44559e+08	0	2.69277e+08	3.20337e+08	3.08575e+08	2.1029e+08	3.04584e+08	5.75046	18.86	3	4	20.3765	35.96	4	7	26.219	41.67	4	7					33.5827	40.35	4
Q89HL8	NeuA protein OS=Bradyrhizobium diazoefficiens (strain JCM 10833 / IAM 13628 / NBRC 14792 / USDA 110) GN=neuA PE=4 SV=1 - [Q89HL8_BRADU]	66.38	1	12	12	67	2.36015e+07	0	1.28183e+08	0	2.2591e+08	2.30911e+08	0	9.9797e+07	8.49173e+07	2.88082e+08	2.63486e+08	2.1806e+08	3.54578e+08	0	1.56169e+08	0	2.47205e+08	2.67627e+08	0	1.32009e+08	8.49173e+07	5.86578e+08	2.89604e+08	2.73586e+08	2.06457	25.33	3	4					8.94697	32.31	4	6					29.346	43.67	7
Q89H21	Lon protease OS=Bradyrhizobium diazoefficiens (strain JCM 10833 / IAM 13628 / NBRC 14792 / USDA 110) GN=lon PE=2 SV=1 - [Q89H21_BRADU]	49.37	1	28	28	150	2.35987e+07	2.78227e+08	2.21593e+08	9.26373e+06	2.74671e+08	272230631	0	3.62932e+08	8.24393e+08	2.88019e+08	4.31399e+08	5.22504e+08	3.54537e+08	4.63652e+08	2.69972e+08	4.2669e+08	3.00563e+08	3.15517e+08	0	4.80079e+08	8.24393e+08	5.8645e+08	4.74162e+08	6.5555e+08	3.41336	4.9	3	5	29.6086	20.73	12	13	15.6067	16.58	7	7	2.96089	6.66	4	4	28.1949	17.71	11
Q89P34	Blr3649 protein OS=Bradyrhizobium diazoefficiens (strain JCM 10833 / IAM 13628 / NBRC 14792 / USDA 110) GN=blr3649 PE=4 SV=1 - [Q89P34_BRADU]	47.92	1	5	5	26	2.34058e+07	4.39318e+08	4.41385e+08	0	0	1.14373e+08	0	3.58886e+08	4.33439e+08	0	0	0	3.51639e+08	7.32103e+08	5.37751e+08	0	0	1.32559e+08	0	4.74726e+08	4.33439e+08	0	0	0	4.25217	15.1	2	2	10.3325	22.92	3	5	7.60688	15.63	2	5
Q89JF5	Two-component hybrid sensor and regulator OS=Bradyrhizobium diazoefficiens (strain JCM 10833 / IAM 13628 / NBRC 14792 / USDA 110) GN=bll5328 PE=4 SV=1 - [Q89JF5_BRADU]	21.34	1	14	14	31	2.33564e+07	5.67817e+07	5.10559e+07	0	0	0	0	5.75664e+07	1.26409e+08	0	2.61834e+06	0	3.50896e+08	9.4624e+07	6.22028e+07	0	0	0	0	7.61475e+07	1.26409e+08	0	2.87789e+06	0	4.0866	9.72	6	6	5.94915	7.82	5	5	11.6083	8.83	6	7
Q89D90	Bll7551 protein OS=Bradyrhizobium diazoefficiens (strain JCM 10833 / IAM 13628 / NBRC 14792 / USDA 110) GN=bll7551 PE=4 SV=1 - [Q89D90_BRADU]	32.38	1	8	8	31	2.31061e+07	1.49354e+08	2.49561e+08	0	2.97938e+08	1.97071e+08	0	123736055	73216012	1.68901e+08	9.83784e+07	0	3.47135e+08	2.48892e+08	3.04047e+08	0	3.26023e+08	2.28407e+08	0	1.63675e+08	73216012	3.43909e+08	1.0813e+08	0	2.79451	11.89	2	2	12.0061	15.16	4	4	13.5698	11.89	2	4					20.5317	29.51	6
P14179	Nitrogen regulatory protein P-II OS=Bradyrhizobium diazoefficiens (strain JCM 10833 / IAM 13628 / NBRC 14792 / USDA 110) GN=glnB PE=3 SV=2 - [GLNB_BRADU]	48.21	1	6	6	59	2.29248e+07	5.18819e+08	2.68461e+08	0	5.05476e+08	8.01389e+08	0	6.38259e+08	719317777	3.75199e+08	3.81777e+08	4.88972e+08	3.44411e+08	8.64588e+08	3.27074e+08	0	5.53124e+08	9.28816e+08	0	8.44274e+08	719317777	7.63962e+08	4.19621e+08	6.1348e+08	2.34031	19.64	2	3	17.7408	43.75	5	7	15.0048	34.82	3	7					16.3899	43.75	4
Q89C19	Monooxygenase OS=Bradyrhizobium diazoefficiens (strain JCM 10833 / IAM 13628 / NBRC 14792 / USDA 110) GN=blr7979 PE=4 SV=1 - [Q89C19_BRADU]	55.34	1	12	12	53	2.27457e+07	0	1.77013e+08	0	8.21013e+07	2.95695e+07	0	0	1.99392e+08	26779698	1.04501e+08	3.21925e+07	3.4172e+08	0	2.1566e+08	0	8.98406e+07	3.42713e+07	0	0	1.99392e+08	5.45275e+07	1.14859e+08	4.03898e+07	0	9.59	2	3					30.2404	46.3	9	14					17.0746	23.29	6
Q89HJ0	Blr6001 protein OS=Bradyrhizobium diazoefficiens (strain JCM 10833 / IAM 13628 / NBRC 14792 / USDA 110) GN=blr6001 PE=4 SV=1 - [Q89HJ0_BRADU]	62.58	1	20	20	84	2.27229e+07	2.8303e+08	3.79677e+08	0	34585824	1.50734e+08	0	4.74837e+08	1.02321e+09	0	0	7.81115e+07	3.41378e+08	4.71656e+08	4.62571e+08	0	3.7846e+07	1.74701e+08	0	6.28104e+08	1.02321e+09	0	0	9.80013e+07	1.82349	6.78	3	3	38.8712	37.2	12	15	43.9486	40.26	13	16					4.95142	4.16	2
Q89DR8	Carbamoyl-phosphate synthase small chain OS=Bradyrhizobium diazoefficiens (strain JCM 10833 / IAM 13628 / NBRC 14792 / USDA 110) GN=carA PE=3 SV=1 - [CARA_BRADU]	45.45	1	14	14	86	2.26832e+07	2.9068e+08	3.63851e+08	0	212011214	2.17021e+08	0	3.78609e+08	1.16913e+09	1.35717e+08	2.82048e+08	1.06732e+08	3.40782e+08	4.84404e+08	4.4329e+08	0	2.31996e+08	2.51529e+08	0	5.00816e+08	1.16913e+09	2.76339e+08	3.10007e+08	1.33909e+08	2.23035	4.8	2	2	12.612	12.37	4	8	15.6056	19.44	5	8					24.6921	30.3	7
Q89IS2	Cold-shock dead-box protein A OS=Bradyrhizobium diazoefficiens (strain JCM 10833 / IAM 13628 / NBRC 14792 / USDA 110) GN=deaD PE=3 SV=1 - [Q89IS2_BRADU]	31.23	1	15	15	32	2.25187e+07	0	6.73202e+07	0	0	0	0	1.80392e+08	2.22425e+08	0	1.93206e+07	0	3.3831e+08	0	8.20181e+07	0	0	0	0	2.38618e+08	2.22425e+08	0	2.12358e+07	0	2.18733	4.15	2	2					8.38419	14.15	6	6
Q89IB1	Phosphoribosylformylglycinamidine synthase subunit PurS OS=Bradyrhizobium diazoefficiens (strain JCM 10833 / IAM 13628 / NBRC 14792 / USDA 110) GN=purS PE=3 SV=1 - [Q89IB1_BRADU]	25.32	1	2	2	2	2.20468e+07	0	0	0	0	0	0	0	0	0	0	0	3.31221e+08	0	0	0	0	0	0	0	0	0	0	0	1.95748	25.32	2	2
Q89QX5	Blr2997 protein OS=Bradyrhizobium diazoefficiens (strain JCM 10833 / IAM 13628 / NBRC 14792 / USDA 110) GN=blr2997 PE=4 SV=1 - [Q89QX5_BRADU]	31.6	1	16	16	61	2.1968e+07	7.15608e+08	4.6679e+08	0	0	0	0	4.61462e+08	7.874e+08	0	1.54783e+08	0	3.30037e+08	1.19253e+09	5.68703e+08	0	0	0	0	6.10411e+08	7.874e+08	0	1.70127e+08	0	10.8683	8.63	4	6	29.8239	17.77	8	14	34.1827	20.94	10	13
Q89MI1	Site-determining protein OS=Bradyrhizobium diazoefficiens (strain JCM 10833 / IAM 13628 / NBRC 14792 / USDA 110) GN=minD PE=3 SV=1 - [Q89MI1_BRADU]	38.75	1	10	10	46	2.17941e+07	2.97564e+08	3.68617e+08	0	15875144	3.82131e+07	0	4.38205e+08	1.98232e+08	0	1.06519e+07	0	3.27425e+08	4.95876e+08	4.49096e+08	0	1.73716e+07	4.42893e+07	0	5.79647e+08	1.98232e+08	0	1.17078e+07	0	4.1253	6.27	2	2	26.5815	35.42	8	11	24.1784	29.52	6	9					0	14.02	3
Q89JE5	Bll5338 protein OS=Bradyrhizobium diazoefficiens (strain JCM 10833 / IAM 13628 / NBRC 14792 / USDA 110) GN=bll5338 PE=4 SV=1 - [Q89JE5_BRADU]	48.93	1	37	37	169	2.17284e+07	1.18687e+09	1.43361e+09	0	6.88095e+07	3.04389e+08	0	3.05091e+08	7.47569e+08	0	0	0	3.26438e+08	1.97786e+09	1.74661e+09	0	7.52958e+07	3.52789e+08	0	4.03567e+08	7.47569e+08	0	0	0	1.94175	4.21	3	5	76.8631	35.94	27	40	138.099	43.34	31	57					12.8043	8.43	5
Q89MT7	LPS-assembly protein LptD OS=Bradyrhizobium diazoefficiens (strain JCM 10833 / IAM 13628 / NBRC 14792 / USDA 110) GN=lptD PE=3 SV=1 - [Q89MT7_BRADU]	36.59	2	22	22	96	2.16371e+07	4.6947e+08	432516909	0	0	0	0	3.15181e+08	1.58379e+08	0	0	0	3.25066e+08	7.82349e+08	5.26947e+08	0	0	0	0	4.16914e+08	1.58379e+08	0	0	0	3.87308	2.82	2	3	50.3451	31.06	18	30	54.704	22.12	13	23
Q89LE3	Transcription-repair-coupling factor OS=Bradyrhizobium diazoefficiens (strain JCM 10833 / IAM 13628 / NBRC 14792 / USDA 110) GN=mfd PE=3 SV=1 - [Q89LE3_BRADU]	42.83	1	33	33	123	2.13431e+07	1.94263e+07	1.41248e+08	0	7.58906e+07	6.99693e+07	0	1.42882e+08	2.95171e+08	8.89006e+07	1.47418e+08	2.09422e+07	3.2065e+08	3.23729e+07	1.72087e+08	0	8.30444e+07	8.10949e+07	0	1.89001e+08	2.95171e+08	1.81015e+08	1.62031e+08	2.62748e+07	5.16621	3.16	3	4	5.47474	6.06	4	4	37.4243	26.19	16	25					11.1943	7.68	5
Q89F70	L-idonate 5-dehydrogenase OS=Bradyrhizobium diazoefficiens (strain JCM 10833 / IAM 13628 / NBRC 14792 / USDA 110) GN=idnD PE=4 SV=1 - [Q89F70_BRADU]	42.98	1	8	8	66	2.12881e+07	5.87017e+07	5.10126e+08	0	3.08768e+08	1.39147e+08	0	2.03213e+08	2.5484e+08	1.80562e+07	1.77512e+08	3.89325e+07	3.19823e+08	9.78235e+07	6.215e+08	0	3.37874e+08	1.61272e+08	0	2.68805e+08	2.5484e+08	3.67651e+07	1.95108e+08	4.88461e+07	2.01425	7.16	2	2	8.43644	10.32	2	3	40.4789	30.37	5	12					42.3956	27.22	5
Q89J77	ABC transporter OS=Bradyrhizobium diazoefficiens (strain JCM 10833 / IAM 13628 / NBRC 14792 / USDA 110) GN=bll5407 PE=4 SV=1 - [Q89J77_BRADU]	27.26	1	14	14	51	2.10521e+07	1.82423e+08	2.15749e+08	0	0	0	0	2.36821e+08	3.25995e+08	0	0	0	3.16277e+08	3.04e+08	2.62853e+08	0	0	0	0	3.13262e+08	3.25995e+08	0	0	0	5.64666	4.15	3	3	27.3662	14.67	7	10	43.6567	19.7	9	12
Q89QX0	Blr3003 protein OS=Bradyrhizobium diazoefficiens (strain JCM 10833 / IAM 13628 / NBRC 14792 / USDA 110) GN=blr3003 PE=4 SV=1 - [Q89QX0_BRADU]	56.7	1	14	14	76	2.06278e+07	1.28441e+08	3.69743e+08	0	1.39258e+08	1.29315e+08	0	3.39003e+08	6.34527e+08	0	1.90391e+08	1.08836e+08	3.09903e+08	2.14041e+08	4.50467e+08	0	1.52385e+08	1.49877e+08	0	4.48426e+08	6.34527e+08	0	2.09263e+08	1.3655e+08	2.35862	8.37	2	2	5.96784	13.88	4	5	27.479	22.25	7	11					15.7097	22.73	6
P28894	Fumarate hydratase class II 1 OS=Bradyrhizobium diazoefficiens (strain JCM 10833 / IAM 13628 / NBRC 14792 / USDA 110) GN=fumC1 PE=3 SV=3 - [FUMC1_BRADU]	44.4	1	12	12	51	2.06249e+07	2.24325e+08	4.20515e+08	0	0	0	0	5.31305e+08	3.27579e+08	0	0	0	3.09858e+08	3.73828e+08	5.12325e+08	0	0	0	0	7.02798e+08	3.27579e+08	0	0	0	6.30316	12.26	4	6	15.0736	19.24	6	7	44.9785	37.21	10	16
Q89J58	Transketolase OS=Bradyrhizobium diazoefficiens (strain JCM 10833 / IAM 13628 / NBRC 14792 / USDA 110) GN=tktB PE=4 SV=1 - [Q89J58_BRADU]	40.07	1	9	9	63	2.05206e+07	5.74508e+07	4.93903e+07	0	9.72686e+07	2.27354e+08	0	2.04808e+08	1.67238e+08	8.07237e+07	1.93258e+08	2.23506e+08	3.08292e+08	9.5739e+07	6.01736e+07	0	1.06438e+08	2.63505e+08	0	2.70915e+08	1.67238e+08	1.64366e+08	2.12415e+08	2.80418e+08	1.74433	9.57	2	2	5.45083	15.25	3	4	1.84283	14.18	3	3					21.8769	25.89	5
Q89DK8	UvrABC system protein B OS=Bradyrhizobium diazoefficiens (strain JCM 10833 / IAM 13628 / NBRC 14792 / USDA 110) GN=uvrB PE=3 SV=1 - [Q89DK8_BRADU]	32.92	1	20	20	71	2.04616e+07	1.1659e+08	1.54075e+08	0	0	7.15422e+07	0	8.34799e+07	3.82472e+08	1.01872e+08	7.05841e+07	4.26215e+07	3.07405e+08	1.94291e+08	1.87714e+08	0	0	8.29179e+07	0	1.10425e+08	3.82472e+08	2.07428e+08	7.75808e+07	5.34744e+07	2.49642	8.51	5	6	29.6808	14.87	10	12	44.0156	22.46	13	17
Q89VT4	Methylthioribose-1-phosphate isomerase OS=Bradyrhizobium diazoefficiens (strain JCM 10833 / IAM 13628 / NBRC 14792 / USDA 110) GN=mtnA PE=3 SV=1 - [Q89VT4_BRADU]	30.98	1	10	10	51	2.02291e+07	8.87543e+07	1.32172e+08	0	1.15612e+08	9.71356e+07	0	1.2422e+08	4.33143e+08	6.14202e+07	1.46014e+08	5.89474e+07	3.03913e+08	1.47905e+08	1.61028e+08	0	1.2651e+08	1.12581e+08	0	1.64315e+08	4.33143e+08	1.25061e+08	1.60488e+08	7.39574e+07	6.53216	9.78	4	4	13.6501	15.22	5	6	14.0668	15.22	5	6					9.46036	11.41	4
Q89UA0	Extragenic suppressor protein OS=Bradyrhizobium diazoefficiens (strain JCM 10833 / IAM 13628 / NBRC 14792 / USDA 110) GN=suhB PE=4 SV=1 - [Q89UA0_BRADU]	70.34	1	14	14	73	1.97188e+07	9.62933e+07	9.83649e+07	0	5.44146e+08	5.51999e+08	0	9.90178e+07	1.60165e+08	5.08738e+08	5.48555e+08	4.69313e+08	2.96247e+08	1.60468e+08	1.19841e+08	0	5.9544e+08	6.39771e+08	0	1.30979e+08	1.60165e+08	1.03587e+09	6.02932e+08	5.88816e+08	2.97435	6.84	2	2	7.83211	9.89	2	3	5.9654	12.93	3	4					38.5832	41.06	8
Q89M86	Penicillin-binding protein OS=Bradyrhizobium diazoefficiens (strain JCM 10833 / IAM 13628 / NBRC 14792 / USDA 110) GN=mrcA PE=4 SV=1 - [Q89M86_BRADU]	35.81	1	22	22	97	1.96635e+07	8.09248e+08	7.27165e+08	0	0	4.39652e+07	0	8.08288e+08	9.22535e+08	0	0	0	2.95416e+08	1.34857e+09	8.85925e+08	0	0	5.0956e+07	0	1.06918e+09	9.22535e+08	0	0	0	1.87107	3.23	2	2	46.7591	33.77	18	22	59.0436	33.17	18	27
Q89UX0	Blr1289 protein OS=Bradyrhizobium diazoefficiens (strain JCM 10833 / IAM 13628 / NBRC 14792 / USDA 110) GN=blr1289 PE=4 SV=1 - [Q89UX0_BRADU]	44.36	1	17	18	91	1.91311e+07	1.86098e+08	6.38886e+07	0	4.88511e+08	2.01883e+08	0	1.40216e+08	1.83381e+08	2.89078e+08	5.30406e+08	1.23358e+08	2.87417e+08	3.10124e+08	7.78372e+07	0	5.34561e+08	2.33984e+08	0	1.85475e+08	1.83381e+08	5.88606e+08	5.82983e+08	1.54769e+08	2.25001	5.26	2	2	8.36002	9.96	6	6	5.70669	5.26	2	3					30.0695	28.95	12
Q89R90	Blr2882 protein OS=Bradyrhizobium diazoefficiens (strain JCM 10833 / IAM 13628 / NBRC 14792 / USDA 110) GN=blr2882 PE=4 SV=1 - [Q89R90_BRADU]	47.68	1	38	38	184	1.90441e+07	3.01085e+08	7.39448e+08	0	4.73199e+08	2.46541e+08	0	1.38429e+08	4.52908e+08	1.77133e+07	1.46843e+08	8.86373e+07	2.8611e+08	5.01744e+08	9.00889e+08	0	5.17805e+08	2.85743e+08	0	1.83111e+08	4.52908e+08	3.6067e+07	1.61399e+08	1.11207e+08	2.23826	3.15	2	2	51.0643	25.05	20	30	111.714	36.64	28	46					51.8493	27.83	21
Q89X21	Aspartate-semialdehyde dehydrogenase OS=Bradyrhizobium diazoefficiens (strain JCM 10833 / IAM 13628 / NBRC 14792 / USDA 110) GN=asd PE=3 SV=1 - [Q89X21_BRADU]	78.49	1	22	22	215	1.90311e+07	1.55707e+08	1.80688e+08	3.33931e+07	1.02358e+09	1192805634	0	2.19387e+08	445518265	9.06386e+08	1.56908e+09	1.5337e+09	2.85915e+08	2.59478e+08	2.20137e+08	1.53809e+09	1.12007e+09	1.38247e+09	0	2.902e+08	445518265	1.84554e+09	1.72462e+09	1.92423e+09	0	5.81	2	2	13.5276	20.35	5	6	21.9468	27.33	7	9	9.66075	8.72	3	5	115.293	54.65	13
Q89X06	Blr0521 protein OS=Bradyrhizobium diazoefficiens (strain JCM 10833 / IAM 13628 / NBRC 14792 / USDA 110) GN=blr0521 PE=4 SV=1 - [Q89X06_BRADU]	35.44	1	16	16	162	1.89927e+07	1.93388e+08	3.0075e+08	3.87524e+07	4.27899e+08	1.09029e+09	0	2.44217e+08	6.02376e+07	1.15353e+08	319115508	5.05325e+08	2.85337e+08	3.22271e+08	3.66412e+08	1.78495e+09	4.68235e+08	1.26366e+09	0	3.23044e+08	6.02376e+07	2.34876e+08	3.50748e+08	6.33997e+08	4.54308	6.85	3	3	33.2473	21.61	10	17	75.9606	22.82	9	28	3.55056	7.92	4	5	59.1212	23.62	9
Q89LD7	Bifunctional protein GlmU OS=Bradyrhizobium diazoefficiens (strain JCM 10833 / IAM 13628 / NBRC 14792 / USDA 110) GN=glmU PE=3 SV=1 - [GLMU_BRADU]	54.77	1	15	15	38	1.87715e+07	0	8.44133e+07	0	1.66635e+08	2.88086e+08	0	0	0	2.73588e+08	3.11447e+08	1.75897e+08	2.82014e+08	0	1.02843e+08	0	1.82343e+08	3.33893e+08	0	0	0	5.57067e+08	3.42319e+08	2.20686e+08	4.82975	8.43	3	3					7.87635	15.52	3	3					8.29803	21.29	5
Q89MD2	Blr4261 protein OS=Bradyrhizobium diazoefficiens (strain JCM 10833 / IAM 13628 / NBRC 14792 / USDA 110) GN=blr4261 PE=4 SV=1 - [Q89MD2_BRADU]	26.77	1	6	6	34	1.87259e+07	0	1.11838e+08	0	1.9659e+08	1.13016e+08	0	1.12525e+08	1.27087e+08	1.37231e+07	2.02078e+08	5.42234e+07	2.81329e+08	0	1.36255e+08	0	2.15122e+08	1.30987e+08	0	1.48845e+08	1.27087e+08	2.79423e+07	2.22109e+08	6.80305e+07	1.99078	10.65	2	3					11.5288	14.19	3	6					8.18025	15.81	3
Q89XH8	Carbon monoxide dehydrogenase large chain OS=Bradyrhizobium diazoefficiens (strain JCM 10833 / IAM 13628 / NBRC 14792 / USDA 110) GN=blr0336 PE=4 SV=1 - [Q89XH8_BRADU]	55.77	1	25	25	188	1.8725e+07	3.9023e+08	261009593	5.52586e+07	1.06769e+09	2.1698e+09	0	6.23116e+08	9.069e+08	4.91199e+08	1.57336e+09	7.99562e+08	2.81316e+08	6.503e+08	3.17995e+08	2.54522e+09	1.16834e+09	2.51481e+09	0	8.24244e+08	9.069e+08	1.00016e+09	1.72933e+09	1.00316e+09	1.79102	4.74	2	2	19.6676	16.92	8	9	21.0512	20.77	8	10	2.17272	3.08	2	2	83.2505	33.85	15
Q89T61	Bll2189 protein OS=Bradyrhizobium diazoefficiens (strain JCM 10833 / IAM 13628 / NBRC 14792 / USDA 110) GN=bll2189 PE=4 SV=1 - [Q89T61_BRADU]	38.31	1	6	6	72	1.84533e+07	5.37592e+08	4.40799e+08	3.0595e+07	1.20554e+09	7.23619e+08	0	3.92581e+08	338591965	2.57218e+08	7.01562e+08	4.48108e+08	2.77234e+08	8.95872e+08	5.37037e+08	1.40921e+09	1.31919e+09	8.38679e+08	0	5.19297e+08	338591965	5.23735e+08	7.71106e+08	5.62211e+08	2.23401	13.43	2	2	18.2211	25.87	4	8	16.8462	25.87	4	6	1.6423	7.96	2	2	24.8889	29.85	5
Q89P35	Bll3648 protein OS=Bradyrhizobium diazoefficiens (strain JCM 10833 / IAM 13628 / NBRC 14792 / USDA 110) GN=bll3648 PE=4 SV=1 - [Q89P35_BRADU]	24.4	1	10	10	17	1.78729e+07	3.30228e+07	9.81421e+07	0	0	0	0	0	4.83879e+07	0	0	0	2.68514e+08	5.5031e+07	1.19569e+08	0	0	0	0	0	4.83879e+07	0	0	0	2.12228	3.26	2	2	4.19877	11	5	5	9.36489	18.38	7	8
Q89KP4	Elongation factor Ts OS=Bradyrhizobium diazoefficiens (strain JCM 10833 / IAM 13628 / NBRC 14792 / USDA 110) GN=tsf PE=3 SV=1 - [EFTS_BRADU]	73.62	1	19	19	304	1.77669e+07	8.24981e+07	9.6153e+07	8.8497e+07	5.02938e+09	2.44176e+09	0	9.69467e+07	7.48604e+07	2.07893e+09	5.72804e+09	3.27029e+09	2.66922e+08	1.37479e+08	1.17146e+08	4.07619e+09	5.50347e+09	2.83001e+09	0	1.28239e+08	7.48604e+07	4.23302e+09	6.29584e+09	4.10301e+09	3.65164	8.79	2	2	16.0021	32.9	5	10	9.21414	29.64	4	8	10.3431	32.9	7	10	151.124	53.75	12
Q89L20	Blr4728 protein OS=Bradyrhizobium diazoefficiens (strain JCM 10833 / IAM 13628 / NBRC 14792 / USDA 110) GN=blr4728 PE=4 SV=1 - [Q89L20_BRADU]	21.59	1	8	8	21	1.75807e+07	1.49153e+08	1.90096e+08	0	0	0	0	2.09805e+08	1.32791e+08	0	0	0	2.64125e+08	2.48557e+08	2.31599e+08	0	0	0	0	2.77525e+08	1.32791e+08	0	0	0	0	4.11	2	2	9.02424	13.37	5	5	12.1336	13.62	5	5
Q89U48	Blr1571 protein OS=Bradyrhizobium diazoefficiens (strain JCM 10833 / IAM 13628 / NBRC 14792 / USDA 110) GN=blr1571 PE=4 SV=1 - [Q89U48_BRADU]	19.61	1	8	8	30	1.74759e+07	277398345	2.84073e+08	0	15462670	7.33889e+07	0	1.64531e+08	226691566	0	0	0	2.6255e+08	4.62271e+08	3.46094e+08	0	1.69203e+07	8.50582e+07	0	2.17638e+08	226691566	0	0	0	0	6.05	2	2	20.7816	16.5	7	8	18.5798	11.93	5	7					1.78416	6.21	2
Q89R42	Blr2930 protein OS=Bradyrhizobium diazoefficiens (strain JCM 10833 / IAM 13628 / NBRC 14792 / USDA 110) GN=blr2930 PE=4 SV=1 - [Q89R42_BRADU]	46.46	1	11	11	82	1.72354e+07	0	1.44714e+08	0	4.5741e+08	5.79635e+08	0	3.15309e+07	8.78836e+07	2.79868e+08	5.17025e+08	1.82793e+08	2.58936e+08	0	1.76309e+08	0	5.00527e+08	6.71801e+08	0	4.17084e+07	8.78836e+07	5.69854e+08	5.68276e+08	2.29339e+08	4.76764	18.4	4	4					16.0879	25.71	6	7					37.0197	33.73	7
Q89J30	Bll5454 protein OS=Bradyrhizobium diazoefficiens (strain JCM 10833 / IAM 13628 / NBRC 14792 / USDA 110) GN=bll5454 PE=4 SV=1 - [Q89J30_BRADU]	48.59	1	12	12	71	1.70896e+07	3.94052e+07	8.29958e+07	1.37821e+07	5.79701e+08	4.6391e+08	0	0	6.31942e+07	1.9706e+08	3.23573e+08	4.44226e+08	2.56747e+08	6.5667e+07	1.01116e+08	6.34807e+08	6.34346e+08	5.37676e+08	0	0	6.31942e+07	4.01245e+08	3.55648e+08	5.57341e+08	2.41805	11.58	3	3	1.70771	12.15	3	4	6.84352	18.64	4	5	0	6.21	2	3	31.1266	40.4	9
Q89UD7	Blr1480 protein OS=Bradyrhizobium diazoefficiens (strain JCM 10833 / IAM 13628 / NBRC 14792 / USDA 110) GN=blr1480 PE=4 SV=1 - [Q89UD7_BRADU]	53.8	1	8	8	42	1.70314e+07	9.24037e+07	0	5.80223e+06	4.63831e+08	1.35418e+08	0	1.07626e+08	0	99297389	3.86931e+08	2.99168e+08	2.55873e+08	1.53986e+08	0	2.67252e+08	5.07554e+08	1.5695e+08	0	1.42365e+08	0	2.02184e+08	4.25286e+08	3.75346e+08	0	17.54	2	3	4.58426	16.37	3	3					0	17.54	2	3	18.9477	49.12	7
Q89HT3	Two-component hybrid sensor and regulator OS=Bradyrhizobium diazoefficiens (strain JCM 10833 / IAM 13628 / NBRC 14792 / USDA 110) GN=blr5906 PE=4 SV=1 - [Q89HT3_BRADU]	17.16	1	7	7	21	1.69641e+07	6.46618e+07	1.10684e+08	0	0	0	0	6.56689e+07	1.04206e+08	0	0	0	2.5486e+08	1.07756e+08	1.3485e+08	0	0	0	0	8.68653e+07	1.04206e+08	0	0	0	0	3.85	2	3	6.99924	10.06	4	4	8.8935	12.28	5	7
Q89FV3	Cell division protein FtsZ OS=Bradyrhizobium diazoefficiens (strain JCM 10833 / IAM 13628 / NBRC 14792 / USDA 110) GN=ftsZ PE=3 SV=1 - [Q89FV3_BRADU]	34.11	1	12	12	65	1.69349e+07	3.81261e+09	7.10784e+08	0	1.78915e+07	1.24391e+08	0	5.61026e+08	3.53474e+08	0	0	1.52538e+07	2.54422e+08	6.35354e+09	8.65967e+08	0	1.9578e+07	1.44171e+08	0	7.42112e+08	3.53474e+08	0	0	1.9138e+07	3.58798	7.65	3	5	48.1561	24.13	8	15	38.0928	26.29	9	14					5.10565	10.82	3
Q89H97	Bll6097 protein OS=Bradyrhizobium diazoefficiens (strain JCM 10833 / IAM 13628 / NBRC 14792 / USDA 110) GN=bll6097 PE=4 SV=1 - [Q89H97_BRADU]	48.23	1	13	13	41	16711709	1.24675e+08	1.45985e+08	0	0	0	0	1.77929e+08	7.92167e+08	0	0	0	2.51069e+08	2.07765e+08	1.77858e+08	0	0	0	0	2.3536e+08	7.92167e+08	0	0	0	1.78464	4.42	2	2	11.6458	13.72	5	5	19.1732	30.75	8	10
Q89HK8	Bll5982 protein OS=Bradyrhizobium diazoefficiens (strain JCM 10833 / IAM 13628 / NBRC 14792 / USDA 110) GN=bll5982 PE=4 SV=1 - [Q89HK8_BRADU]	16.46	1	6	6	19	1.66201e+07	1.19569e+08	1.56034e+08	0	0	0	0	1.07958e+08	7.87006e+07	0	0	0	2.49693e+08	1.99256e+08	1.901e+08	0	0	0	0	1.42804e+08	7.87006e+07	0	0	0	1.69972	5.16	2	2	6.81504	6.14	2	3	6.54713	13.02	4	5
Q89L53	Probable potassium transport system protein kup 3 OS=Bradyrhizobium diazoefficiens (strain JCM 10833 / IAM 13628 / NBRC 14792 / USDA 110) GN=kup3 PE=3 SV=1 - [KUP3_BRADU]	11.51	1	6	6	27	1.64947e+07	1.43699e+08	1.42273e+08	0	8.78493e+06	0	0	4.48398e+07	2.03668e+08	0	0	0	2.4781e+08	2.39467e+08	1.73335e+08	0	9.61303e+06	0	0	5.9313e+07	2.03668e+08	0	0	0	4.3849	3.57	2	3	12.9928	7.46	4	6	12.0848	7.13	4	5					2.05782	5.51	3
Q89IE8	Amidohydrolase OS=Bradyrhizobium diazoefficiens (strain JCM 10833 / IAM 13628 / NBRC 14792 / USDA 110) GN=blr5691 PE=4 SV=1 - [Q89IE8_BRADU]	47.95	1	13	13	103	1.62519e+07	5.71269e+07	1.24225e+08	0	6.41663e+08	3.60732e+08	0	1.3544e+08	1.92909e+08	2.08544e+08	5.63456e+08	2.30666e+08	2.4416e+08	9.51992e+07	1.51346e+08	0	7.02149e+08	4.18091e+08	0	1.79157e+08	1.92909e+08	4.24627e+08	6.19309e+08	2.89401e+08	2.53252	5.9	2	2	5.13035	15.64	4	4	10.4622	18.72	5	7					45.9849	44.62	11
Q89DG2	Blr7477 protein OS=Bradyrhizobium diazoefficiens (strain JCM 10833 / IAM 13628 / NBRC 14792 / USDA 110) GN=blr7477 PE=4 SV=1 - [Q89DG2_BRADU]	32.46	1	11	11	27	1.60512e+07	9.19529e+07	8.31634e+07	0	0	0	0	3.89465e+07	1.5847e+08	0	0	0	2.41145e+08	1.53235e+08	1.0132e+08	0	0	0	0	5.15175e+07	1.5847e+08	0	0	0	5.28296	4.64	2	3	10.1397	8.47	2	3	8.2391	13.1	4	8
Q89G47	Bll6500 protein OS=Bradyrhizobium diazoefficiens (strain JCM 10833 / IAM 13628 / NBRC 14792 / USDA 110) GN=bll6500 PE=4 SV=1 - [Q89G47_BRADU]	38.86	1	5	5	8	1.59062e+07	0	9.96598e+07	0	1.08637e+08	0	0	0	0	0	0	0	2.38967e+08	0	1.21418e+08	0	1.18878e+08	0	0	0	0	0	0	0	3.85748	13.54	2	2					10.253	34.06	4	4					4.89575	14.41	2
Q89R81	Blr2891 protein OS=Bradyrhizobium diazoefficiens (strain JCM 10833 / IAM 13628 / NBRC 14792 / USDA 110) GN=blr2891 PE=4 SV=1 - [Q89R81_BRADU]	34.64	1	8	8	14	1.5852e+07	8.93334e+07	3.28491e+08	0	0	4.18559e+07	0	0	0	0	0	0	2.38154e+08	1.4887e+08	4.0021e+08	0	0	4.85113e+07	0	0	0	0	0	0	0	6.33	2	2	6.41039	12.95	3	3	17.7706	28.61	6	7
Q89J25	Bll5459 protein OS=Bradyrhizobium diazoefficiens (strain JCM 10833 / IAM 13628 / NBRC 14792 / USDA 110) GN=bll5459 PE=4 SV=1 - [Q89J25_BRADU]	56.23	1	15	15	58	1.56253e+07	0	0	0	4.43806e+08	2.95315e+08	0	0	1.28134e+08	3.06934e+08	8.01088e+08	5.42157e+08	2.34747e+08	0	0	0	4.85641e+08	3.42273e+08	0	0	1.28134e+08	6.24963e+08	8.80498e+08	6.80208e+08	1.67666	8.56	2	2													13.7683	19.07	5
Q89FH1	Blr6729 protein OS=Bradyrhizobium diazoefficiens (strain JCM 10833 / IAM 13628 / NBRC 14792 / USDA 110) GN=blr6729 PE=4 SV=1 - [Q89FH1_BRADU]	56.79	1	23	23	94	1.56161e+07	1.93046e+08	4.28095e+08	0	1.76545e+08	1.31452e+08	0	2.67053e+08	3.12178e+08	4.4344e+07	2.01562e+08	1.73689e+08	2.34609e+08	3.21703e+08	5.2156e+08	0	1.93187e+08	1.52354e+08	0	3.53252e+08	3.12178e+08	9.0291e+07	2.21542e+08	2.17915e+08	2.14209	9.13	3	3	22.576	22.94	8	8	39.1301	46.77	16	20					14.7108	13.14	5
Q89KG1	ATP-dependent Clp protease proteolytic subunit 2 OS=Bradyrhizobium diazoefficiens (strain JCM 10833 / IAM 13628 / NBRC 14792 / USDA 110) GN=clpP2 PE=3 SV=1 - [CLPP2_BRADU]	50.24	1	13	13	177	1.55666e+07	1.69098e+08	2.96565e+08	1.24796e+08	1653082353	2.06677e+09	0	1.34854e+08	7.01085e+08	1.00694e+09	1.91994e+09	2.55302e+09	2.33865e+08	2.81794e+08	3.61313e+08	5.74811e+09	1.80891e+09	2.3954e+09	0	1.78381e+08	7.01085e+08	2.05028e+09	2.11026e+09	3.2031e+09	1.70669	6.64	2	2	11.5127	27.96	5	6	27.9109	45.5	9	14	3.41365	24.64	4	6	53.3395	45.02	9
Q89SB7	Blr2488 protein OS=Bradyrhizobium diazoefficiens (strain JCM 10833 / IAM 13628 / NBRC 14792 / USDA 110) GN=blr2488 PE=4 SV=1 - [Q89SB7_BRADU]	45.21	1	13	13	96	1.55126e+07	3.99348e+08	2.85039e+08	0	9.18057e+07	1.15394e+08	0	359486389	1.06927e+09	0	1.23874e+08	0	2.33055e+08	6.65495e+08	3.4727e+08	0	1.0046e+08	1.33742e+08	0	4.7552e+08	1.06927e+09	0	1.36153e+08	0	0	6.14	2	2	44.1694	27.76	8	17	39.0675	26.04	7	15					11.0636	8.85	3
Q89U94	Glyceraldehyde 3-Phosphate Dehydrogenase OS=Bradyrhizobium diazoefficiens (strain JCM 10833 / IAM 13628 / NBRC 14792 / USDA 110) GN=gapA PE=3 SV=1 - [Q89U94_BRADU]	82.09	1	20	20	432	1.54066e+07	4.48953e+08	1.03776e+09	7.24662e+07	1.64058e+10	1.35992e+10	0	4.68964e+09	1.23053e+09	3.60564e+09	3.19517e+09	9.17866e+09	2.31461e+08	7.48159e+08	1.26433e+09	3.33781e+09	1.79522e+10	1.57616e+10	0	6.20335e+09	1.23053e+09	7.34162e+09	3.5119e+09	1.15159e+10	4.39922	9.25	2	2	30.9079	41.79	8	12	34.619	50.75	9	13	12.7027	22.09	5	8	295.855	71.04	16
Q89UK7	Blr1409 protein OS=Bradyrhizobium diazoefficiens (strain JCM 10833 / IAM 13628 / NBRC 14792 / USDA 110) GN=blr1409 PE=4 SV=1 - [Q89UK7_BRADU]	31.58	1	6	6	19	15177850	1.35942e+08	135516970	0	0	0	0	1.68576e+08	4.22521e+08	0	0	0	2.28025e+08	2.26541e+08	1.65104e+08	0	0	0	0	2.22988e+08	4.22521e+08	0	0	0	3.30616	6.77	2	2	5.97841	15.04	4	5	10.6707	14.29	3	5
Q89VZ9	Bll0894 protein OS=Bradyrhizobium diazoefficiens (strain JCM 10833 / IAM 13628 / NBRC 14792 / USDA 110) GN=bll0894 PE=3 SV=1 - [Q89VZ9_BRADU]	31.48	1	11	11	55	1.49314e+07	1.53334e+08	1.69234e+08	0	2.46928e+07	0	0	1.00999e+08	1.21889e+08	0	0	0	2.24323e+08	2.55524e+08	2.06183e+08	0	2.70205e+07	0	0	1.336e+08	1.21889e+08	0	0	0	0	10.29	4	4	20.1827	27.57	9	14	25.299	25.72	8	15					3.38737	9.47	2
Q89S99	Blr2506 protein OS=Bradyrhizobium diazoefficiens (strain JCM 10833 / IAM 13628 / NBRC 14792 / USDA 110) GN=blr2506 PE=4 SV=1 - [Q89S99_BRADU]	20.05	1	8	11	36	1.48233e+07	2.43538e+08	3.15629e+08	0	0	0	0	4.82429e+08	629518285	0	2.3448e+08	0	2.22698e+08	4.05845e+08	3.84539e+08	0	0	0	0	6.38146e+08	629518285	0	2.57723e+08	0	4.39234	4.81	3	3	9.69081	6.68	4	4	16.9174	10.56	5	6
Q89IG2	Two-component hybrid sensor and regulator OS=Bradyrhizobium diazoefficiens (strain JCM 10833 / IAM 13628 / NBRC 14792 / USDA 110) GN=blr5677 PE=4 SV=1 - [Q89IG2_BRADU]	25.5	1	14	14	52	1.46504e+07	1.97671e+08	3.37056e+08	0	0	0	0	1.56714e+08	324523335	0	0	0	2.20101e+08	3.29409e+08	4.10645e+08	0	0	0	0	2.07298e+08	324523335	0	0	0	3.11494	7.33	3	3	25.3732	20.4	10	13	34.0449	21.89	11	15
Q89X89	GTPase Obg OS=Bradyrhizobium diazoefficiens (strain JCM 10833 / IAM 13628 / NBRC 14792 / USDA 110) GN=obg PE=3 SV=1 - [OBG_BRADU]	53.18	1	10	10	62	1.45196e+07	1.36791e+08	3.41928e+08	0	1.46092e+08	6.67738e+07	0	1.45301e+08	5.54671e+08	4.45727e+07	1.06569e+08	0	2.18136e+08	2.27956e+08	4.1658e+08	0	1.59863e+08	7.73913e+07	0	1.92201e+08	5.54671e+08	9.07567e+07	1.17133e+08	0	2.58287	10.69	2	2	6.69873	23.99	4	6	35.1337	44.22	8	14					13.0923	17.05	3
Q89X62	Succinate--CoA ligase [ADP-forming] subunit alpha OS=Bradyrhizobium diazoefficiens (strain JCM 10833 / IAM 13628 / NBRC 14792 / USDA 110) GN=sucD PE=3 SV=1 - [Q89X62_BRADU]	61.56	1	12	12	241	1.43986e+07	3.14645e+09	4.32807e+09	2.3594e+07	2.12633e+09	9.95645e+08	0	3.39167e+09	6.00987e+09	9.24422e+08	1.58055e+09	1.84963e+09	2.16317e+08	5.2434e+09	5.273e+09	1.08675e+09	2.32676e+09	1.15396e+09	0	4.48642e+09	6.00987e+09	1.88226e+09	1.73723e+09	2.32061e+09	8.08611	19.73	3	8	86.8146	42.86	9	33	118.945	49.32	9	42	2.85603	6.12	2	2	38.2599	34.69	8
Q89SF8	ABC transporter substrate-binding protein OS=Bradyrhizobium diazoefficiens (strain JCM 10833 / IAM 13628 / NBRC 14792 / USDA 110) GN=blr2442 PE=4 SV=1 - [Q89SF8_BRADU]	66.89	1	34	34	310	1.42731e+07	3.66626e+07	8.5099e+07	3.64955e+07	2.11647e+09	1.74092e+09	0	3.56914e+07	2.93591e+07	1.02026e+09	1.49574e+09	1.24585e+09	2.14433e+08	6.10964e+07	1.03678e+08	1.68099e+09	2.31597e+09	2.01774e+09	0	4.72118e+07	2.93591e+07	2.07741e+09	1.644e+09	1.56309e+09	0	2.31	2	3	2.53067	12.36	6	6	12.8813	9.88	4	5	3.7504	8.9	5	5	178.342	60.79	31
Q89IC0	Phosphoribosylformylglycinamidine synthase subunit PurL OS=Bradyrhizobium diazoefficiens (strain JCM 10833 / IAM 13628 / NBRC 14792 / USDA 110) GN=purL PE=3 SV=1 - [PURL_BRADU]	77.04	1	31	31	211	1.4209e+07	2.68817e+07	2.715e+08	0	7.26517e+08	7.3968e+08	0	9.93825e+07	2.53494e+08	5.81313e+08	7.72701e+08	5.22565e+08	2.1347e+08	4.47971e+07	3.30776e+08	0	7.95002e+08	8.57295e+08	0	1.31461e+08	2.53494e+08	1.18364e+09	8.49297e+08	6.55628e+08	2.43041	6.39	3	3	4.82205	7.74	3	3	37.4228	26.22	9	14					111.022	52.45	19
Q89I43	Fumarate hydratase class I OS=Bradyrhizobium diazoefficiens (strain JCM 10833 / IAM 13628 / NBRC 14792 / USDA 110) GN=bll5796 PE=4 SV=1 - [Q89I43_BRADU]	72.05	1	33	33	370	1.41717e+07	0	1.43092e+08	6.61852e+06	1.2993e+09	1.05817e+09	0	7.30642e+07	8.90976e+08	1.01543e+09	1.32217e+09	1740331965	2.12909e+08	0	1.74333e+08	3.04851e+08	1.42178e+09	1.22643e+09	0	9.66476e+07	8.90976e+08	2.06756e+09	1.45323e+09	2.18348e+09	1.92743	9.44	4	4					24.4852	27.95	11	14	0	5.44	3	3	216.616	69.69	31
Q89X09	Blr0518 protein OS=Bradyrhizobium diazoefficiens (strain JCM 10833 / IAM 13628 / NBRC 14792 / USDA 110) GN=blr0518 PE=4 SV=1 - [Q89X09_BRADU]	39.3	1	10	10	42	1.40036e+07	2.25856e+08	2.76514e+08	0	12363575	3.89971e+07	0	3.3191e+08	3.76346e+08	0	0	0	2.10384e+08	3.76378e+08	3.36885e+08	0	1.3529e+07	4.5198e+07	0	4.39042e+08	3.76346e+08	0	0	0	1.73674	12.28	3	4	12.0712	21.75	5	8	19.2079	21.75	5	9					2.50891	7.37	2
Q89HI7	dTDP-glucose 4-6-dehydratase OS=Bradyrhizobium diazoefficiens (strain JCM 10833 / IAM 13628 / NBRC 14792 / USDA 110) GN=blr6004 PE=4 SV=1 - [Q89HI7_BRADU]	71.88	1	15	15	125	1.35615e+07	5.54796e+07	1.44527e+08	3.17976e+07	4.28896e+08	4.2208e+08	0	1.4256e+08	1.57666e+08	3.49585e+08	4.81909e+08	3.18595e+08	2.03742e+08	9.24541e+07	1.76081e+08	1.4646e+09	4.69325e+08	4.89194e+08	0	1.88575e+08	1.57666e+08	7.11807e+08	5.29679e+08	3.9972e+08	1.874	8.44	2	2	0	13.75	2	4	1.95557	21.56	3	5	1.92809	6.25	2	2	45.3536	63.75	12
Q89W27	Blr0866 protein OS=Bradyrhizobium diazoefficiens (strain JCM 10833 / IAM 13628 / NBRC 14792 / USDA 110) GN=blr0866 PE=4 SV=1 - [Q89W27_BRADU]	24.77	1	20	20	66	1.35138e+07	0	5.58092e+07	7.62175e+06	2.66625e+08	1.41689e+08	0	0	96643454	9.76701e+07	1.84228e+08	1.90214e+08	2.03025e+08	0	6.79938e+07	3.51059e+08	2.91758e+08	1.64218e+08	0	0	96643454	1.98871e+08	2.0249e+08	2.38649e+08	1.80403	3.44	3	3					1.98115	2.69	2	2	0	1.85	2	2	29.4252	17.3	13
Q89X86	Glutamate 5-kinase OS=Bradyrhizobium diazoefficiens (strain JCM 10833 / IAM 13628 / NBRC 14792 / USDA 110) GN=proB PE=3 SV=1 - [PROB_BRADU]	50.4	1	12	12	68	1.33788e+07	6.69092e+07	9.54281e+07	0	2.75361e+08	3.17209e+08	0	9.32965e+07	2.01513e+08	1.78102e+08	2.93864e+08	3.98299e+08	2.00997e+08	1.11501e+08	1.16263e+08	0	3.01318e+08	3.67648e+08	0	1.2341e+08	2.01513e+08	3.62642e+08	3.22994e+08	4.99719e+08	2.10806	5.63	2	2	12.1376	26.01	6	7	10.9374	28.15	6	8					25.1692	34.05	8
Q89VT1	Blr0964 protein OS=Bradyrhizobium diazoefficiens (strain JCM 10833 / IAM 13628 / NBRC 14792 / USDA 110) GN=blr0964 PE=4 SV=1 - [Q89VT1_BRADU]	33.78	1	13	13	73	1.31456e+07	2.78772e+08	3.24578e+08	0	0	1.73205e+08	0	3.81759e+08	7.92659e+08	9.88692e+07	1.07389e+08	4.37504e+07	1.97494e+08	4.6456e+08	3.95442e+08	0	0	2.00746e+08	0	5.04982e+08	7.92659e+08	2.01313e+08	1.18034e+08	5.48907e+07	3.5803	4.58	2	3	16.0469	30.34	10	13	26.7409	22.9	8	11
Q89JX0	Oxidoreductase OS=Bradyrhizobium diazoefficiens (strain JCM 10833 / IAM 13628 / NBRC 14792 / USDA 110) GN=blr5149 PE=4 SV=1 - [Q89JX0_BRADU]	61.35	1	14	14	87	1.28943e+07	2.8078e+07	0	0	3.24891e+08	3.77312e+08	0	2.57817e+08	9.20064e+07	6.88614e+08	1.1245e+09	1.04866e+09	1.93719e+08	4.67907e+07	0	0	3.55517e+08	4.37307e+08	0	3.41034e+08	9.20064e+07	1.40212e+09	1.23597e+09	1.31568e+09	1.79699	6.76	2	2	4.23087	8.92	3	4									31.6735	35.14	9
Q89UX1	Blr1288 protein OS=Bradyrhizobium diazoefficiens (strain JCM 10833 / IAM 13628 / NBRC 14792 / USDA 110) GN=blr1288 PE=4 SV=1 - [Q89UX1_BRADU]	20.84	1	10	10	33	1.28522e+07	1.98242e+08	1.03948e+08	0	0	34505031	0	1.51771e+08	217488926	0	0	0	1.93085e+08	3.30361e+08	1.26643e+08	0	0	3.99916e+07	0	2.00759e+08	217488926	0	0	0	3.41176	3.55	2	2	19.0414	15.67	7	8	7.62629	10.5	5	7
Q89HH6	Bll6015 protein OS=Bradyrhizobium diazoefficiens (strain JCM 10833 / IAM 13628 / NBRC 14792 / USDA 110) GN=bll6015 PE=4 SV=1 - [Q89HH6_BRADU]	21.8	1	7	7	25	1.28439e+07	5.61222e+07	8.06233e+07	0	0	0	0	8.73011e+07	9.19872e+07	0	0	0	1.92961e+08	9.3525e+07	9.82255e+07	0	0	0	0	1.1548e+08	9.19872e+07	0	0	0	0	4.9	2	2	5.96995	14.17	5	5	11.3134	14.17	5	6
Q89CQ7	Lysophospholipase OS=Bradyrhizobium diazoefficiens (strain JCM 10833 / IAM 13628 / NBRC 14792 / USDA 110) GN=pldB PE=4 SV=1 - [Q89CQ7_BRADU]	30.48	1	7	7	15	1.26515e+07	1.04057e+08	9.0486e+07	0	0	0	0	2.1006e+08	1.5922e+08	0	0	0	1.90071e+08	1.73406e+08	1.10242e+08	0	0	0	0	2.77863e+08	1.5922e+08	0	0	0	3.25132	10.48	3	3	4.94608	7.94	2	2	6.30366	13.97	2	3
Q89K77	Transcriptional repressor NrdR OS=Bradyrhizobium diazoefficiens (strain JCM 10833 / IAM 13628 / NBRC 14792 / USDA 110) GN=nrdR PE=3 SV=1 - [NRDR_BRADU]	27.5	1	4	4	12	1.25736e+07	1.73748e+08	0	0	0	0	0	1.03362e+08	4.12291e+07	0	0	0	1.88899e+08	2.89543e+08	0	0	0	0	0	1.36725e+08	4.12291e+07	0	0	0	0	15.63	2	3	4.16793	10	2	2
Q89KM8	Proline--tRNA ligase OS=Bradyrhizobium diazoefficiens (strain JCM 10833 / IAM 13628 / NBRC 14792 / USDA 110) GN=proS PE=3 SV=1 - [SYP_BRADU]	66.51	1	22	22	225	1.24879e+07	0	2.03428e+07	5.68464e+07	1390733062	9.96256e+08	0	0	3.15774e+07	1.20199e+09	1.53647e+09	1.03724e+09	1.87613e+08	0	2.47842e+07	2.61836e+09	1.52183e+09	1.15467e+09	0	0	3.15774e+07	2.44743e+09	1.68878e+09	1.30135e+09	0	4.56	2	3					2.08529	5.69	2	3	11.1802	20.73	7	15	102.215	55.35	16
Q89IN4	ABC transporter ATP-binding protein OS=Bradyrhizobium diazoefficiens (strain JCM 10833 / IAM 13628 / NBRC 14792 / USDA 110) GN=blr5600 PE=3 SV=1 - [Q89IN4_BRADU]	44.08	1	18	19	59	1.23975e+07	1.51635e+08	157844606	0	0	2.37098e+07	0	3.32858e+08	434641721	0	1.3527e+07	1.42585e+07	1.86254e+08	2.52693e+08	1.92306e+08	0	0	2.74799e+07	0	4.40297e+08	434641721	0	1.48678e+07	1.78892e+07	1.62779	6.19	3	3	7.81249	11.66	5	6	22.2789	22.04	9	9
Q89W29	Blr0864 protein OS=Bradyrhizobium diazoefficiens (strain JCM 10833 / IAM 13628 / NBRC 14792 / USDA 110) GN=blr0864 PE=4 SV=1 - [Q89W29_BRADU]	35.69	1	28	29	83	1.23187e+07	5.59906e+08	1.2526e+08	0	7.24466e+07	1.73989e+07	0	1.61089e+08	2.50158e+08	9.90001e+07	6.83175e+07	1.2782e+08	1.8507e+08	9.33056e+08	1.52608e+08	0	7.92757e+07	2.01654e+07	0	2.13085e+08	2.50158e+08	2.01579e+08	7.50896e+07	1.60368e+08	1.63013	6.52	5	5	11.0769	12.95	9	10	23.5335	13.79	10	13					4.74389	6.06	5
Q89L81	Bll4667 protein OS=Bradyrhizobium diazoefficiens (strain JCM 10833 / IAM 13628 / NBRC 14792 / USDA 110) GN=bll4667 PE=4 SV=1 - [Q89L81_BRADU]	31.11	1	20	20	54	12234555	1.20364e+08	1.94098e+08	0	0	0	0	1.84409e+08	1.91524e+08	0	0	0	1.83806e+08	2.00581e+08	2.36475e+08	0	0	0	0	2.43932e+08	1.91524e+08	0	0	0	0	2.56	2	2	9.74714	3.39	2	5	40.4682	15.65	12	16
Q89W81	Putative phosphoribosylaminoimidazole-succinocarboxamide synthase B OS=Bradyrhizobium diazoefficiens (strain JCM 10833 / IAM 13628 / NBRC 14792 / USDA 110) GN=purC2 PE=3 SV=1 - [PUR72_BRADU]	80.59	1	21	21	137	1.21791e+07	0	4.84552e+07	0	9.82823e+08	7.18361e+08	0	9.91692e+07	1.80057e+08	4.58871e+08	9.17173e+08	7.17595e+08	1.82973e+08	0	5.90342e+07	0	1.07547e+09	8.32585e+08	0	1.31179e+08	1.80057e+08	9.3433e+08	1.00809e+09	9.00318e+08	2.75431	15.13	4	5					5.69867	14.14	3	4					66.0872	72.7	16
Q89DM1	Hypothetical glutathione S-transferase like protein OS=Bradyrhizobium diazoefficiens (strain JCM 10833 / IAM 13628 / NBRC 14792 / USDA 110) GN=blr7418 PE=3 SV=1 - [Q89DM1_BRADU]	34.26	1	6	6	27	1.20713e+07	2.55959e+08	1.47703e+08	0	0	0	0	3.13507e+08	4.32259e+08	0	0	0	1.81354e+08	4.26543e+08	1.79951e+08	0	0	0	0	4.147e+08	4.32259e+08	0	0	0	0	10.19	2	2	16.1035	28.24	5	6	13.7843	27.31	4	5
Q89EF6	Oligoendopeptidase F OS=Bradyrhizobium diazoefficiens (strain JCM 10833 / IAM 13628 / NBRC 14792 / USDA 110) GN=pepF PE=4 SV=1 - [Q89EF6_BRADU]	43.97	1	23	23	85	1.14308e+07	3.20664e+08	9.70818e+08	0	0	0	0	5.0776e+08	3.27207e+08	0	0	0	1.71731e+08	5.34371e+08	1.18277e+09	0	0	0	0	6.71653e+08	3.27207e+08	0	0	0	1.93717	6.11	4	4	28.2235	17.1	10	14	95.0354	37.4	18	34
Q89LA1	Blr4646 protein OS=Bradyrhizobium diazoefficiens (strain JCM 10833 / IAM 13628 / NBRC 14792 / USDA 110) GN=blr4646 PE=4 SV=1 - [Q89LA1_BRADU]	56.58	1	9	9	51	1.09064e+07	3.91467e+08	2.68498e+08	0	152940923	1.28587e+08	0	1.98889e+08	136352113	0	0	0	1.63853e+08	6.52361e+08	3.27118e+08	0	1.67358e+08	1.49033e+08	0	2.63086e+08	136352113	0	0	0	0	7.46	2	2	25.7437	45.18	7	12	29.4366	42.11	7	10					13.1253	45.18	7
Q89VX5	Blr0920 protein OS=Bradyrhizobium diazoefficiens (strain JCM 10833 / IAM 13628 / NBRC 14792 / USDA 110) GN=blr0920 PE=4 SV=1 - [Q89VX5_BRADU]	63.18	1	13	13	65	1.07958e+07	2.2556e+08	4.43286e+08	0	5.83769e+08	3.76046e+08	0	2.7417e+08	6.59005e+08	5.39107e+08	9.68734e+08	1.02183e+09	1.62192e+08	3.75884e+08	5.40067e+08	0	6.38798e+08	4.3584e+08	0	3.62666e+08	6.59005e+08	1.0977e+09	1.06476e+09	1.28202e+09	3.51451	23.88	4	4	14.2318	29.35	5	6	2.4627	9.95	2	2					19.964	38.31	8
Q89HB4	Bll6080 protein OS=Bradyrhizobium diazoefficiens (strain JCM 10833 / IAM 13628 / NBRC 14792 / USDA 110) GN=bll6080 PE=4 SV=1 - [Q89HB4_BRADU]	50.72	1	17	17	56	1.07673e+07	0	1.06948e+08	0	1.45626e+08	1.46501e+08	0	0	2.03786e+08	8.26891e+07	1.91776e+08	1.41529e+08	1.61763e+08	0	1.30298e+08	0	1.59354e+08	1.69796e+08	0	0	2.03786e+08	1.68367e+08	2.10786e+08	1.77567e+08	1.81142	3.85	2	2					10.7578	10.34	4	5					16.6363	22.12	8
Q89T49	Flagellum-specific ATP synthase OS=Bradyrhizobium diazoefficiens (strain JCM 10833 / IAM 13628 / NBRC 14792 / USDA 110) GN=fliI PE=4 SV=1 - [Q89T49_BRADU]	32.88	1	11	11	31	1.06371e+07	6.93092e+07	235310089	0	0	2.80974e+07	0	2.41719e+08	2.62854e+08	0	0	0	1.59807e+08	1.155e+08	2.86685e+08	0	0	3.25651e+07	0	3.1974e+08	2.62854e+08	0	0	0	0	7.71	2	2	11.7139	21.77	7	7	15.2459	18.59	6	7
Q89RP0	Bll2723 protein OS=Bradyrhizobium diazoefficiens (strain JCM 10833 / IAM 13628 / NBRC 14792 / USDA 110) GN=bll2723 PE=4 SV=1 - [Q89RP0_BRADU]	29.02	1	22	22	45	1.04675e+07	5.13216e+07	5.96402e+08	0	0	0	0	1.25533e+08	1.50736e+08	0	0	0	1.57259e+08	8.5525e+07	7.26612e+08	0	0	0	0	1.66052e+08	1.50736e+08	0	0	0	2.9946	2.42	2	2	6.74933	7.17	6	6	24.2413	14.26	12	12
P94317	Chaperone protein DnaK OS=Bradyrhizobium diazoefficiens (strain JCM 10833 / IAM 13628 / NBRC 14792 / USDA 110) GN=dnaK PE=3 SV=1 - [DNAK_BRADU]	59.4	1	32	32	528	1.03322e+07	3.3062e+08	1.85053e+08	1.45991e+08	4.29324e+09	4370903535	0	3.17832e+08	6.85375e+08	3.36865e+09	5.0602e+09	4.12694e+09	1.55226e+08	5.50963e+08	2.25455e+08	6.72437e+09	4.69794e+09	5.06591e+09	0	4.20421e+08	6.85375e+08	6.85908e+09	5.5618e+09	5.1778e+09	1.65036	5.53	3	3	22.9346	14.69	7	10	16.257	17.85	7	8	20.156	23.06	10	17	242.273	53.87	28
Q89KD3	Polysaccharide biosynthesis glycosyltransferase OS=Bradyrhizobium diazoefficiens (strain JCM 10833 / IAM 13628 / NBRC 14792 / USDA 110) GN=blr4974 PE=4 SV=1 - [Q89KD3_BRADU]	19.85	1	8	8	31	1.03105e+07	1.53863e+08	2.62482e+08	0	0	0	0	1.82905e+08	3.02798e+08	0	0	0	1.549e+08	2.56406e+08	3.19789e+08	0	0	0	0	2.41943e+08	3.02798e+08	0	0	0	3.80036	3.93	2	3	11.4565	16.48	7	7	15.5432	14.23	6	8
Q89I90	Bll5749 protein OS=Bradyrhizobium diazoefficiens (strain JCM 10833 / IAM 13628 / NBRC 14792 / USDA 110) GN=bll5749 PE=4 SV=1 - [Q89I90_BRADU]	13.91	1	4	4	8	1.02848e+07	0	0	0	0	0	0	1.80929e+07	2.64667e+07	0	0	0	1.54514e+08	0	0	0	0	0	0	2.39328e+07	2.64667e+07	0	0	0	0	7.06	2	2
Q89X79	Blr0435 protein OS=Bradyrhizobium diazoefficiens (strain JCM 10833 / IAM 13628 / NBRC 14792 / USDA 110) GN=blr0435 PE=4 SV=1 - [Q89X79_BRADU]	18.43	1	4	4	6	1.02084e+07	5.06123e+07	0	0	0	0	0	0	1.04273e+08	0	0	0	1.53366e+08	8.4343e+07	0	0	0	0	0	0	1.04273e+08	0	0	0	0	11.3	2	2	5.47162	11.55	2	2
H7C814	Blr2762 protein OS=Bradyrhizobium diazoefficiens (strain JCM 10833 / IAM 13628 / NBRC 14792 / USDA 110) GN=blr2762 PE=4 SV=1 - [H7C814_BRADU]	77.3	1	10	10	28	1.0207e+07	0	2.33878e+08	0	1.53317e+08	7.13673e+06	0	6.43866e+07	1.12627e+08	0	0	0	1.53345e+08	0	2.8494e+08	0	1.67769e+08	8.27152e+06	0	8.51691e+07	1.12627e+08	0	0	0	0	23.4	2	2					24.9241	63.83	8	10					8.73054	19.86	2
Q89VX1	DNA mismatch repair protein MutS OS=Bradyrhizobium diazoefficiens (strain JCM 10833 / IAM 13628 / NBRC 14792 / USDA 110) GN=mutS PE=3 SV=1 - [MUTS_BRADU]	40.9	1	27	27	71	9.98534e+06	9.95742e+07	1.65481e+08	0	4.58433e+07	5.99279e+07	0	517641937	3.02101e+08	0	66745561	6.25906e+07	1.50015e+08	1.65936e+08	2.0161e+08	0	5.01647e+07	6.94569e+07	0	6.84725e+08	3.02101e+08	0	7.33618e+07	7.85283e+07	2.79655	2.85	2	2	12.9677	13.05	7	8	16.2637	13.71	9	10					3.21164	3.95	2
Q89DE0	Blr7499 protein OS=Bradyrhizobium diazoefficiens (strain JCM 10833 / IAM 13628 / NBRC 14792 / USDA 110) GN=blr7499 PE=4 SV=1 - [Q89DE0_BRADU]	21.83	1	7	7	13	9.72264e+06	0	3.689e+07	0	4.46979e+07	1.26356e+07	0	0	3.29164e+07	0	0	0	1.46069e+08	0	4.49441e+07	0	4.89113e+07	1.46448e+07	0	0	3.29164e+07	0	0	0	0	5.6	2	2					4.20167	8.85	3	3					3.92864	10.03	4
Q89HS1	GDP-mannose 1-phosphate guanylyltransferase OS=Bradyrhizobium diazoefficiens (strain JCM 10833 / IAM 13628 / NBRC 14792 / USDA 110) GN=manC PE=3 SV=1 - [Q89HS1_BRADU]	56.78	1	19	19	178	9.6104e+06	8.14593e+07	3.08922e+08	0	1.14408e+09	8.58323e+08	0	2.81441e+08	7.85919e+08	9.32551e+08	1.10511e+09	1.56303e+09	1.44382e+08	1.35748e+08	3.76368e+08	0	1.25193e+09	9.94802e+08	0	3.72284e+08	7.85919e+08	1.89881e+09	1.21465e+09	1.96103e+09	1.98333	5.08	2	2	8.58527	7.42	3	5	27.0913	19.28	8	10					78.4204	39.41	12
Q89T60	Bll2190 protein OS=Bradyrhizobium diazoefficiens (strain JCM 10833 / IAM 13628 / NBRC 14792 / USDA 110) GN=bll2190 PE=4 SV=1 - [Q89T60_BRADU]	54.35	1	11	11	66	9.48134e+06	1.12107e+07	99338625	0	2.46564e+08	2.0753e+08	0	2.21236e+07	1.21707e+08	1.37159e+08	2.60021e+08	6.93685e+08	1.42443e+08	1.86821e+07	1.21027e+08	0	2.69806e+08	2.40528e+08	0	2.92645e+07	1.21707e+08	2.79277e+08	2.85796e+08	8.7032e+08	0	22.83	4	4	4.1395	14.49	2	2	14.316	35.14	7	8					23.4501	32.97	6
Q89UT8	Beta-(1-->2)glucan export ATP-binding/permease protein NdvA OS=Bradyrhizobium diazoefficiens (strain JCM 10833 / IAM 13628 / NBRC 14792 / USDA 110) GN=ndvA PE=3 SV=1 - [NDVA_BRADU]	29.07	1	13	13	44	9.46314e+06	1.63524e+08	3.31642e+08	0	0	1.24814e+07	0	2.59185e+08	3.1542e+08	0	0	0	1.4217e+08	2.72505e+08	4.04048e+08	0	0	1.44661e+07	0	3.42844e+08	3.1542e+08	0	0	0	0	5.15	2	2	11.6948	16.28	6	6	34.4081	15.78	8	12
Q89DS1	Bll7368 protein OS=Bradyrhizobium diazoefficiens (strain JCM 10833 / IAM 13628 / NBRC 14792 / USDA 110) GN=bll7368 PE=4 SV=1 - [Q89DS1_BRADU]	46.97	1	11	11	25	9.4235e+06	0	7.95214e+07	0	8.8125e+07	4.71436e+07	0	0	8.69018e+07	0	41279033	5.79578e+07	1.41574e+08	0	9.68831e+07	0	9.6432e+07	5.46397e+07	0	0	8.69018e+07	0	4.53709e+07	7.27158e+07	2.49732	7.65	2	2					8.57488	31.13	7	8					14.3027	16.36	4
Q89E45	Blr7242 protein OS=Bradyrhizobium diazoefficiens (strain JCM 10833 / IAM 13628 / NBRC 14792 / USDA 110) GN=blr7242 PE=3 SV=1 - [Q89E45_BRADU]	57.3	1	16	18	88	9.1436e+06	2.09989e+08	2.12308e+08	5.09988e+06	0	1.48699e+08	0	1.64712e+08	1.93859e+08	1.99471e+07	0	1.75456e+07	1.37369e+08	3.49938e+08	2.58661e+08	2.34901e+08	0	1.72343e+08	0	2.17878e+08	1.93859e+08	4.06153e+07	0	2.20133e+07	1.76843	4.32	2	2	21.2345	46.76	14	20	24.2786	37.57	10	15	0	4.32	2	2
Q89UF6	Blr1461 protein OS=Bradyrhizobium diazoefficiens (strain JCM 10833 / IAM 13628 / NBRC 14792 / USDA 110) GN=blr1461 PE=4 SV=1 - [Q89UF6_BRADU]	30.62	1	11	11	38	8.73902e+06	1.07156e+08	4.08836e+08	0	0	0	0	3.86015e+08	2.68663e+08	0	0	0	1.31291e+08	1.78571e+08	4.98095e+08	0	0	0	0	5.10612e+08	2.68663e+08	0	0	0	3.92346	8.88	3	3	12.434	19.75	8	9	18.9325	26.27	9	11
Q89E44	Blr7243 protein OS=Bradyrhizobium diazoefficiens (strain JCM 10833 / IAM 13628 / NBRC 14792 / USDA 110) GN=blr7243 PE=3 SV=1 - [Q89E44_BRADU]	56.57	1	18	20	123	8.53706e+06	336615040	5.69935e+08	0	0	2.27711e+08	0	3.7037e+08	3.21403e+08	8.66858e+07	0	1.28777e+08	1.28257e+08	5.60953e+08	6.94367e+08	0	0	2.63919e+08	0	4.89917e+08	3.21403e+08	1.76505e+08	0	1.61568e+08	1.83922	4.9	2	2	46.2603	48.55	16	25	45.9315	35.86	12	22
Q89LQ6	Two-component sensor histidine kinase OS=Bradyrhizobium diazoefficiens (strain JCM 10833 / IAM 13628 / NBRC 14792 / USDA 110) GN=ntrB PE=4 SV=1 - [Q89LQ6_BRADU]	63.43	1	16	16	74	8.25452e+06	2.98663e+08	1.98085e+08	0	4.33853e+07	4.91847e+07	0	1.7793e+08	189940902	8.16083e+07	65824455	0	1.24012e+08	4.97707e+08	2.41332e+08	0	4.7475e+07	5.70055e+07	0	2.35362e+08	189940902	1.66167e+08	7.23494e+07	0	0	16.11	3	3	32.8343	47.83	12	14	27.0051	35.04	8	12					13.622	14.83	3
Q89FV0	Bll6599 protein OS=Bradyrhizobium diazoefficiens (strain JCM 10833 / IAM 13628 / NBRC 14792 / USDA 110) GN=bll6599 PE=3 SV=1 - [Q89FV0_BRADU]	65.76	1	13	13	85	8.19005e+06	2.30038e+08	5.57402e+08	0	5.48727e+07	1.62779e+08	0	487669701	4.49996e+08	4.69537e+07	1.06133e+08	4.14067e+07	1.23044e+08	3.83347e+08	6.79098e+08	0	6.00453e+07	1.88662e+08	0	6.45078e+08	4.49996e+08	9.56048e+07	1.16653e+08	5.19503e+07	1.989	10	2	2	29.3009	60.3	11	16	50.9685	58.18	10	17					15.9099	26.97	5
Q89QJ8	Serine protease DO-like OS=Bradyrhizobium diazoefficiens (strain JCM 10833 / IAM 13628 / NBRC 14792 / USDA 110) GN=blr3130 PE=4 SV=1 - [Q89QJ8_BRADU]	34.86	1	13	13	85	7.78197e+06	3.92518e+08	1.0679e+08	0	1.87296e+08	2.77049e+08	1.22247e+08	3.51152e+08	4.92943e+08	1.35701e+08	465854563	4.65555e+08	1.16913e+08	6.54113e+08	1.30105e+08	0	2.04952e+08	3.21102e+08	2.1891e+11	4.64496e+08	4.92943e+08	2.76308e+08	5.12033e+08	5.84101e+08	2.02265	9.9	3	3	13.6283	30.48	10	12	8.75773	16.57	5	5					11.3659	12.76	4
Q89SG2	ABC transporter ATP-binding protein OS=Bradyrhizobium diazoefficiens (strain JCM 10833 / IAM 13628 / NBRC 14792 / USDA 110) GN=blr2438 PE=3 SV=1 - [Q89SG2_BRADU]	56.79	1	9	9	33	7.49548e+06	6.62512e+07	1.88612e+08	0	1.57317e+07	7.46454e+06	0	1.02406e+08	9.96663e+07	0	0	0	1.12609e+08	1.10404e+08	2.29791e+08	0	1.72146e+07	8.65145e+06	0	1.35461e+08	9.96663e+07	0	0	0	0	8.31	2	3	7.8615	19.39	4	5	14.5128	24.65	5	7					0	12.47	2
Q89ED5	Protein TolB OS=Bradyrhizobium diazoefficiens (strain JCM 10833 / IAM 13628 / NBRC 14792 / USDA 110) GN=tolB PE=3 SV=2 - [TOLB_BRADU]	79.07	1	26	26	194	7.3617e+06	8.67823e+07	8.81889e+07	4.76823e+07	1.46944e+09	1.16573e+09	0	1.25758e+08	7.45623e+07	4.22255e+08	1.29457e+09	9.19798e+08	1.10599e+08	1.44619e+08	1.07443e+08	2.19626e+09	1.60795e+09	1.35109e+09	0	1.66349e+08	7.45623e+07	8.59774e+08	1.42289e+09	1.15401e+09	1.89496	6.17	2	2	12.3544	26.21	7	7	15.7945	17.18	5	5	4.92949	8.37	3	3	107.534	60.57	19
Q89KQ9	ABC transporter ATP-binding protein OS=Bradyrhizobium diazoefficiens (strain JCM 10833 / IAM 13628 / NBRC 14792 / USDA 110) GN=blr4845 PE=3 SV=1 - [Q89KQ9_BRADU]	47.71	1	10	10	25	7.34069e+06	4.12115e+08	1.71409e+08	0	0	3.57605e+07	0	0	0	0	0	0	1.10283e+08	6.8677e+08	2.08833e+08	0	0	4.14467e+07	0	0	0	0	0	0	0	8.36	2	2	20.4157	33.69	8	12	17.8504	33.15	7	8
Q89WK1	2,3-bisphosphoglycerate-dependent phosphoglycerate mutase OS=Bradyrhizobium diazoefficiens (strain JCM 10833 / IAM 13628 / NBRC 14792 / USDA 110) GN=gpmA PE=3 SV=1 - [GPMA_BRADU]	85.02	1	20	20	122	7.32687e+06	0	8.84859e+07	1.90907e+07	1.80689e+09	1.46203e+09	0	7.77736e+07	1.21122e+08	5.19982e+08	1.61776e+09	1.53345e+09	1.10076e+08	0	1.07805e+08	8.79321e+08	1.97722e+09	1.69451e+09	0	1.02877e+08	1.21122e+08	1.05876e+09	1.77812e+09	1.92391e+09	0	13.53	2	2					12.3194	20.77	3	6	0	23.19	3	3	53.6775	59.42	10
Q89RY3	Enoyl-[acyl-carrier-protein] reductase [NADH] OS=Bradyrhizobium diazoefficiens (strain JCM 10833 / IAM 13628 / NBRC 14792 / USDA 110) GN=fabI PE=3 SV=1 - [Q89RY3_BRADU]	76.38	1	14	15	116	7.21941e+06	6.54012e+07	3.00344e+08	0	7.9941e+08	4.97233e+08	0	9.27806e+07	6.09695e+08	4.83096e+08	6.99302e+08	8.47784e+08	1.08461e+08	1.08988e+08	3.65918e+08	0	8.74766e+08	5.76297e+08	0	1.22728e+08	6.09695e+08	9.83657e+08	7.68621e+08	1.06366e+09	3.78803	7.38	2	3	7.25094	19.93	4	4	30.1857	54.98	9	13					56.1849	46.49	9
Q89V10	Blr1248 protein OS=Bradyrhizobium diazoefficiens (strain JCM 10833 / IAM 13628 / NBRC 14792 / USDA 110) GN=blr1248 PE=4 SV=1 - [Q89V10_BRADU]	47.8	1	17	17	73	7.16543e+06	392032232	2.06147e+08	0	0	1.3969e+08	0	3.15177e+08	5.80216e+08	0	8.70895e+07	0	1.0765e+08	6.53303e+08	2.51155e+08	0	0	1.61902e+08	0	4.16909e+08	5.80216e+08	0	9.57224e+07	0	3.63617	5.07	3	3	36.0407	26.35	9	14	31.2244	31.08	10	16
Q89RY8	Pyridoxine/pyridoxamine 5'-phosphate oxidase OS=Bradyrhizobium diazoefficiens (strain JCM 10833 / IAM 13628 / NBRC 14792 / USDA 110) GN=pdxH PE=3 SV=1 - [PDXH_BRADU]	66.67	1	9	9	47	6.28567e+06	0	6.17047e+07	0	3.56505e+08	5.69141e+08	0	0	0	2.1966e+08	7.96936e+08	6.45664e+08	9.44331e+07	0	7.51765e+07	0	3.90111e+08	6.59638e+08	0	0	0	4.47261e+08	8.75933e+08	8.10071e+08	0	18.31	2	3					4.60581	16.43	3	3					15.309	20.19	4
Q89KN8	DNA-directed DNA polymerase OS=Bradyrhizobium diazoefficiens (strain JCM 10833 / IAM 13628 / NBRC 14792 / USDA 110) GN=dnaE PE=3 SV=1 - [Q89KN8_BRADU]	27.42	1	21	22	59	5.76056e+06	2.47964e+08	1.40696e+08	0	0	1.57046e+07	0	2.49767e+08	2.16129e+08	0	0	0	8.65441e+07	4.1322e+08	1.71414e+08	0	0	1.82018e+07	0	3.30386e+08	2.16129e+08	0	0	0	2.64003	2.66	2	2	27.2283	16.54	12	15	12.1305	11.4	9	9
Q89KQ2	UDP-3-O-acylglucosamine N-acyltransferase OS=Bradyrhizobium diazoefficiens (strain JCM 10833 / IAM 13628 / NBRC 14792 / USDA 110) GN=lpxD PE=3 SV=1 - [LPXD_BRADU]	41.97	1	9	9	43	5.56897e+06	0	3.11723e+08	0	1.3332e+08	1.45959e+08	0	0	1.14956e+08	231437633	4.09632e+08	1.64457e+08	8.36657e+07	0	3.79781e+08	0	1.45887e+08	1.69168e+08	0	0	1.14956e+08	4.71242e+08	4.50237e+08	2.06333e+08	1.75438	4.23	2	2					19.7497	21.97	4	6					21.2244	23.38	4
Q89DF5	Hypothetical zinc protease OS=Bradyrhizobium diazoefficiens (strain JCM 10833 / IAM 13628 / NBRC 14792 / USDA 110) GN=blr7484 PE=3 SV=1 - [Q89DF5_BRADU]	40.5	1	15	15	83	5.10111e+06	0	0	1.96343e+07	793430399	7.04507e+08	0	0	2.60728e+08	2.80145e+08	7.30054e+08	4.93425e+08	7.66368e+07	0	0	9.04359e+08	8.68223e+08	8.16529e+08	0	0	2.60728e+08	5.70417e+08	8.02422e+08	6.19068e+08	0	5.64	2	2									0	7.72	3	4	54.4226	34.24	12
Q89FW4	Bll6585 protein OS=Bradyrhizobium diazoefficiens (strain JCM 10833 / IAM 13628 / NBRC 14792 / USDA 110) GN=bll6585 PE=4 SV=1 - [Q89FW4_BRADU]	14.63	1	8	8	30	4.90054e+06	6.71682e+07	1.22638e+08	0	0	0	0	1.45259e+08	1.08969e+08	0	0	0	7.36235e+07	1.11933e+08	1.49414e+08	0	0	0	0	1.92146e+08	1.08969e+08	0	0	0	0	2.67	2	2	7.11743	5.23	3	6	13.4859	8.71	5	9
Q89L52	DNA gyrase subunit A OS=Bradyrhizobium diazoefficiens (strain JCM 10833 / IAM 13628 / NBRC 14792 / USDA 110) GN=gyrA PE=3 SV=1 - [Q89L52_BRADU]	41.63	1	25	25	142	4.73437e+06	2.85125e+08	1.11308e+08	2.52194e+07	5.99247e+08	7.38727e+08	0	1.04585e+08	1.3714e+08	3.33933e+08	6.74573e+08	4.29155e+08	7.1127e+07	4.75147e+08	1.35609e+08	1.16161e+09	6.55735e+08	8.5619e+08	0	1.38342e+08	1.3714e+08	6.79938e+08	7.41441e+08	5.38432e+08	0	6.45	3	3	29.7364	16.74	10	13	10.5977	5.54	4	4	5.70649	6.22	5	6	66.1297	28.28	17
Q89KW2	Bll4788 protein OS=Bradyrhizobium diazoefficiens (strain JCM 10833 / IAM 13628 / NBRC 14792 / USDA 110) GN=bll4788 PE=4 SV=1 - [Q89KW2_BRADU]	65.96	1	17	17	140	4.12752e+06	1.22513e+09	5.40232e+08	0	2.00213e+08	9.49709e+08	0	3.68528e+08	7.96664e+08	5.93442e+07	1.68572e+08	8.50229e+07	6.201e+07	2.04161e+09	6.58179e+08	0	2.19086e+08	1.10072e+09	0	4.8748e+08	7.96664e+08	1.20834e+08	1.85282e+08	1.06673e+08	0	7.53	2	2	90.8583	63.25	15	35	76.5813	61.14	13	25					17.185	22.59	4
Q89QY7	Two-component hybrid sensor and regulator OS=Bradyrhizobium diazoefficiens (strain JCM 10833 / IAM 13628 / NBRC 14792 / USDA 110) GN=blr2985 PE=4 SV=1 - [Q89QY7_BRADU]	34.44	1	10	10	25	3.96395e+06	5.37568e+07	5.40783e+07	0	0	0	0	578491406	8.59328e+07	0	0	0	5.95526e+07	8.95831e+07	6.58851e+07	0	0	0	0	7.65215e+08	8.59328e+07	0	0	0	2.1449	6.67	2	2	5.81217	20.22	5	6	2.16991	16	4	5
Q89KM0	ABC transporter ATP-binding protein OS=Bradyrhizobium diazoefficiens (strain JCM 10833 / IAM 13628 / NBRC 14792 / USDA 110) GN=blr4885 PE=4 SV=1 - [Q89KM0_BRADU]	18.4	1	7	7	13	3.79609e+06	7.60175e+07	1.37219e+08	0	0	0	0	0	0	0	0	0	5.70307e+07	1.2668e+08	1.67178e+08	0	0	0	0	0	0	0	0	0	0	10.8	3	3	5.16847	12.6	4	4	14.1148	18.4	6	6
Q89UJ0	ABC transporter permease protein OS=Bradyrhizobium diazoefficiens (strain JCM 10833 / IAM 13628 / NBRC 14792 / USDA 110) GN=blr1427 PE=3 SV=1 - [Q89UJ0_BRADU]	11.58	1	5	5	18	3.60405e+06	1.74723e+08	1.89764e+08	0	0	0	0	1.2096e+08	2.2912e+08	0	0	0	5.41457e+07	2.91167e+08	2.31195e+08	0	0	0	0	1.60004e+08	2.2912e+08	0	0	0	0	5.91	2	2	6.14479	11.58	5	6	4.06337	5.91	2	3
Q89WE3	Acetyl-coenzyme A carboxylase carboxyl transferase subunit beta OS=Bradyrhizobium diazoefficiens (strain JCM 10833 / IAM 13628 / NBRC 14792 / USDA 110) GN=accD PE=3 SV=1 - [ACCD_BRADU]	53.99	1	16	16	83	2.52964e+06	4.16078e+08	6.01421e+08	0	0	5.46714e+07	0	5.81683e+08	1.12373e+09	1.04314e+07	0	0	3.80041e+07	6.93374e+08	7.32727e+08	0	0	6.33645e+07	0	7.69436e+08	1.12373e+09	2.12398e+07	0	0	0	9.9	2	3	30.088	46.96	12	18	36.3108	47.28	12	18
Q89JC7	Propionyl-CoA carboxylase OS=Bradyrhizobium diazoefficiens (strain JCM 10833 / IAM 13628 / NBRC 14792 / USDA 110) GN=bll5356 PE=4 SV=1 - [Q89JC7_BRADU]	69.02	1	26	26	196	2.40972e+06	266240475	4.01797e+07	6.42301e+06	1.21806e+09	1.27035e+09	0	1.59856e+08	4.28057e+08	4.47475e+08	1.17007e+09	1.43379e+09	3.62026e+07	4.43677e+08	4.8952e+07	2.95845e+08	1.33288e+09	1.47235e+09	0	2.11454e+08	4.28057e+08	9.11126e+08	1.28605e+09	1.79888e+09	0	9.8	3	3	13.4873	6.67	2	4	11.3855	15.69	4	6	2.54869	4.51	2	2	82.4067	49.8	17
Q89W16	Two-component response regulator OS=Bradyrhizobium diazoefficiens (strain JCM 10833 / IAM 13628 / NBRC 14792 / USDA 110) GN=blr0877 PE=4 SV=1 - [Q89W16_BRADU]	33.48	1	7	7	12	2.18655e+06	84715090	8.01279e+07	0	0	0	0	0	7.74102e+07	0	0	0	3.28497e+07	1.41174e+08	9.7622e+07	0	0	0	0	0	7.74102e+07	0	0	0	0	10.27	2	2	6.09673	17.41	4	4	5.38278	19.64	4	4
Q89N85	3-hydroxyisobutyrate dehydrogenase OS=Bradyrhizobium diazoefficiens (strain JCM 10833 / IAM 13628 / NBRC 14792 / USDA 110) GN=blr3957 PE=3 SV=1 - [Q89N85_BRADU]	61.69	1	12	12	125	0	0	1.70332e+08	9.18513e+06	1.74114e+09	2.93869e+09	0	0	99539225	8.73801e+08	9.08285e+08	1.5595e+09	0	0	2.07521e+08	4.23069e+08	1.90526e+09	3.40596e+09	0	0	99539225	1.77919e+09	9.9832e+08	1.9566e+09	9.32378	8.81	2	4					21.0068	25.42	5	6	4.24162	8.81	2	3	85.296	53.9	11
Q89MV8	Acyl carrier protein OS=Bradyrhizobium diazoefficiens (strain JCM 10833 / IAM 13628 / NBRC 14792 / USDA 110) GN=acpP PE=3 SV=1 - [ACP_BRADU]	16.46	1	2	2	31	0	1.52097e+08	0	9.31253e+08	4.13769e+09	6.92442e+09	0	0	0	4.72039e+09	5.4991e+09	3.69359e+09	0	2.53462e+08	0	4.28937e+10	4.52773e+09	8.02545e+09	0	0	0	9.61142e+09	6.04421e+09	4.6341e+09					5.36477	16.46	2	2					14.09	16.46	2	5	13.381	16.46	2
Q89WV5	Acetyl-coenzyme A synthetase OS=Bradyrhizobium diazoefficiens (strain JCM 10833 / IAM 13628 / NBRC 14792 / USDA 110) GN=acsA PE=1 SV=2 - [ACSA_BRADU]	68.06	1	35	35	449	0	1.75911e+08	1.46279e+08	1.81147e+08	4.34062e+09	3.02315e+09	0	1.16765e+08	1.76987e+08	2.74566e+09	2.82949e+09	2.47015e+09	0	2.93147e+08	1.78215e+08	8.34368e+09	4.74979e+09	3.50385e+09	0	1.54454e+08	1.76987e+08	5.59057e+09	3.10997e+09	3.09914e+09					16.1977	11.11	6	8	13.4496	14.51	7	8	20.1899	27.31	13	20	222.504	62.81	30
Q89FY1	Probable L-aspartate dehydrogenase OS=Bradyrhizobium diazoefficiens (strain JCM 10833 / IAM 13628 / NBRC 14792 / USDA 110) GN=nadX PE=3 SV=1 - [ASPD_BRADU]	46.79	1	7	7	38	0	1.5523e+08	1.42184e+08	0	5.63439e+07	76648322	0	4.79084e+08	4.53069e+08	0	0	3.38566e+07	0	2.58684e+08	1.73227e+08	0	6.16551e+07	8.8836e+07	0	6.33722e+08	4.53069e+08	0	0	4.24776e+07					19.7768	34.29	5	6	15.3818	25	4	6					2.95513	14.29	2
Q89X75	ATP synthase epsilon chain OS=Bradyrhizobium diazoefficiens (strain JCM 10833 / IAM 13628 / NBRC 14792 / USDA 110) GN=atpC PE=3 SV=1 - [ATPE_BRADU]	84.44	1	6	6	131	0	2.23381e+09	1.29233e+09	0	410329094	8.94661e+08	0	2.41624e+09	2.51206e+09	1.34762e+08	6.18423e+08	6.71988e+08	0	3.72253e+09	1.57448e+09	0	4.49009e+08	1.03692e+09	0	3.19615e+09	2.51206e+09	2.74396e+08	6.79725e+08	8.43099e+08					91.3237	51.85	5	29	71.2596	84.44	5	21					10.6799	42.22	3
Q89X73	ATP synthase gamma chain OS=Bradyrhizobium diazoefficiens (strain JCM 10833 / IAM 13628 / NBRC 14792 / USDA 110) GN=atpG PE=3 SV=1 - [ATPG_BRADU]	71.72	1	15	15	158	0	3.83174e+09	2.0336e+09	0	7.88252e+08	1.31676e+09	0	3.89612e+09	4.02196e+09	572982465	6.43559e+08	9.3863e+08	0	6.38541e+09	2.47759e+09	0	8.62557e+08	1.52613e+09	0	5.1537e+09	4.02196e+09	1.16668e+09	7.07353e+08	1.17764e+09					69.5081	55.86	12	24	65.489	47.93	10	22					23.747	43.1	8
Q9AMS7	Biotin synthase OS=Bradyrhizobium diazoefficiens (strain JCM 10833 / IAM 13628 / NBRC 14792 / USDA 110) GN=bioB PE=3 SV=1 - [BIOB_BRADU]	35.35	1	7	7	20	0	1.78398e+08	6.24853e+07	0	5.67509e+06	0	0	4.90818e+07	0	0	0	0	0	2.97291e+08	7.61275e+07	0	6.21005e+06	0	0	6.49243e+07	0	0	0	0					24.2405	30.51	6	11	6.02957	17.52	3	3					0	12.08	2
Q9AMS4	ATP-dependent dethiobiotin synthetase BioD OS=Bradyrhizobium diazoefficiens (strain JCM 10833 / IAM 13628 / NBRC 14792 / USDA 110) GN=bioD PE=3 SV=1 - [BIOD_BRADU]	58.77	1	10	10	38	0	1762835345	4.97228e+08	0	1.90734e+08	1.49703e+08	0	1.61802e+08	0	0	0	0	0	2.93768e+09	6.05786e+08	0	2.08713e+08	1.73507e+08	0	2.14028e+08	0	0	0	0					37.5133	54.5	9	16	21.8222	38.39	6	9					7.54935	27.96	5
Q89VI3	Transcriptional activator protein BjaR1 OS=Bradyrhizobium diazoefficiens (strain JCM 10833 / IAM 13628 / NBRC 14792 / USDA 110) GN=bjaR1 PE=3 SV=1 - [BJAR1_BRADU]	30.17	1	4	4	15	0	6.7125e+07	8.73932e+07	0	0	0	0	0	0	0	0	0	0	1.11861e+08	1.06473e+08	0	0	0	0	0	0	0	0	0					12.2515	30.17	4	8	18.0525	30.17	4	7
P45401	Cytochrome c-type biogenesis protein CcmE OS=Bradyrhizobium diazoefficiens (strain JCM 10833 / IAM 13628 / NBRC 14792 / USDA 110) GN=ccmE PE=3 SV=1 - [CCME_BRADU]	11.83	1	2	2	16	0	3.75787e+08	2.4154e+08	0	0	0	0	4.42211e+08	4.32627e+08	0	0	0	0	6.26232e+08	2.94274e+08	0	0	0	0	5.84947e+08	4.32627e+08	0	0	0					6.57172	11.83	2	4	10.3214	11.83	2	5
Q89P00	60 kDa chaperonin 4 OS=Bradyrhizobium diazoefficiens (strain JCM 10833 / IAM 13628 / NBRC 14792 / USDA 110) GN=groL4 PE=3 SV=1 - [CH604_BRADU]	22.65	1	7	7	19	0	5.69264e+07	8.34619e+07	0	0	1.33123e+08	0	0	0	0	0	0	0	9.48651e+07	1.01684e+08	0	0	1.54291e+08	0	0	0	0	0	0					6.06642	15.47	4	6	14.2101	20.26	6	8
Q89LB1	60 kDa chaperonin 5 OS=Bradyrhizobium diazoefficiens (strain JCM 10833 / IAM 13628 / NBRC 14792 / USDA 110) GN=groL5 PE=3 SV=1 - [CH605_BRADU]	26.99	1	8	8	11	0	1.42106e+08	0	0	9.73063e+07	0	0	0	26100469	0	0	0	0	2.36813e+08	0	0	1.06479e+08	0	0	0	26100469	0	0	0					8.61212	24.03	7	7									2.92141	8.13	2
Q89T55	Chemotaxis response regulator protein-glutamate methylesterase of group 2 operon OS=Bradyrhizobium diazoefficiens (strain JCM 10833 / IAM 13628 / NBRC 14792 / USDA 110) GN=cheB2 PE=3 SV=1 - [CHEB2_BRADU]	33	1	9	9	31	0	1.55602e+08	3.47094e+08	0	1.47639e+08	5.9386e+08	0	2.83099e+08	5.57041e+08	0	1.1831e+08	0	0	2.59303e+08	4.22874e+08	0	1.61557e+08	6.88288e+08	0	3.74477e+08	5.57041e+08	0	1.30037e+08	0					7.29305	13.1	4	5	11.5088	18.39	6	6					6.91567	10.33	2
Q89UL2	Chaperone protein ClpB OS=Bradyrhizobium diazoefficiens (strain JCM 10833 / IAM 13628 / NBRC 14792 / USDA 110) GN=clpB PE=3 SV=1 - [CLPB_BRADU]	57.57	1	40	40	274	0	1.17748e+08	4.63489e+07	0	6.55023e+08	6.75413e+08	0	6.3801e+07	4.15837e+07	6.7323e+08	8.32376e+08	4.50936e+08	0	1.96221e+08	5.64681e+07	0	7.16769e+08	7.82809e+08	0	8.43944e+07	4.15837e+07	1.3708e+09	9.14887e+08	5.6576e+08					15.0286	16.27	8	10	6.77702	12.51	6	6					151.37	44.94	28
Q89JW5	ATP-dependent Clp protease adapter protein ClpS 2 OS=Bradyrhizobium diazoefficiens (strain JCM 10833 / IAM 13628 / NBRC 14792 / USDA 110) GN=clpS2 PE=3 SV=2 - [CLPS2_BRADU]	55.45	1	6	6	36	0	2.94476e+08	3.21976e+08	0	3.18748e+08	3.13858e+08	0	3.36431e+08	7.46515e+08	0	1.36972e+08	1.42053e+08	0	4.90729e+08	3.92272e+08	0	3.48795e+08	3.63764e+08	0	4.45023e+08	7.46515e+08	0	1.5055e+08	1.78225e+08					10.4239	39.09	3	4	15.1099	39.09	3	6					9.21499	30.91	2
P31833	Cytochrome c oxidase subunit 1 OS=Bradyrhizobium diazoefficiens (strain JCM 10833 / IAM 13628 / NBRC 14792 / USDA 110) GN=ctaD PE=2 SV=1 - [COX1_BRADU]	8.5	1	3	3	27	0	1.50649e+08	6.41356e+08	0	0	0	0	1.88225e+08	5.68681e+08	0	0	0	0	2.5105e+08	7.81382e+08	0	0	0	0	2.4898e+08	5.68681e+08	0	0	0					6.65912	8.32	2	6	27.9458	6.28	2	6
P30960	Thiol:disulfide interchange protein CycY OS=Bradyrhizobium diazoefficiens (strain JCM 10833 / IAM 13628 / NBRC 14792 / USDA 110) GN=cycY PE=1 SV=2 - [CYCY_BRADU]	42.27	1	5	5	10	0	3.75765e+08	3.15793e+08	0	0	0	0	0	1.11609e+08	0	0	0	0	6.26195e+08	3.84739e+08	0	0	0	0	0	1.11609e+08	0	0	0					6.91363	19.59	3	3	6.17282	32.99	4	4
Q89UD2	Sulfate/thiosulfate import ATP-binding protein CysA OS=Bradyrhizobium diazoefficiens (strain JCM 10833 / IAM 13628 / NBRC 14792 / USDA 110) GN=cysA PE=3 SV=1 - [CYSA_BRADU]	30.52	1	9	9	18	0	3.32085e+07	3.05034e+07	0	0	0	0	1.63966e+08	1.6347e+08	0	0	0	0	5.53404e+07	3.71632e+07	0	0	0	0	2.16891e+08	1.6347e+08	0	0	0					6.6435	13.37	3	3	3.52972	9.59	2	3
Q89T28	D-amino acid dehydrogenase OS=Bradyrhizobium diazoefficiens (strain JCM 10833 / IAM 13628 / NBRC 14792 / USDA 110) GN=dadA PE=3 SV=1 - [DADA_BRADU]	24.7	1	8	8	17	0	7.39362e+07	6.81296e+07	0	0	0	0	4.22565e+07	4.45613e+07	0	0	0	0	1.23211e+08	8.30041e+07	0	0	0	0	5.58959e+07	4.45613e+07	0	0	0					4.26199	14.73	5	5	10.3035	19.48	6	6
Q9RH76	4-hydroxy-tetrahydrodipicolinate synthase OS=Bradyrhizobium diazoefficiens (strain JCM 10833 / IAM 13628 / NBRC 14792 / USDA 110) GN=dapA PE=3 SV=2 - [DAPA_BRADU]	82.43	1	19	19	212	0	1.76008e+08	3.17485e+08	0	3.67396e+09	2.6839e+09	0	1.28374e+08	2.30085e+08	9.64e+08	1.92057e+09	2.17853e+09	0	2.93309e+08	3.86801e+08	0	4.02028e+09	3.11066e+09	0	1.6981e+08	2.30085e+08	1.96285e+09	2.11095e+09	2.73325e+09					9.34929	9.8	2	4	29.1589	26.69	5	13					142.58	70.61	13
Q89BP4	2,3,4,5-tetrahydropyridine-2,6-dicarboxylate N-succinyltransferase OS=Bradyrhizobium diazoefficiens (strain JCM 10833 / IAM 13628 / NBRC 14792 / USDA 110) GN=dapD PE=3 SV=1 - [DAPD_BRADU]	43.42	1	14	14	121	0	1.59469e+08	0	5.83548e+07	1.55824e+09	1.39798e+09	0	0	0	2.80144e+09	1.42635e+09	1.12306e+09	0	2.65747e+08	0	2.68784e+09	1.70513e+09	1.62027e+09	0	0	0	5.70416e+09	1.56774e+09	1.40903e+09					2.23277	17.79	2	2					5.74797	18.15	4	5	68.3987	33.45	8
Q89M95	C4-dicarboxylate transport protein 3 OS=Bradyrhizobium diazoefficiens (strain JCM 10833 / IAM 13628 / NBRC 14792 / USDA 110) GN=dctA3 PE=3 SV=1 - [DCTA3_BRADU]	18.92	1	6	6	19	0	2.63123e+07	5.15e+07	0	0	0	0	1.49422e+08	5.80988e+07	0	0	0	0	4.38481e+07	6.27438e+07	0	0	0	0	1.97651e+08	5.80988e+07	0	0	0					5.13147	6.08	2	2	5.2388	9.01	3	6
Q89W63	Chromosomal replication initiator protein DnaA OS=Bradyrhizobium diazoefficiens (strain JCM 10833 / IAM 13628 / NBRC 14792 / USDA 110) GN=dnaA PE=3 SV=1 - [DNAA_BRADU]	46.6	1	15	15	57	0	3.52468e+08	3.56563e+08	0	0	0	0	3.9737e+08	3.6108e+08	0	0	0	0	5.87371e+08	4.3441e+08	0	0	0	0	5.25631e+08	3.6108e+08	0	0	0					31.1812	32.77	11	14	36.1125	35.74	11	15
Q89KV6	Enolase OS=Bradyrhizobium diazoefficiens (strain JCM 10833 / IAM 13628 / NBRC 14792 / USDA 110) GN=eno PE=3 SV=1 - [ENO_BRADU]	74	1	23	23	180	0	1.48668e+08	6.03388e+07	1.82946e+07	4.10856e+09	3339582566	0	1.92649e+08	1.59019e+08	1.16622e+09	3.4625e+09	2.83819e+09	0	2.47747e+08	7.35124e+07	8.42653e+08	4.49585e+09	3.8706e+09	0	2.54831e+08	1.59019e+08	2.3746e+09	3.80573e+09	3.56089e+09					12.596	9.13	3	5	0	6.32	2	2	4.83985	8.67	2	4	95.1976	57.14	17
P53573	Electron transfer flavoprotein subunit alpha OS=Bradyrhizobium diazoefficiens (strain JCM 10833 / IAM 13628 / NBRC 14792 / USDA 110) GN=etfA PE=3 SV=2 - [ETFA_BRADU]	84.39	1	15	15	277	0	1.51064e+08	3.74638e+08	8.90982e+06	7.01589e+09	5.52971e+09	0	2.23901e+08	9.82458e+08	2.11015e+09	5.35644e+09	3.81034e+09	0	2.51741e+08	4.56432e+08	4.10388e+08	7.67724e+09	6.40898e+09	0	2.96172e+08	9.82458e+08	4.29658e+09	5.88741e+09	4.78058e+09					0	11.46	2	3	28.6401	41.4	6	13	2.34112	19.11	3	3	164.082	64.01	9
Q89K89	3-oxoacyl-[acyl-carrier-protein] synthase 3 OS=Bradyrhizobium diazoefficiens (strain JCM 10833 / IAM 13628 / NBRC 14792 / USDA 110) GN=fabH PE=3 SV=1 - [FABH_BRADU]	41.41	1	9	9	62	0	1.03872e+07	1.00886e+08	0	7.86225e+08	5.14735e+08	0	2.99845e+07	0	4.76993e+08	8.01329e+08	1.06279e+09	0	1.73098e+07	1.22912e+08	0	8.60339e+08	5.96581e+08	0	3.96628e+07	0	9.71229e+08	8.80761e+08	1.33341e+09					2.56906	15.64	2	3	0	15.64	2	2					34.7469	36.81	7
Q89KQ3	3-hydroxyacyl-[acyl-carrier-protein] dehydratase FabZ OS=Bradyrhizobium diazoefficiens (strain JCM 10833 / IAM 13628 / NBRC 14792 / USDA 110) GN=fabZ PE=3 SV=1 - [FABZ_BRADU]	69.28	1	8	8	116	0	5.46734e+08	1.12326e+09	6.65693e+06	6.14767e+08	7.75551e+08	0	1.11987e+09	7.58086e+08	3.27629e+08	8.43417e+08	6.43457e+08	0	9.11106e+08	1.3685e+09	3.0662e+08	6.72717e+08	8.9887e+08	0	1.48134e+09	7.58086e+08	6.67103e+08	9.27022e+08	8.07303e+08					17.9063	67.97	7	12	30.8943	69.28	8	16	0	30.07	2	2	32.0979	38.56	6
Q59207	Nitrogen fixation protein FixI OS=Bradyrhizobium diazoefficiens (strain JCM 10833 / IAM 13628 / NBRC 14792 / USDA 110) GN=fixI PE=3 SV=1 - [FIXI_BRADU]	16.3	1	7	7	14	0	1.09971e+08	0	0	0	0	0	1.50401e+08	0	0	0	0	0	1.83261e+08	0	0	0	0	0	1.98947e+08	0	0	0	0					15.0442	9.86	4	6
P29286	Nitrogen fixation regulation protein FixK OS=Bradyrhizobium diazoefficiens (strain JCM 10833 / IAM 13628 / NBRC 14792 / USDA 110) GN=fixK PE=2 SV=1 - [FIXK_BRADU]	10.97	1	2	2	2	0	8.93556e+07	0	0	0	0	0	0	0	0	0	0	0	1.48907e+08	0	0	0	0	0	0	0	0	0	0					0	10.97	2	2
P23222	Sensor protein FixL OS=Bradyrhizobium diazoefficiens (strain JCM 10833 / IAM 13628 / NBRC 14792 / USDA 110) GN=fixL PE=1 SV=1 - [FIXL_BRADU]	55.25	1	19	19	110	0	5.09713e+08	2.63433e+08	0	3.74618e+07	188227360	0	4.10534e+08	4.45105e+08	2.22697e+07	9.90416e+07	0	0	8.49413e+08	3.20947e+08	0	4.09931e+07	2.18157e+08	0	5.43045e+08	4.45105e+08	4.53445e+07	1.08859e+08	0					60.6894	45.54	14	25	24.2823	28.12	8	12					11.5066	12.28	4
Q89HZ2	Probable flagellum biosynthesis repressor protein FlbT 1 OS=Bradyrhizobium diazoefficiens (strain JCM 10833 / IAM 13628 / NBRC 14792 / USDA 110) GN=flbT1 PE=3 SV=1 - [FLBT1_BRADU]	45.21	1	4	4	15	0	3.8266e+08	2.92087e+08	0	0	0	0	341639247	3.03071e+08	0	0	0	0	6.37684e+08	3.55857e+08	0	0	0	0	4.51913e+08	3.03071e+08	0	0	0					9.15735	45.21	4	6	9.84423	26.71	3	4
Q89WX9	Bifunctional protein FolD OS=Bradyrhizobium diazoefficiens (strain JCM 10833 / IAM 13628 / NBRC 14792 / USDA 110) GN=folD PE=3 SV=1 - [FOLD_BRADU]	62.24	1	13	13	134	0	1.50533e+08	4.33241e+08	0	5.46557e+08	4.88895e+08	0	2.81252e+08	2.76717e+08	5.42806e+07	5.21036e+08	6.48076e+08	0	2.50856e+08	5.27829e+08	0	5.98078e+08	5.66632e+08	0	3.72034e+08	2.76717e+08	1.10524e+08	5.72684e+08	8.13098e+08					23.3882	39.46	8	13	26.073	46.26	7	11					61.2947	48.3	9
Q89WR2	DNA translocase FtsK OS=Bradyrhizobium diazoefficiens (strain JCM 10833 / IAM 13628 / NBRC 14792 / USDA 110) GN=ftsK PE=3 SV=1 - [FTSK_BRADU]	11.64	1	7	7	16	0	3.66274e+07	1.44533e+08	0	0	0	0	4.20315e+07	4.79327e+07	0	0	0	0	6.10379e+07	1.76089e+08	0	0	0	0	5.55983e+07	4.79327e+07	0	0	0					1.83932	2.18	2	2	7.67465	5.21	3	4
Q89K31	Aspartyl/glutamyl-tRNA(Asn/Gln) amidotransferase subunit B OS=Bradyrhizobium diazoefficiens (strain JCM 10833 / IAM 13628 / NBRC 14792 / USDA 110) GN=gatB PE=3 SV=1 - [GATB_BRADU]	44.31	1	16	16	103	0	2.67029e+07	0	0	4.46709e+08	2.85789e+08	0	0	8.35025e+07	3.29089e+08	5.07387e+08	3.33438e+08	0	4.44991e+07	0	0	4.88817e+08	3.31231e+08	0	0	8.35025e+07	6.70074e+08	5.57683e+08	4.18342e+08					0	13.62	3	4									54.2559	33.54	10
Q89IW2	GTP cyclohydrolase 1 OS=Bradyrhizobium diazoefficiens (strain JCM 10833 / IAM 13628 / NBRC 14792 / USDA 110) GN=folE PE=3 SV=1 - [GCH1_BRADU]	66.38	1	12	12	79	0	3.91116e+07	8.37617e+07	0	4.71875e+08	3.19982e+08	0	1.1778e+08	1.21491e+08	2.12233e+08	415682253	2.958e+08	0	6.51777e+07	1.02049e+08	0	5.16356e+08	3.70861e+08	0	1.55797e+08	1.21491e+08	4.32138e+08	4.56887e+08	3.7112e+08					6.29749	23.58	4	4	1.98065	10.92	2	2					39.9421	58.95	10
Q89WW1	tRNA N6-adenosine threonylcarbamoyltransferase OS=Bradyrhizobium diazoefficiens (strain JCM 10833 / IAM 13628 / NBRC 14792 / USDA 110) GN=tsaD PE=3 SV=1 - [TSAD_BRADU]	39.22	1	8	8	40	0	3.11845e+08	2.43165e+08	0	0	0	0	4.11517e+08	5.7325e+08	0	0	0	0	5.19675e+08	2.96255e+08	0	0	0	0	5.44345e+08	5.7325e+08	0	0	0					16.9012	24.09	5	10	20.606	27.45	5	9
Q89G86	Glycogen synthase 2 OS=Bradyrhizobium diazoefficiens (strain JCM 10833 / IAM 13628 / NBRC 14792 / USDA 110) GN=glgA2 PE=3 SV=1 - [GLGA2_BRADU]	11.41	1	4	4	4	0	23067555	0	0	0	0	0	0	0	0	2.44855e+07	0	0	3.8441e+07	0	0	0	0	0	0	0	0	2.69126e+07	0					2.09775	3.94	2	2
Q89FD3	1,4-alpha-glucan branching enzyme GlgB OS=Bradyrhizobium diazoefficiens (strain JCM 10833 / IAM 13628 / NBRC 14792 / USDA 110) GN=glgB PE=3 SV=1 - [GLGB_BRADU]	48.82	1	19	19	91	0	1.99942e+07	0	0	2.75459e+08	2.27812e+08	0	0	0	2.43273e+08	1.47027e+08	1.35978e+08	0	3.33194e+07	0	0	3.01425e+08	2.64036e+08	0	0	0	4.95341e+08	1.61601e+08	1.70602e+08					0	9.99	3	3									53.9171	41.33	15
Q89DN1	Phosphoglucosamine mutase OS=Bradyrhizobium diazoefficiens (strain JCM 10833 / IAM 13628 / NBRC 14792 / USDA 110) GN=glmM PE=3 SV=2 - [GLMM_BRADU]	47.2	1	18	18	113	0	3.93483e+07	3.79623e+07	3.88299e+07	9.21667e+08	6.58354e+08	0	8.11833e+07	8.62665e+07	6.34444e+08	7.03543e+08	6.09267e+08	0	6.5572e+07	4.62505e+07	1.78851e+09	1.00855e+09	7.63037e+08	0	1.07387e+08	8.62665e+07	1.29182e+09	7.73283e+08	7.64406e+08					8.83588	8.72	3	4	10.517	8.72	3	4	0	3.58	2	2	47.0653	29.98	12
P59362	Glutamine--fructose-6-phosphate aminotransferase [isomerizing] OS=Bradyrhizobium diazoefficiens (strain JCM 10833 / IAM 13628 / NBRC 14792 / USDA 110) GN=glmS PE=3 SV=2 - [GLMS_BRADU]	50.33	1	23	23	145	0	2.56799e+07	6.54333e+07	0	3.61893e+08	492263411	0	4.77057e+08	4.39264e+08	2.13117e+08	405430087	3.44792e+08	0	4.27943e+07	7.97192e+07	0	3.96007e+08	5.70537e+08	0	6.31041e+08	4.39264e+08	4.33939e+08	4.45619e+08	4.32588e+08					3.21644	5.59	2	3	10.5236	6.74	2	3					54.3467	28.29	11
Q89VX9	Bifunctional uridylyltransferase/uridylyl-removing enzyme OS=Bradyrhizobium diazoefficiens (strain JCM 10833 / IAM 13628 / NBRC 14792 / USDA 110) GN=glnD PE=3 SV=2 - [GLND_BRADU]	30.03	1	19	19	46	0	4.77686e+06	1.5659e+08	0	5.33004e+07	1.53579e+08	0	2.92338e+07	1.7564e+08	1.2936e+07	4.89732e+07	0	0	7.96041e+06	1.90777e+08	0	5.83247e+07	1.77999e+08	0	3.86698e+07	1.7564e+08	2.63396e+07	5.38277e+07	0					4.30132	3.66	2	2	26.6485	16.15	10	11					5.85831	9.26	6
Q89QJ5	Glutamate-ammonia-ligase adenylyltransferase OS=Bradyrhizobium diazoefficiens (strain JCM 10833 / IAM 13628 / NBRC 14792 / USDA 110) GN=glnE PE=3 SV=1 - [GLNE_BRADU]	30.15	1	18	18	54	0	60669996	3.79636e+07	0	3.12446e+07	4.10291e+07	0	3.8157e+07	1.02699e+08	3.34834e+07	48323750	1.04894e+07	0	1.01104e+08	4.62521e+07	0	3.41898e+07	4.7553e+07	0	5.04732e+07	1.02699e+08	6.81772e+07	5.31139e+07	1.31603e+07					6.99954	8.34	6	6	7.66812	13.37	7	7					9.08068	10.15	7
Q89NA7	Glutaminase 1 OS=Bradyrhizobium diazoefficiens (strain JCM 10833 / IAM 13628 / NBRC 14792 / USDA 110) GN=glsA1 PE=3 SV=1 - [GLSA1_BRADU]	17.78	1	8	8	22	0	6.90212e+07	5.8235e+07	0	0	1.37881e+07	0	6.37499e+07	1.4456e+08	0	2.20753e+07	0	0	1.15021e+08	7.09493e+07	0	0	1.59805e+07	0	8.43269e+07	1.4456e+08	0	2.42635e+07	0					3.84328	7.5	3	3	9.05407	6.04	2	3
P24060	Serine hydroxymethyltransferase OS=Bradyrhizobium diazoefficiens (strain JCM 10833 / IAM 13628 / NBRC 14792 / USDA 110) GN=glyA PE=3 SV=2 - [GLYA_BRADU]	67.82	1	21	22	205	0	3.92792e+07	2.41672e+07	7.40747e+07	4.08321e+09	3.68517e+09	0	52846742	0	1.32668e+09	2.62306e+09	2.74915e+09	0	6.54569e+07	2.94435e+07	3.4119e+09	4.46812e+09	4.27114e+09	0	6.99045e+07	0	2.70131e+09	2.88308e+09	3.44917e+09					3.19061	8.8	2	2	3.01648	11.57	2	2	6.85961	12.27	4	4	133.382	54.17	15
Q89DR1	Transcription elongation factor GreA OS=Bradyrhizobium diazoefficiens (strain JCM 10833 / IAM 13628 / NBRC 14792 / USDA 110) GN=greA PE=3 SV=1 - [GREA_BRADU]	60.51	1	10	10	54	0	9.02829e+07	0	8.21005e+07	9.64416e+08	893393940	0	37306001	1.89173e+08	5.39839e+08	886594263	8.65643e+08	0	1.50452e+08	0	3.78157e+09	1.05533e+09	1.03545e+09	0	4.93475e+07	1.89173e+08	1.09919e+09	9.74479e+08	1.08606e+09					4.61642	13.38	2	2					2.31073	10.83	2	3	22.3415	44.59	7
Q89N53	GMP synthase [glutamine-hydrolyzing] OS=Bradyrhizobium diazoefficiens (strain JCM 10833 / IAM 13628 / NBRC 14792 / USDA 110) GN=guaA PE=3 SV=1 - [GUAA_BRADU]	69.69	1	28	28	198	0	1.18669e+08	1.2918e+08	2.98393e+07	1.24956e+09	9.48996e+08	0	1.40149e+08	2.52381e+08	1.1462e+09	1.2151e+09	9.40278e+08	0	1.97756e+08	1.57383e+08	1.37441e+09	1.36735e+09	1.09989e+09	0	1.85386e+08	2.52381e+08	2.33384e+09	1.33555e+09	1.1797e+09					14.1686	11.43	5	6	9.24614	12.7	5	6	7.50208	8.71	4	6	97.3005	53.9	20
P45622	Delta-aminolevulinic acid dehydratase OS=Bradyrhizobium diazoefficiens (strain JCM 10833 / IAM 13628 / NBRC 14792 / USDA 110) GN=hemB PE=1 SV=1 - [HEM2_BRADU]	52.97	1	15	15	87	0	4.51522e+08	3.01953e+07	0	3.4967e+08	4.26373e+08	0	5.2669e+08	4.96069e+08	1.59272e+08	2.67591e+08	2.8996e+08	0	7.5244e+08	3.67877e+07	0	3.82632e+08	4.9417e+08	0	6.96694e+08	4.96069e+08	3.24301e+08	2.94116e+08	3.63793e+08					25.992	33.99	9	14	6.59222	8.5	3	3					17.2913	25.5	7
P28602	Ferrochelatase OS=Bradyrhizobium diazoefficiens (strain JCM 10833 / IAM 13628 / NBRC 14792 / USDA 110) GN=hemH PE=3 SV=3 - [HEMH_BRADU]	55.65	1	10	10	26	0	8.32662e+07	7.52191e+07	0	0	5.71104e+07	0	1.48819e+08	2.6011e+08	0	0	0	0	1.38759e+08	9.16414e+07	0	0	6.61914e+07	0	1.96854e+08	2.6011e+08	0	0	0					5.23115	12.46	3	3	5.58792	23.19	3	4
O31381	Oxygen-independent coproporphyrinogen-III oxidase OS=Bradyrhizobium diazoefficiens (strain JCM 10833 / IAM 13628 / NBRC 14792 / USDA 110) GN=hemN PE=3 SV=2 - [HEMN_BRADU]	32	1	10	10	22	0	2.47388e+08	0	0	6.78726e+07	97161094	0	1.54862e+08	1.49074e+08	0	0	0	0	4.1226e+08	0	0	7.42706e+07	1.1261e+08	0	2.04848e+08	1.49074e+08	0	0	0					21.7117	20.89	7	8									12.5465	9.78	3
Q89WM6	Imidazole glycerol phosphate synthase subunit HisH OS=Bradyrhizobium diazoefficiens (strain JCM 10833 / IAM 13628 / NBRC 14792 / USDA 110) GN=hisH PE=3 SV=1 - [HIS5_BRADU]	71.76	1	12	12	47	0	9.85807e+07	0	0	3.1686e+08	3.16951e+08	0	131184627	0	2.05616e+08	3.09943e+08	439874347	0	1.6428e+08	0	0	3.46728e+08	3.67348e+08	0	1.73528e+08	0	4.18665e+08	3.40667e+08	5.51881e+08					5.51471	12.96	2	2									31.2651	46.3	6
Q89UH1	Translation initiation factor IF-1 OS=Bradyrhizobium diazoefficiens (strain JCM 10833 / IAM 13628 / NBRC 14792 / USDA 110) GN=infA PE=3 SV=1 - [IF1_BRADU]	47.92	1	3	3	45	0	134780755	2.46299e+08	0	1.07054e+09	1238275726	0	4.76777e+08	5.57987e+08	1.03706e+09	1.10571e+09	1.34255e+09	0	2.24606e+08	3.00073e+08	0	1.17146e+09	1.43517e+09	0	6.30669e+08	5.57987e+08	2.11161e+09	1.21532e+09	1.68441e+09					7.78667	29.17	2	4	7.5624	29.17	2	3					18.7551	29.17	2
Q89WY0	Inorganic pyrophosphatase OS=Bradyrhizobium diazoefficiens (strain JCM 10833 / IAM 13628 / NBRC 14792 / USDA 110) GN=ppa PE=3 SV=1 - [IPYR_BRADU]	82.02	1	13	13	108	0	5.03401e+07	2.38353e+08	2.01257e+07	8.46583e+08	1.05249e+09	0	8.08593e+07	9.57071e+07	6.26833e+08	1.11646e+09	1.07761e+09	0	8.38894e+07	2.90391e+08	9.26995e+08	9.26386e+08	1.21984e+09	0	1.06959e+08	9.57071e+07	1.27633e+09	1.22714e+09	1.35201e+09					3.32032	20.22	3	3	10.8541	22.47	4	4	1.98694	8.99	2	2	42.2611	68.54	8
Q89UU5	4-hydroxy-3-methylbut-2-enyl diphosphate reductase 1 OS=Bradyrhizobium diazoefficiens (strain JCM 10833 / IAM 13628 / NBRC 14792 / USDA 110) GN=ispH1 PE=3 SV=1 - [ISPH1_BRADU]	56.83	1	14	15	79	0	1.71149e+08	0	0	3.29779e+08	3.96418e+08	0	0	5.07375e+08	3.61062e+08	3.16338e+08	3.12133e+08	0	2.85211e+08	0	0	3.60865e+08	4.59451e+08	0	0	5.07375e+08	7.35177e+08	3.47695e+08	3.91613e+08					14.5253	28.88	5	7									36.326	35.71	8
Q89KV0	2-dehydro-3-deoxyphosphooctonate aldolase OS=Bradyrhizobium diazoefficiens (strain JCM 10833 / IAM 13628 / NBRC 14792 / USDA 110) GN=kdsA PE=3 SV=1 - [KDSA_BRADU]	64.18	1	12	12	76	0	1.7228e+08	1.27839e+08	0	1.91955e+08	1.06998e+08	0	4.93601e+08	5.88862e+08	0	2.17644e+08	1.52881e+08	0	2.87096e+08	1.55749e+08	0	2.1005e+08	1.24011e+08	0	6.52924e+08	5.88862e+08	0	2.39218e+08	1.9181e+08					16.855	31.56	6	7	11.5086	22.7	5	7					13.5082	21.63	5
Q89DJ1	Ribose-phosphate pyrophosphokinase OS=Bradyrhizobium diazoefficiens (strain JCM 10833 / IAM 13628 / NBRC 14792 / USDA 110) GN=prs PE=3 SV=2 - [KPRS_BRADU]	70.35	1	14	14	195	0	7.84929e+08	1.12348e+09	0	1.50608e+09	1.26812e+09	0	3.10888e+09	3.26279e+09	3.80986e+08	1.52365e+09	1.72518e+09	0	1.30805e+09	1.36876e+09	0	1.64805e+09	1.46976e+09	0	4.11235e+09	3.26279e+09	7.75746e+08	1.67468e+09	2.16447e+09					25.5599	17.98	5	12	42.437	41.01	9	18					58.229	56.47	11
Q89LR6	Lipoyl synthase 1 OS=Bradyrhizobium diazoefficiens (strain JCM 10833 / IAM 13628 / NBRC 14792 / USDA 110) GN=lipA1 PE=3 SV=1 - [LIPA1_BRADU]	28.3	1	5	5	15	0	71053767	1.42109e+08	0	0	0	0	1.07251e+08	91605230	0	0	0	0	1.18408e+08	1.73135e+08	0	0	0	0	1.41869e+08	91605230	0	0	0					9.65626	15.72	3	3	16.2592	28.3	5	6
Q89WA1	Apolipoprotein N-acyltransferase OS=Bradyrhizobium diazoefficiens (strain JCM 10833 / IAM 13628 / NBRC 14792 / USDA 110) GN=lnt PE=3 SV=1 - [LNT_BRADU]	15.46	1	6	6	26	0	1.57983e+08	1.10306e+08	0	0	0	0	1.839e+08	8.94029e+07	0	0	0	0	2.63271e+08	1.34389e+08	0	0	0	0	2.43259e+08	8.94029e+07	0	0	0					4.83509	4.66	2	3	8.81164	10.06	4	6
Q89KN0	Lipoprotein-releasing system ATP-binding protein LolD OS=Bradyrhizobium diazoefficiens (strain JCM 10833 / IAM 13628 / NBRC 14792 / USDA 110) GN=lolD PE=3 SV=1 - [LOLD_BRADU]	44.87	1	7	7	44	0	4.97288e+08	5.06471e+08	0	0	0	0	4.69325e+08	3.4027e+08	0	0	0	0	8.28706e+08	6.17047e+08	0	0	0	0	6.20812e+08	3.4027e+08	0	0	0					25.9604	44.87	6	10	24.6946	44.02	6	12
Q89KQ7	Lipid-A-disaccharide synthase OS=Bradyrhizobium diazoefficiens (strain JCM 10833 / IAM 13628 / NBRC 14792 / USDA 110) GN=lpxB PE=3 SV=1 - [LPXB_BRADU]	32.14	1	7	7	12	0	8.88428e+07	5.90771e+07	0	0	0	0	85509927	7.11813e+07	0	0	0	0	1.48052e+08	7.19753e+07	0	0	0	0	1.13111e+08	7.11813e+07	0	0	0					3.25348	8.93	2	2	4.64316	18.11	4	4
Q89LP2	Methionine import ATP-binding protein MetN OS=Bradyrhizobium diazoefficiens (strain JCM 10833 / IAM 13628 / NBRC 14792 / USDA 110) GN=metN PE=3 SV=1 - [METN_BRADU]	58.09	1	12	12	44	0	1.1592e+08	6.40124e+07	0	0	0	0	2.68186e+08	673284791	0	0	0	0	1.93174e+08	7.7988e+07	0	0	0	0	3.54751e+08	673284791	0	0	0					12.7066	23.7	4	8	9.24359	19.65	4	5
Q89W97	tRNA-2-methylthio-N(6)-dimethylallyladenosine synthase OS=Bradyrhizobium diazoefficiens (strain JCM 10833 / IAM 13628 / NBRC 14792 / USDA 110) GN=miaB PE=3 SV=1 - [MIAB_BRADU]	18.71	1	5	5	15	0	7.06414e+07	2.58604e+07	0	0	0	0	0	3.08327e+07	0	0	0	0	1.17721e+08	3.15064e+07	0	0	0	0	0	3.08327e+07	0	0	0					9.27303	14.41	4	8	2.5138	11.61	3	3
Q89MI2	Probable septum site-determining protein MinC OS=Bradyrhizobium diazoefficiens (strain JCM 10833 / IAM 13628 / NBRC 14792 / USDA 110) GN=minC PE=3 SV=1 - [MINC_BRADU]	31.6	1	4	4	19	0	1.42219e+08	0	0	0	1.28621e+08	0	2.85109e+08	9.89225e+07	6.82851e+07	184921954	9.22638e+07	0	2.37001e+08	0	0	0	1.49073e+08	0	3.77136e+08	9.89225e+07	1.39039e+08	2.03253e+08	1.15757e+08					2.51445	12.12	2	2
Q89ES7	tRNA-specific 2-thiouridylase MnmA OS=Bradyrhizobium diazoefficiens (strain JCM 10833 / IAM 13628 / NBRC 14792 / USDA 110) GN=mnmA PE=3 SV=1 - [MNMA_BRADU]	18.58	1	5	5	8	0	5.68367e+07	0	0	0	0	0	8.12003e+07	6.84067e+07	0	0	0	0	9.47157e+07	0	0	0	0	0	1.0741e+08	6.84067e+07	0	0	0					4.73168	9.16	3	3
Q89NT2	Cyclic pyranopterin monophosphate synthase OS=Bradyrhizobium diazoefficiens (strain JCM 10833 / IAM 13628 / NBRC 14792 / USDA 110) GN=moaA PE=3 SV=1 - [MOAA_BRADU]	32.56	1	9	9	29	0	6.61383e+07	9.29652e+07	0	0	0	0	2.71874e+08	2.17971e+08	0	0	0	0	1.10216e+08	1.13262e+08	0	0	0	0	3.59628e+08	2.17971e+08	0	0	0					4.02698	8.72	2	4	9.96216	11.92	3	5
Q89K46	Large-conductance mechanosensitive channel OS=Bradyrhizobium diazoefficiens (strain JCM 10833 / IAM 13628 / NBRC 14792 / USDA 110) GN=mscL PE=3 SV=2 - [MSCL_BRADU]	17.39	1	3	3	3	0	1.16527e+08	0	0	0	0	0	0	0	0	0	0	0	1.94186e+08	0	0	0	0	0	0	0	0	0	0					9.59884	17.39	3	3
Q89W71	UDP-N-acetylglucosamine 1-carboxyvinyltransferase OS=Bradyrhizobium diazoefficiens (strain JCM 10833 / IAM 13628 / NBRC 14792 / USDA 110) GN=murA PE=3 SV=1 - [MURA_BRADU]	59.4	1	17	17	119	0	3.93194e+07	1.78747e+08	0	5.62338e+08	4.0938e+08	0	149204201	3.26183e+08	2.46166e+08	5.36877e+08	3.86359e+08	0	6.55239e+07	2.17772e+08	0	6.15347e+08	4.74475e+08	0	1.97364e+08	3.26183e+08	5.01232e+08	5.90095e+08	4.84739e+08					9.40123	7.66	2	3	26.707	28.77	7	10					61.1961	42.46	12
Q89DE6	DNA mismatch repair protein MutL OS=Bradyrhizobium diazoefficiens (strain JCM 10833 / IAM 13628 / NBRC 14792 / USDA 110) GN=mutL PE=3 SV=1 - [MUTL_BRADU]	42.12	1	19	19	51	0	1.21052e+08	1.18074e+08	0	0	0	0	2.54384e+08	4.71559e+08	0	0	0	0	2.01727e+08	1.43853e+08	0	0	0	0	3.36493e+08	4.71559e+08	0	0	0					22.0379	21.06	10	11	17.2957	17.58	7	9
Q89EN5	Periplasmic nitrate reductase OS=Bradyrhizobium diazoefficiens (strain JCM 10833 / IAM 13628 / NBRC 14792 / USDA 110) GN=napA PE=3 SV=1 - [NAPA_BRADU]	17.44	1	9	9	18	0	6.08473e+07	3.13167e+07	0	0	0	0	1.87711e+08	6.66195e+07	0	0	0	0	1.01399e+08	3.8154e+07	0	0	0	0	2.48299e+08	6.66195e+07	0	0	0					8.36999	6.93	4	4	2.21819	9.92	4	4
Q89MS3	Nucleoside diphosphate kinase OS=Bradyrhizobium diazoefficiens (strain JCM 10833 / IAM 13628 / NBRC 14792 / USDA 110) GN=ndk PE=3 SV=1 - [NDK_BRADU]	75.71	1	6	6	123	0	1.59347e+08	4.20555e+08	0	2.05555e+09	2.01443e+09	0	1.2373e+08	9.01592e+08	6.70752e+08	3.36849e+09	1.86919e+09	0	2.65543e+08	5.12374e+08	0	2.24932e+09	2.33474e+09	0	1.63667e+08	9.01592e+08	1.36575e+09	3.70239e+09	2.34514e+09					4.95699	16.43	2	2	29.7416	37.86	3	10					52.7423	68.57	5
P15939	Nodulation protein V OS=Bradyrhizobium diazoefficiens (strain JCM 10833 / IAM 13628 / NBRC 14792 / USDA 110) GN=nodV PE=3 SV=1 - [NODV_BRADU]	10.35	1	6	6	12	0	3.57774e+07	2.28481e+07	0	0	0	0	6.54195e+07	4.77951e+07	0	0	0	0	5.96214e+07	2.78364e+07	0	0	0	0	8.65354e+07	4.77951e+07	0	0	0					3.38077	3.04	2	2	9.25848	5.74	3	4
P15940	Nodulation protein W OS=Bradyrhizobium diazoefficiens (strain JCM 10833 / IAM 13628 / NBRC 14792 / USDA 110) GN=nodW PE=3 SV=1 - [NODW_BRADU]	29.07	1	5	5	20	0	1.34976e+08	1.91428e+08	0	0	0	0	1.72906e+08	1.51394e+08	0	0	0	0	2.24931e+08	2.33222e+08	0	0	0	0	2.28716e+08	1.51394e+08	0	0	0					4.81665	13.66	3	4	9.93329	22.91	4	4
Q89XJ6	Nitrous-oxide reductase OS=Bradyrhizobium diazoefficiens (strain JCM 10833 / IAM 13628 / NBRC 14792 / USDA 110) GN=nosZ PE=3 SV=1 - [NOSZ_BRADU]	36	1	17	17	60	0	7.91716e+07	0	0	1.56611e+08	8.95356e+07	0	0	2.67524e+08	9.81949e+07	7.42723e+07	3.05411e+07	0	1.31936e+08	0	0	1.71374e+08	1.03772e+08	0	0	2.67524e+08	1.9994e+08	8.16346e+07	3.83179e+07					0	10.46	5	6									20.8072	26	12
Q89KJ5	NADH-quinone oxidoreductase subunit H OS=Bradyrhizobium diazoefficiens (strain JCM 10833 / IAM 13628 / NBRC 14792 / USDA 110) GN=nuoH PE=3 SV=1 - [NUOH_BRADU]	20.28	1	7	7	30	0	7.29741e+07	1.33393e+08	0	0	8.01068e+07	0	1.10504e+08	2.6831e+08	0	0	0	0	1.21608e+08	1.62516e+08	0	0	9.28444e+07	0	1.46173e+08	2.6831e+08	0	0	0					5.36079	9.3	3	5	11.1396	11.55	4	7
Q9AMR9	Pantothenate synthetase 1 OS=Bradyrhizobium diazoefficiens (strain JCM 10833 / IAM 13628 / NBRC 14792 / USDA 110) GN=panC1 PE=3 SV=1 - [PANC1_BRADU]	8.13	1	2	2	8	0	1.06745e+08	1.29783e+08	0	0	0	0	1.55093e+08	0	0	0	0	0	1.77885e+08	1.58118e+08	0	0	0	0	2.05153e+08	0	0	0	0					4.95843	8.13	2	2	2.92324	8.13	2	3
Q89WP1	Putative pyruvate, phosphate dikinase regulatory protein OS=Bradyrhizobium diazoefficiens (strain JCM 10833 / IAM 13628 / NBRC 14792 / USDA 110) GN=blr0637 PE=3 SV=1 - [PDRP_BRADU]	57.71	1	9	9	37	0	3.11122e+08	2.41971e+08	0	0	0	0	1.4406e+08	4.00719e+08	0	0	0	0	5.1847e+08	2.948e+08	0	0	0	0	1.9056e+08	4.00719e+08	0	0	0					33.2016	35.84	7	13	13.4752	27.96	5	7
Q89NF3	4-hydroxythreonine-4-phosphate dehydrogenase 1 OS=Bradyrhizobium diazoefficiens (strain JCM 10833 / IAM 13628 / NBRC 14792 / USDA 110) GN=pdxA1 PE=3 SV=1 - [PDXA1_BRADU]	42.03	1	7	7	32	0	1.38199e+08	1.53799e+08	0	7.45855e+07	7.18697e+07	0	1.00505e+08	2.22919e+08	0	0	0	0	2.30302e+08	1.87377e+08	0	8.16163e+07	8.32975e+07	0	1.32945e+08	2.22919e+08	0	0	0					12.833	19.42	4	5	27.4918	28.99	6	9					8.29787	9.28	2
Q89S87	Probable phosphoketolase OS=Bradyrhizobium diazoefficiens (strain JCM 10833 / IAM 13628 / NBRC 14792 / USDA 110) GN=bll2518 PE=3 SV=1 - [PHK_BRADU]	19.85	1	11	11	30	0	4.2543e+07	0	0	7.01043e+07	7.67864e+07	0	0	7.68874e+07	6.05373e+07	9.84844e+07	0	0	7.08959e+07	0	0	7.67127e+07	8.8996e+07	0	0	7.68874e+07	1.23263e+08	1.08247e+08	0					7.95797	10.24	5	5									8.66502	12.61	5
Q89K88	Phosphate acyltransferase OS=Bradyrhizobium diazoefficiens (strain JCM 10833 / IAM 13628 / NBRC 14792 / USDA 110) GN=plsX PE=3 SV=1 - [PLSX_BRADU]	44.48	1	10	10	44	0	1.19664e+08	1.53091e+08	0	0	3.52546e+07	0	1.72692e+08	3.29031e+08	0	0	0	0	1.99414e+08	1.86515e+08	0	0	4.08603e+07	0	2.28433e+08	3.29031e+08	0	0	0					25.1741	33.14	8	12	15.5527	30.59	6	9
Q89WB3	Polyribonucleotide nucleotidyltransferase OS=Bradyrhizobium diazoefficiens (strain JCM 10833 / IAM 13628 / NBRC 14792 / USDA 110) GN=pnp PE=3 SV=1 - [PNP_BRADU]	71.25	1	38	38	684	0	6.08142e+08	3.42246e+08	2.88706e+08	4.91393e+09	4.92246e+09	0	4.9149e+08	9.26974e+08	5.11101e+09	4.26359e+09	3.73981e+09	0	1.01344e+09	4.16967e+08	1.32979e+10	5.37714e+09	5.70517e+09	0	6.50132e+08	9.26974e+08	1.04068e+10	4.68622e+09	4.69209e+09					55.4012	31.53	15	27	37.7065	30	15	17	38.509	35.28	16	30	363.658	54.58	29
Q89FW1	Ribosomal protein L11 methyltransferase OS=Bradyrhizobium diazoefficiens (strain JCM 10833 / IAM 13628 / NBRC 14792 / USDA 110) GN=prmA PE=3 SV=1 - [PRMA_BRADU]	33.22	1	7	7	18	0	1.76895e+08	0	0	5.67743e+07	7.03998e+07	0	2.23696e+08	0	0	0	3.14432e+07	0	2.94787e+08	0	0	6.21261e+07	8.15939e+07	0	2.959e+08	0	0	0	3.94497e+07					7.30027	16.27	4	4									4.7981	12.88	3
Q89DG5	50S ribosomal protein L3 glutamine methyltransferase OS=Bradyrhizobium diazoefficiens (strain JCM 10833 / IAM 13628 / NBRC 14792 / USDA 110) GN=prmB PE=3 SV=1 - [PRMB_BRADU]	47.02	1	8	8	38	0	2.30729e+08	5.34745e+08	0	0	0	0	3.03257e+08	3.75739e+08	0	0	0	0	3.845e+08	6.51495e+08	0	0	0	0	4.01141e+08	3.75739e+08	0	0	0					9.26876	13.48	4	4	35.3375	39.5	7	11
Q89VF2	Phosphate import ATP-binding protein PstB OS=Bradyrhizobium diazoefficiens (strain JCM 10833 / IAM 13628 / NBRC 14792 / USDA 110) GN=pstB PE=3 SV=1 - [PSTB_BRADU]	20.88	1	4	4	12	0	9.70068e+07	1.02622e+08	0	0	0	0	4.29393e+07	7.18321e+07	0	0	0	0	1.61657e+08	1.25027e+08	0	0	0	0	5.67992e+07	7.18321e+07	0	0	0					8.25342	11.72	3	4	4.3525	9.16	2	2
Q89IB6	Phosphoribosylformylglycinamidine synthase subunit PurQ OS=Bradyrhizobium diazoefficiens (strain JCM 10833 / IAM 13628 / NBRC 14792 / USDA 110) GN=purQ PE=3 SV=1 - [PURQ_BRADU]	61.37	1	8	8	53	0	2.15229e+08	3.97014e+08	0	2.72234e+08	2.8348e+08	0	356813146	8.53831e+08	1.07504e+08	1.95259e+08	2.70108e+08	0	3.58668e+08	4.83692e+08	0	2.97896e+08	3.28555e+08	0	4.71984e+08	8.53831e+08	2.18893e+08	2.14614e+08	3.38886e+08					12.943	32.62	4	8	14.7816	44.21	5	7					11.925	32.19	4
Q89K19	Aspartate carbamoyltransferase OS=Bradyrhizobium diazoefficiens (strain JCM 10833 / IAM 13628 / NBRC 14792 / USDA 110) GN=pyrB PE=3 SV=1 - [PYRB_BRADU]	64.44	1	13	13	65	0	5.27776e+08	4.26953e+08	0	0	250312246	0	1.13304e+09	9.41205e+08	0	2.48618e+08	15446649	0	8.79513e+08	5.20169e+08	0	0	2.90114e+08	0	1.49876e+09	9.41205e+08	0	2.73263e+08	1.93799e+07					34.9535	47.3	9	15	22.0856	36.83	7	9
Q89BL4	Orotate phosphoribosyltransferase OS=Bradyrhizobium diazoefficiens (strain JCM 10833 / IAM 13628 / NBRC 14792 / USDA 110) GN=pyrE PE=3 SV=2 - [PYRE_BRADU]	32.09	1	6	6	31	0	1.10339e+08	2.77789e+08	0	4.1595e+08	2.63112e+08	0	101914480	2.15733e+08	1.2885e+08	2.96691e+08	2.55636e+08	0	1.83875e+08	3.38438e+08	0	4.55159e+08	3.04949e+08	0	1.3481e+08	2.15733e+08	2.62357e+08	3.26101e+08	3.2073e+08					2.00404	12.83	2	2	9.57957	12.83	2	3					13.2385	23.53	5
Q89KU5	CTP synthase OS=Bradyrhizobium diazoefficiens (strain JCM 10833 / IAM 13628 / NBRC 14792 / USDA 110) GN=pyrG PE=3 SV=1 - [PYRG_BRADU]	53.96	1	20	20	100	0	1.4462e+08	3.23676e+08	0	2.30126e+08	1.89825e+08	0	2.14795e+08	6.37367e+08	1.51132e+08	3.45278e+08	6.63614e+08	0	2.41003e+08	3.94343e+08	0	2.51818e+08	2.20008e+08	0	2.84126e+08	6.37367e+08	3.07727e+08	3.79504e+08	8.32592e+08					11.5557	18.97	6	6	37.0546	44.38	13	15					12.5932	14.18	5
Q9ZI33	Ribulose bisphosphate carboxylase small chain OS=Bradyrhizobium diazoefficiens (strain JCM 10833 / IAM 13628 / NBRC 14792 / USDA 110) GN=cbbS PE=1 SV=1 - [RBS_BRADU]	55.22	1	5	5	41	0	2.89888e+08	1.82879e+08	0	5.98417e+09	2.87795e+09	0	0	0	0	0	0	0	4.83085e+08	2.22806e+08	0	6.54827e+09	3.33557e+09	0	0	0	0	0	0					16.0037	38.06	3	6	8.13809	27.61	2	3					49.0114	55.22	5
Q89J69	50S ribosomal protein L11 OS=Bradyrhizobium diazoefficiens (strain JCM 10833 / IAM 13628 / NBRC 14792 / USDA 110) GN=rplK PE=3 SV=1 - [RL11_BRADU]	45.77	1	6	6	178	0	4.56674e+09	9.0636e+09	0	1.26011e+09	2.53921e+09	0	8.14534e+09	1.75417e+10	5.1126e+08	1.67505e+09	9.74351e+08	0	7.61025e+09	1.10424e+10	0	1.3789e+09	2.94296e+09	0	1.07745e+10	1.75417e+10	1.041e+09	1.84109e+09	1.22245e+09					39.739	44.37	5	18	72.3027	45.77	6	30					48.1445	45.77	6
Q89J94	50S ribosomal protein L14 OS=Bradyrhizobium diazoefficiens (strain JCM 10833 / IAM 13628 / NBRC 14792 / USDA 110) GN=rplN PE=3 SV=1 - [RL14_BRADU]	49.18	1	5	5	343	0	4.36479e+09	9202961794	0	7.1404e+08	0	0	8.11955e+09	6.82991e+09	0	0	0	0	7.27371e+09	1.12122e+10	0	7.81349e+08	0	0	1.07404e+10	6.82991e+09	0	0	0					105.956	37.7	3	38	231.096	41.8	4	119					8.12233	20.49	2
Q89JA3	50S ribosomal protein L15 OS=Bradyrhizobium diazoefficiens (strain JCM 10833 / IAM 13628 / NBRC 14792 / USDA 110) GN=rplO PE=3 SV=1 - [RL15_BRADU]	52.8	1	13	13	110	0	1.60422e+08	6.75053e+08	0	1.41378e+09	1.60106e+09	0	6.70627e+08	4.81515e+08	1.65068e+09	1.57634e+09	1.24091e+09	0	2.67336e+08	8.22435e+08	0	1.54705e+09	1.85564e+09	0	8.8709e+08	4.81515e+08	3.36103e+09	1.73259e+09	1.55689e+09					6.52738	19.88	3	3	15.5612	39.75	6	6					46.333	47.2	9
Q89WI0	50S ribosomal protein L20 OS=Bradyrhizobium diazoefficiens (strain JCM 10833 / IAM 13628 / NBRC 14792 / USDA 110) GN=rplT PE=3 SV=1 - [RL20_BRADU]	34.45	1	4	4	57	0	1.58584e+09	1.61811e+09	0	6.86424e+08	7.35478e+08	0	1.98827e+09	1.41339e+09	1.09718e+08	3.91979e+08	5.0509e+08	0	2.64272e+09	1.97138e+09	0	7.51129e+08	8.52424e+08	0	2.63004e+09	1.41339e+09	2.23403e+08	4.30835e+08	6.33702e+08					17.7071	21.85	2	5	31.3761	22.69	3	8					14.8807	16.81	2
Q89X94	50S ribosomal protein L21 OS=Bradyrhizobium diazoefficiens (strain JCM 10833 / IAM 13628 / NBRC 14792 / USDA 110) GN=rplU PE=3 SV=1 - [RL21_BRADU]	26.36	1	4	4	37	0	1135847054	3.10682e+09	0	1913839832	0	0	2.62105e+09	3.52515e+09	3.7653e+08	833749876	6.27586e+08	0	1.89284e+09	3.78512e+09	0	2.09425e+09	0	0	3.46707e+09	3.52515e+09	7.66672e+08	9.16397e+08	7.8739e+08					9.31298	18.6	2	3	9.49173	26.36	4	4					9.9207	17.83	2
Q89J89	50S ribosomal protein L22 OS=Bradyrhizobium diazoefficiens (strain JCM 10833 / IAM 13628 / NBRC 14792 / USDA 110) GN=rplV PE=3 SV=1 - [RL22_BRADU]	54.26	1	6	6	86	0	2.00278e+09	3.79829e+09	0	3.22271e+08	6.5824e+08	0	3.41368e+09	5.71434e+09	0	1.50552e+08	117484819	0	3.33754e+09	4.62755e+09	0	3.52649e+08	7.62905e+08	0	4.51554e+09	5.71434e+09	0	1.65475e+08	1.474e+08					24.0991	53.49	5	16	45.8429	54.26	6	21					5.43437	16.28	2
Q89J86	50S ribosomal protein L23 OS=Bradyrhizobium diazoefficiens (strain JCM 10833 / IAM 13628 / NBRC 14792 / USDA 110) GN=rplW PE=3 SV=1 - [RL23_BRADU]	24	1	3	3	42	0	6.71283e+08	2031952222	0	1.91881e+09	2302685813	0	3.48719e+09	3323966874	0	2747905949	3040199984	0	1.11866e+09	2.47558e+09	0	2.09968e+09	2.66883e+09	0	4.61277e+09	3323966874	0	3.0203e+09	3.81434e+09					13.3055	23	2	6	16.0719	23	2	4					13.9491	23	2
Q89J95	50S ribosomal protein L24 OS=Bradyrhizobium diazoefficiens (strain JCM 10833 / IAM 13628 / NBRC 14792 / USDA 110) GN=rplX PE=3 SV=1 - [RL24_BRADU]	41.35	1	3	3	57	0	1.07876e+09	2.42559e+09	0	1.66832e+09	2.77633e+09	0	2.66963e+09	2793373827	9.37938e+08	1.15693e+09	1.58674e+09	0	1.79769e+09	2.95516e+09	0	1.82558e+09	3.21779e+09	0	3.53132e+09	2793373827	1.90978e+09	1.27161e+09	1.99078e+09					16.8452	41.35	3	6	17.2131	29.81	2	6					21.5129	41.35	3
Q89X93	50S ribosomal protein L27 OS=Bradyrhizobium diazoefficiens (strain JCM 10833 / IAM 13628 / NBRC 14792 / USDA 110) GN=rpmA PE=3 SV=1 - [RL27_BRADU]	40.45	1	2	2	18	0	8.57009e+08	3.76044e+09	0	0	0	0	1.26339e+09	1.5179e+09	0	0	0	0	1.42816e+09	4.58144e+09	0	0	0	0	1.67119e+09	1.5179e+09	0	0	0					6.3748	40.45	2	3	18.6358	40.45	2	8
Q89XZ3	50S ribosomal protein L28 OS=Bradyrhizobium diazoefficiens (strain JCM 10833 / IAM 13628 / NBRC 14792 / USDA 110) GN=rpmB PE=3 SV=1 - [RL28_BRADU]	48.04	1	4	4	44	0	1.73931e+09	1.5545e+09	0	0	2.62318e+08	0	1.68504e+09	2.52356e+09	0	0	0	0	2.89848e+09	1.89389e+09	0	0	3.04028e+08	0	2.22893e+09	2.52356e+09	0	0	0					17.4184	39.22	3	6	26.721	48.04	4	11
Q89J73	50S ribosomal protein L7/L12 OS=Bradyrhizobium diazoefficiens (strain JCM 10833 / IAM 13628 / NBRC 14792 / USDA 110) GN=rplL PE=3 SV=1 - [RL7_BRADU]	62.4	1	5	5	302	0	1775628727	8.35341e+08	5.4437e+07	1.06613e+10	7.97759e+09	0	2.98689e+09	1634539336	7.09964e+09	1.19974e+10	6.27787e+09	0	2.959e+09	1.01772e+09	2.50738e+09	1.16663e+10	9.24608e+09	0	3.95099e+09	1634539336	1.44559e+10	1.31867e+10	7.87643e+09					41.1145	33.6	3	15	32.2393	33.6	3	10	22.0398	23.2	2	11	120.325	33.6	3
Q89MW6	50S ribosomal protein L9 OS=Bradyrhizobium diazoefficiens (strain JCM 10833 / IAM 13628 / NBRC 14792 / USDA 110) GN=rplI PE=3 SV=1 - [RL9_BRADU]	62.69	1	8	8	159	0	1.85263e+08	0	5.61291e+07	1.22037e+09	1.20964e+09	0	2.67823e+08	281050147	1.23024e+09	1.41328e+09	1.36276e+09	0	3.08732e+08	0	2.58532e+09	1.33541e+09	1.40198e+09	0	3.5427e+08	281050147	2.50495e+09	1.55337e+09	1.70977e+09					2.14681	8.46	2	3					10.866	45.77	5	8	62.4637	57.71	6
Q89N72	Ribosomal RNA large subunit methyltransferase E OS=Bradyrhizobium diazoefficiens (strain JCM 10833 / IAM 13628 / NBRC 14792 / USDA 110) GN=rlmE PE=3 SV=1 - [RLME_BRADU]	38.16	1	6	6	23	0	4.1374e+07	1.86172e+08	0	0	0	0	7.19198e+06	1.5212e+08	0	0	0	0	6.89479e+07	2.26818e+08	0	0	0	0	9.51339e+06	1.5212e+08	0	0	0					1.66659	18.42	3	3	12.7057	38.16	6	8
Q89X03	Dual-specificity RNA methyltransferase RlmN OS=Bradyrhizobium diazoefficiens (strain JCM 10833 / IAM 13628 / NBRC 14792 / USDA 110) GN=rlmN PE=3 SV=1 - [RLMN_BRADU]	54.5	1	16	16	87	0	4.31546e+08	4.06871e+08	0	20085808	1.39862e+08	0	4.84356e+08	6.74963e+08	0	5.78069e+07	1.79182e+07	0	7.1915e+08	4.95702e+08	0	2.19792e+07	1.62101e+08	0	6.40695e+08	6.74963e+08	0	6.35371e+07	2.24808e+07					46.6857	46.75	13	19	31.4294	44.75	12	17					4.92783	8.5	2
P59370	30S ribosomal protein S11 OS=Bradyrhizobium diazoefficiens (strain JCM 10833 / IAM 13628 / NBRC 14792 / USDA 110) GN=rpsK PE=3 SV=1 - [RS11_BRADU]	32.56	1	4	4	58	0	2.41937e+09	4.00929e+09	0	31919922	0	0	5014114189	5897110268	0	1.09075e+08	1.1917e+08	0	4.03177e+09	4.88462e+09	0	3.49288e+07	0	0	6.63255e+09	5897110268	0	1.19887e+08	1.49515e+08					23.4119	31.78	3	8	39.5595	32.56	4	14					8.04256	21.71	2
Q89J79	30S ribosomal protein S12 OS=Bradyrhizobium diazoefficiens (strain JCM 10833 / IAM 13628 / NBRC 14792 / USDA 110) GN=rpsL PE=3 SV=1 - [RS12_BRADU]	44.72	1	6	6	57	0	3.61006e+09	4.14726e+09	0	0	0	0	2.56719e+09	2.77067e+09	0	0	0	0	6.01599e+09	5.05271e+09	0	0	0	0	3.39582e+09	2.77067e+09	0	0	0					48.4538	43.09	4	12	65.0364	43.9	4	18
Q89J97	30S ribosomal protein S14 OS=Bradyrhizobium diazoefficiens (strain JCM 10833 / IAM 13628 / NBRC 14792 / USDA 110) GN=rpsN PE=3 SV=1 - [RS14_BRADU]	14.85	1	2	2	4	0	2.40622e+08	0	0	0	0	0	2.71068e+08	0	0	0	0	0	4.00985e+08	0	0	0	0	0	3.58562e+08	0	0	0	0					1.72497	14.85	2	2
Q89X40	30S ribosomal protein S16 OS=Bradyrhizobium diazoefficiens (strain JCM 10833 / IAM 13628 / NBRC 14792 / USDA 110) GN=rpsP PE=3 SV=1 - [RS16_BRADU]	28.18	1	4	4	37	0	1.86913e+08	3.99374e+09	0	3.95682e+08	946709192	0	3.88031e+09	1.96658e+09	0	653388897	5.70406e+08	0	3.11482e+08	4.86568e+09	0	4.32981e+08	1.09724e+09	0	5.13279e+09	1.96658e+09	0	7.18157e+08	7.1565e+08					6.68129	27.27	3	5	7.65983	16.36	2	4					1.74845	16.36	2
Q89J93	30S ribosomal protein S17 OS=Bradyrhizobium diazoefficiens (strain JCM 10833 / IAM 13628 / NBRC 14792 / USDA 110) GN=rpsQ PE=3 SV=1 - [RS17_BRADU]	63.41	1	5	5	74	0	1.16588e+09	1.22916e+09	0	1.48521e+09	3.20192e+09	0	2.77131e+09	2.99427e+09	1969012018	1.63525e+09	2.52831e+09	0	1.94288e+09	1.49752e+09	0	1.62521e+09	3.71105e+09	0	3.66583e+09	2.99427e+09	4.00921e+09	1.79734e+09	3.1721e+09					20.2546	41.46	2	5	26.0658	35.37	2	6					27.6538	52.44	3
Q89J88	30S ribosomal protein S19 OS=Bradyrhizobium diazoefficiens (strain JCM 10833 / IAM 13628 / NBRC 14792 / USDA 110) GN=rpsS PE=3 SV=1 - [RS19_BRADU]	34.78	1	3	3	37	0	5.7021e+08	1915176723	0	1.39273e+09	1.38127e+09	0	792225838	2.06413e+09	1.5218e+09	1.74214e+09	1.44812e+09	0	9.50227e+08	2.33331e+09	0	1.52402e+09	1.6009e+09	0	1.04794e+09	2.06413e+09	3.09861e+09	1.91483e+09	1.81686e+09					9.335	26.09	2	3	14.7266	34.78	3	6					11.954	34.78	3
Q89JA1	30S ribosomal protein S5 OS=Bradyrhizobium diazoefficiens (strain JCM 10833 / IAM 13628 / NBRC 14792 / USDA 110) GN=rpsE PE=3 SV=1 - [RS5_BRADU]	39.09	1	8	8	86	0	1.71035e+09	4.78558e+09	0	1.40718e+09	1.16518e+09	0	4.12108e+09	7.69881e+09	0	0	1.33166e+09	0	2.85022e+09	5.8304e+09	0	1.53982e+09	1.35045e+09	0	5.45127e+09	7.69881e+09	0	0	1.67074e+09					14.3798	14.72	2	5	39.5922	34.01	5	15					15.4582	14.72	2
Q89U80	Holliday junction ATP-dependent DNA helicase RuvB OS=Bradyrhizobium diazoefficiens (strain JCM 10833 / IAM 13628 / NBRC 14792 / USDA 110) GN=ruvB PE=3 SV=1 - [RUVB_BRADU]	39.6	1	10	10	36	0	8.42431e+07	1.12815e+08	0	0	3.53464e+07	0	7.07904e+07	3.28007e+08	0	4.95997e+07	0	0	1.40387e+08	1.37445e+08	0	0	4.09667e+07	0	9.36399e+07	3.28007e+08	0	5.45163e+07	0					12.5967	18.8	5	6	15.7199	22.22	5	7
Q89L50	Single-stranded DNA-binding protein OS=Bradyrhizobium diazoefficiens (strain JCM 10833 / IAM 13628 / NBRC 14792 / USDA 110) GN=ssb PE=3 SV=1 - [SSB_BRADU]	76.83	1	10	10	131	0	1.51548e+08	1.10146e+08	0	1.92853e+09	2.70295e+09	0	3.7847e+08	1.55232e+08	1.24923e+09	2.59856e+09	2.51702e+09	0	2.52547e+08	1.34194e+08	0	2.11032e+09	3.13274e+09	0	5.00632e+08	1.55232e+08	2.54361e+09	2.85614e+09	3.15794e+09					5.50983	21.95	2	2	7.95197	25	3	3					63.4566	64.63	8
Q9RH74	SsrA-binding protein OS=Bradyrhizobium diazoefficiens (strain JCM 10833 / IAM 13628 / NBRC 14792 / USDA 110) GN=smpB PE=3 SV=2 - [SSRP_BRADU]	28.66	1	4	4	18	0	1.19263e+08	1.94124e+08	0	0	0	0	1.99192e+08	2.08418e+08	0	0	0	0	1.98746e+08	2.36506e+08	0	0	0	0	2.63487e+08	2.08418e+08	0	0	0					1.80212	21.66	3	3	8.71926	28.66	4	7
Q89WI2	Phenylalanine--tRNA ligase beta subunit OS=Bradyrhizobium diazoefficiens (strain JCM 10833 / IAM 13628 / NBRC 14792 / USDA 110) GN=pheT PE=3 SV=1 - [SYFB_BRADU]	62.34	1	39	39	251	0	5.00785e+07	4.66424e+07	5.33357e+07	1114285881	5.62385e+08	0	59533858	1.3887e+08	8.1362e+08	7.82217e+08	1.01493e+09	0	8.34534e+07	5.68257e+07	2.45665e+09	1.21932e+09	6.51809e+08	0	7.875e+07	1.3887e+08	1.65665e+09	8.59755e+08	1.27337e+09					8.15209	9.1	5	5	2.38985	3.87	2	2	9.24801	7.86	6	7	145.151	51.25	30
Q89S69	Glycine--tRNA ligase beta subunit OS=Bradyrhizobium diazoefficiens (strain JCM 10833 / IAM 13628 / NBRC 14792 / USDA 110) GN=glyS PE=3 SV=1 - [SYGB_BRADU]	45.92	1	21	21	152	0	2.0976e+07	8.12155e+07	0	4.36133e+08	6.32712e+08	0	1.42685e+08	1.8642e+08	3.1834e+08	5.0179e+08	4.32136e+08	0	3.49554e+07	9.8947e+07	0	4.77245e+08	7.33318e+08	0	1.8874e+08	1.8642e+08	6.48189e+08	5.5153e+08	5.42173e+08					1.95016	7.3	3	3	15.8594	16.45	5	8					49.0532	26.61	12
Q89DF8	Isoleucine--tRNA ligase OS=Bradyrhizobium diazoefficiens (strain JCM 10833 / IAM 13628 / NBRC 14792 / USDA 110) GN=ileS PE=3 SV=1 - [SYI_BRADU]	60.08	1	41	41	241	0	154389876	2.08647e+07	0	8.14194e+08	6.70358e+08	0	1.24206e+08	2.36795e+08	6.6365e+08	9.09318e+08	8.07865e+08	0	2.57283e+08	2.542e+07	0	8.90944e+08	7.7695e+08	0	1.64297e+08	2.36795e+08	1.35129e+09	9.99455e+08	1.01357e+09					19.0434	9.58	7	9	7.21064	8.28	5	6					97.3815	43.91	29
Q89W91	Tryptophan--tRNA ligase OS=Bradyrhizobium diazoefficiens (strain JCM 10833 / IAM 13628 / NBRC 14792 / USDA 110) GN=trpS PE=3 SV=1 - [SYW_BRADU]	64.29	1	14	14	123	0	1.80104e+07	5.44992e+06	5.95369e+07	1.05933e+09	8.19618e+08	0	5.34807e+06	5.58616e+06	6.72807e+08	9.5699e+08	7.47337e+08	0	3.00134e+07	6.63978e+06	2.74228e+09	1.15918e+09	9.49943e+08	0	7.0743e+06	5.58616e+06	1.36994e+09	1.05185e+09	9.37634e+08					1.75854	9.14	2	2	0	18.86	3	3	9.10799	13.71	4	5	56.1848	52	12
Q89M63	Tyrosine--tRNA ligase OS=Bradyrhizobium diazoefficiens (strain JCM 10833 / IAM 13628 / NBRC 14792 / USDA 110) GN=tyrS PE=3 SV=1 - [SYY_BRADU]	53.48	1	15	15	76	0	1.15829e+08	6.192e+07	0	2.21807e+08	2.89404e+08	0	1.08224e+08	1.97178e+08	1.6357e+08	4.65521e+08	3.65799e+08	0	1.93024e+08	7.54388e+07	0	2.42715e+08	3.35421e+08	0	1.43156e+08	1.97178e+08	3.33053e+08	5.11667e+08	4.58943e+08					4.55636	9.83	4	5	4.94482	5.28	2	2					27.8467	17.75	6
Q89FP0	Phosphomethylpyrimidine synthase OS=Bradyrhizobium diazoefficiens (strain JCM 10833 / IAM 13628 / NBRC 14792 / USDA 110) GN=thiC PE=3 SV=1 - [THIC_BRADU]	57.59	1	29	29	300	0	1.07444e+08	0	2.95928e+07	8.00912e+08	5.02401e+08	0	9.93057e+08	1.25842e+09	2.3094e+09	3.99218e+09	2832390516	0	1.7905e+08	0	1.36305e+09	8.7641e+08	5.82287e+08	0	1.31359e+09	1.25842e+09	4.70228e+09	4.38791e+09	3.55361e+09					12.5212	8.07	4	5					4.53961	9.02	4	5	48.9355	29.43	13
Q9XBG6	tRNA(Ile)-lysidine synthase OS=Bradyrhizobium diazoefficiens (strain JCM 10833 / IAM 13628 / NBRC 14792 / USDA 110) GN=tilS PE=3 SV=1 - [TILS_BRADU]	22.99	1	6	6	29	0	1.29365e+08	1.24399e+08	0	0	0	0	1.43059e+08	4.59313e+07	0	0	0	0	2.1558e+08	1.51559e+08	0	0	0	0	1.89235e+08	4.59313e+07	0	0	0					11.651	12.19	3	7	22.5124	18.84	5	7
P43221	Thiol:disulfide interchange protein TlpA OS=Bradyrhizobium diazoefficiens (strain JCM 10833 / IAM 13628 / NBRC 14792 / USDA 110) GN=tlpA PE=1 SV=1 - [TLPA_BRADU]	18.55	1	3	3	6	0	1.2867e+08	1.6402e+08	0	0	0	0	1.60594e+08	0	0	0	0	0	2.14422e+08	1.99829e+08	0	0	0	0	2.1243e+08	0	0	0	0					1.99134	12.22	2	2	5.68949	12.22	2	2
P94326	Anthranilate phosphoribosyltransferase OS=Bradyrhizobium diazoefficiens (strain JCM 10833 / IAM 13628 / NBRC 14792 / USDA 110) GN=trpD PE=3 SV=1 - [TRPD_BRADU]	51.63	1	11	11	53	0	258432972	4.52998e+08	0	386425244	4.45496e+08	0	3.06532e+08	6.16563e+08	3.31819e+08	275652527	3.80216e+08	0	4.30666e+08	5.51899e+08	0	4.22852e+08	5.16334e+08	0	4.05474e+08	6.16563e+08	6.75634e+08	3.02977e+08	4.77031e+08					5.15168	6.82	2	2	19.7968	24.04	5	6					24.9406	29.97	6
Q89WB1	tRNA pseudouridine synthase B OS=Bradyrhizobium diazoefficiens (strain JCM 10833 / IAM 13628 / NBRC 14792 / USDA 110) GN=truB PE=3 SV=1 - [TRUB_BRADU]	52.75	1	11	11	51	0	2.47797e+07	3.88961e+07	0	1.70834e+08	1.35754e+08	0	1.53035e+08	9.72969e+07	8.15295e+07	1.49466e+08	1.54823e+08	0	4.12941e+07	4.73882e+07	0	1.86938e+08	1.57339e+08	0	2.02431e+08	9.72969e+07	1.66006e+08	1.64282e+08	1.94247e+08					2.19814	23.48	5	5	7.33021	18.84	4	5					11.08	21.74	5
Q89QK7	Putative thymidine phosphorylase OS=Bradyrhizobium diazoefficiens (strain JCM 10833 / IAM 13628 / NBRC 14792 / USDA 110) GN=bll3117 PE=3 SV=1 - [TYPH_BRADU]	23	1	7	7	19	0	4.69722e+07	0	0	3.78038e+07	2.78056e+07	0	0	7.1939e+06	3.84356e+07	34166357	0	0	7.82769e+07	0	0	4.13673e+07	3.22268e+07	0	0	7.1939e+06	7.82606e+07	3.75531e+07	0					6.90976	11.5	4	5									3.72777	11.7	3
Q89XU2	Ubiquinone biosynthesis O-methyltransferase OS=Bradyrhizobium diazoefficiens (strain JCM 10833 / IAM 13628 / NBRC 14792 / USDA 110) GN=ubiG PE=3 SV=1 - [UBIG_BRADU]	24.51	1	5	5	21	0	3.23693e+08	2.98469e+08	0	2.14187e+08	2.35404e+08	0	5.68758e+08	3.26286e+08	0	0	0	0	5.39418e+08	3.63632e+08	0	2.34378e+08	2.72834e+08	0	7.52341e+08	3.26286e+08	0	0	0					6.94207	14.23	3	4	5.27574	14.23	3	3					6.11816	11.07	2
Q89WG0	sn-glycerol-3-phosphate import ATP-binding protein UgpC OS=Bradyrhizobium diazoefficiens (strain JCM 10833 / IAM 13628 / NBRC 14792 / USDA 110) GN=ugpC PE=3 SV=1 - [UGPC_BRADU]	23.27	1	3	4	15	0	2.03128e+08	0	0	0	0	0	2.12499e+08	2.3871e+08	0	0	0	0	3.38502e+08	0	0	0	0	0	2.81089e+08	2.3871e+08	0	0	0					9.68281	8.31	2	3
Q89UG3	Urease subunit gamma OS=Bradyrhizobium diazoefficiens (strain JCM 10833 / IAM 13628 / NBRC 14792 / USDA 110) GN=ureA PE=3 SV=1 - [URE3_BRADU]	53	1	3	3	11	0	1.98015e+08	2.1114e+08	0	0	0	0	0	0	0	0	0	0	3.29982e+08	2.57237e+08	0	0	0	0	0	0	0	0	0					6.06939	28	2	3	17.9811	53	3	8
Q89V00	Maf-like protein blr1259 OS=Bradyrhizobium diazoefficiens (strain JCM 10833 / IAM 13628 / NBRC 14792 / USDA 110) GN=blr1259 PE=3 SV=1 - [Y1259_BRADU]	43.54	1	7	7	28	0	77085651	1.98518e+08	0	0	1.62679e+07	0	3.66381e+08	2.79706e+08	4.68098e+07	0	0	0	1.2846e+08	2.41859e+08	0	0	1.88546e+07	0	4.8464e+08	2.79706e+08	9.53119e+07	0	0					3.64679	10.05	2	2	15.2618	37.8	5	7
Q89UC5	UPF0301 protein blr1492 OS=Bradyrhizobium diazoefficiens (strain JCM 10833 / IAM 13628 / NBRC 14792 / USDA 110) GN=blr1492 PE=3 SV=1 - [Y1492_BRADU]	13.08	1	2	2	8	0	8.88793e+07	0	0	0	0	0	7.80688e+07	2.12359e+08	0	0	0	0	1.48113e+08	0	0	0	0	0	1.03268e+08	2.12359e+08	0	0	0					8.97462	13.08	2	4
Q89UC1	UPF0337 protein blr1496 OS=Bradyrhizobium diazoefficiens (strain JCM 10833 / IAM 13628 / NBRC 14792 / USDA 110) GN=blr1496 PE=3 SV=1 - [Y1496_BRADU]	35.48	1	3	3	9	0	1.10837e+08	2.99759e+08	0	0	1.9487e+08	0	0	0	0	0	0	0	1.84704e+08	3.65204e+08	0	0	2.25856e+08	0	0	0	0	0	0					8.51586	35.48	3	3	13.2485	35.48	3	4
Q89R51	UPF0317 protein blr2921 OS=Bradyrhizobium diazoefficiens (strain JCM 10833 / IAM 13628 / NBRC 14792 / USDA 110) GN=blr2921 PE=3 SV=1 - [Y2921_BRADU]	31	1	3	3	7	0	4.54651e+07	5.56187e+07	0	0	99822657	0	0	0	0	0	0	0	7.57655e+07	6.77618e+07	0	0	1.15695e+08	0	0	0	0	0	0					2.93677	17.71	2	2	6.67133	31	3	3
P59348	UPF0229 protein bll6755 OS=Bradyrhizobium diazoefficiens (strain JCM 10833 / IAM 13628 / NBRC 14792 / USDA 110) GN=bll6755 PE=3 SV=1 - [Y6755_BRADU]	10.77	1	4	4	18	0	2.9914e+07	6.67621e+07	0	6.72796e+07	3.09469e+07	0	0	2.65051e+07	0	0	0	0	4.98503e+07	8.1338e+07	0	7.36217e+07	3.58677e+07	0	0	2.65051e+07	0	0	0					0	5.39	2	3	8.64376	10.54	3	5					7.84294	10.77	4
Q89E33	UPF0283 membrane protein blr7254 OS=Bradyrhizobium diazoefficiens (strain JCM 10833 / IAM 13628 / NBRC 14792 / USDA 110) GN=blr7254 PE=3 SV=1 - [Y7254_BRADU]	28.57	1	6	6	20	0	9.42692e+07	1.39738e+08	0	0	0	0	1.05801e+08	1.54545e+08	0	0	0	0	1.57095e+08	1.70247e+08	0	0	0	0	1.39952e+08	1.54545e+08	0	0	0					11.0823	15.45	3	4	15.9979	22.45	5	6
Q89Y78	Blr0077 protein OS=Bradyrhizobium diazoefficiens (strain JCM 10833 / IAM 13628 / NBRC 14792 / USDA 110) GN=blr0077 PE=4 SV=1 - [Q89Y78_BRADU]	22.57	1	7	7	29	0	5.25865e+07	8.88785e+07	0	1.37868e+08	1.00218e+08	0	0	33923067	1.66098e+07	6.0651e+07	7.13056e+07	0	8.7633e+07	1.08283e+08	0	1.50864e+08	1.16153e+08	0	0	33923067	3.38201e+07	6.66631e+07	8.94624e+07					12.3048	12.24	4	5	7.18114	13.08	4	5					11.6534	16.67	5
H7C6Q8	Blr2761 protein OS=Bradyrhizobium diazoefficiens (strain JCM 10833 / IAM 13628 / NBRC 14792 / USDA 110) GN=blr2761 PE=4 SV=1 - [H7C6Q8_BRADU]	58.84	1	10	10	53	0	3.03445e+08	1.79639e+08	0	3.58914e+08	1.46386e+07	0	2.94568e+08	2.72237e+08	0	6.86875e+08	0	0	5.05676e+08	2.18859e+08	0	3.92747e+08	1.69663e+07	0	3.89647e+08	2.72237e+08	0	7.54962e+08	0					19.0677	35.74	7	11	20.9728	35.74	7	9					14.8037	17.69	4
H7C7T6	Iron-sulfur cluster-binding protein OS=Bradyrhizobium diazoefficiens (strain JCM 10833 / IAM 13628 / NBRC 14792 / USDA 110) GN=fixG PE=4 SV=1 - [H7C7T6_BRADU]	17.21	1	5	5	10	0	8.15907e+07	7.45548e+07	0	0	0	0	1.25297e+08	0	0	0	0	0	1.35967e+08	9.08321e+07	0	0	0	0	1.65741e+08	0	0	0	0					9.94277	17.21	5	5	6.10745	6.56	2	2
H7C6S2	Adenosylmethionine-8-amino-7-oxononanoate aminotransferase OS=Bradyrhizobium diazoefficiens (strain JCM 10833 / IAM 13628 / NBRC 14792 / USDA 110) GN=bioA PE=3 SV=1 - [H7C6S2_BRADU]	27.08	1	8	8	15	0	1.87113e+08	0	0	3.58488e+08	8.44601e+07	0	0	0	0	0	0	0	3.11815e+08	0	0	3.92281e+08	9.78898e+07	0	0	0	0	0	0					14.0102	13.3	4	5									17.4573	17.81	6
H7C6F6	Blr1991 protein OS=Bradyrhizobium diazoefficiens (strain JCM 10833 / IAM 13628 / NBRC 14792 / USDA 110) GN=blr1991 PE=4 SV=1 - [H7C6F6_BRADU]	27.25	1	5	5	6	0	7.39719e+06	0	0	0	0	0	0	1.23576e+07	0	0	0	0	1.23271e+07	0	0	0	0	0	0	1.23576e+07	0	0	0					2.18951	23.65	4	4
H7C6S8	8-amino-7-oxononanoate synthase OS=Bradyrhizobium diazoefficiens (strain JCM 10833 / IAM 13628 / NBRC 14792 / USDA 110) GN=bioF PE=4 SV=1 - [H7C6S8_BRADU]	34.9	1	9	9	21	0	4.52253e+08	1.44361e+08	0	0	0	0	0	0	0	0	0	0	7.53658e+08	1.75879e+08	0	0	0	0	0	0	0	0	0					38.5304	34.9	9	16	18.281	21.09	5	5
H7C6P9	Blr1990 protein OS=Bradyrhizobium diazoefficiens (strain JCM 10833 / IAM 13628 / NBRC 14792 / USDA 110) GN=blr1990 PE=4 SV=1 - [H7C6P9_BRADU]	25	1	20	20	45	0	1.15462e+08	6.55434e+07	0	14235950	2.60188e+07	0	2.43684e+07	1.67707e+08	15945981	2.8219e+07	0	0	1.92412e+08	7.98533e+07	0	1.55779e+07	3.0156e+07	0	3.22339e+07	1.67707e+08	3.24684e+07	3.10163e+07	0					18.858	13.37	12	12	17.2045	10.14	8	10					2.65775	3.23	3
H7C7T7	Two-component sensor histidine kinase OS=Bradyrhizobium diazoefficiens (strain JCM 10833 / IAM 13628 / NBRC 14792 / USDA 110) GN=regS PE=4 SV=1 - [H7C7T7_BRADU]	18.86	1	5	5	14	0	5.58542e+07	6.97848e+07	0	0	0	0	29164364	82209365	0	0	0	0	9.30784e+07	8.50207e+07	0	0	0	0	3.85779e+07	82209365	0	0	0					4.08024	8.64	3	3	7.27984	15.91	4	6
H7C7X7	SURF1-like protein OS=Bradyrhizobium diazoefficiens (strain JCM 10833 / IAM 13628 / NBRC 14792 / USDA 110) GN=shb1 PE=3 SV=1 - [H7C7X7_BRADU]	17.21	1	4	4	20	0	9.94566e+07	1.30773e+08	0	0	0	0	1.31003e+08	176440621	0	0	0	0	1.6574e+08	1.59324e+08	0	0	0	0	1.73288e+08	176440621	0	0	0					13.9008	15.91	3	5	13.9209	15.91	3	4
H7C6F1	Two-component response regulator OS=Bradyrhizobium diazoefficiens (strain JCM 10833 / IAM 13628 / NBRC 14792 / USDA 110) GN=elmR PE=4 SV=1 - [H7C6F1_BRADU]	49.53	1	8	8	47	0	4.20753e+08	1.78611e+08	0	1.3214e+08	5.17185e+07	0	7.55639e+07	3.51718e+08	0	3.24805e+07	0	0	7.01166e+08	2.17606e+08	0	1.44596e+08	5.99421e+07	0	9.99542e+07	3.51718e+08	0	3.57002e+07	0					15.2202	37.85	5	8	18.4494	37.85	6	10					16.5096	33.18	5
H7C6J6	CbbR protein OS=Bradyrhizobium diazoefficiens (strain JCM 10833 / IAM 13628 / NBRC 14792 / USDA 110) GN=cbbR PE=4 SV=1 - [H7C6J6_BRADU]	20.31	1	4	4	11	0	4.45551e+07	1.87633e+07	0	0	0	0	3.49172e+07	2.68973e+07	0	0	0	0	7.4249e+07	2.28598e+07	0	0	0	0	4.61876e+07	2.68973e+07	0	0	0					2.62649	20.31	4	4	2.91806	18.46	3	3
Q89BH5	Bll8177 protein OS=Bradyrhizobium diazoefficiens (strain JCM 10833 / IAM 13628 / NBRC 14792 / USDA 110) GN=bll8177 PE=4 SV=1 - [Q89BH5_BRADU]	19.06	1	10	10	23	0	7.92717e+07	3.97216e+07	0	0	0	0	59396319	1.19046e+08	0	0	0	0	1.32103e+08	4.83939e+07	0	0	0	0	7.85681e+07	1.19046e+08	0	0	0					12.4337	12.3	7	8	8.83919	8.81	5	5
H7C6K3	Iron response regulator OS=Bradyrhizobium diazoefficiens (strain JCM 10833 / IAM 13628 / NBRC 14792 / USDA 110) GN=irr PE=3 SV=1 - [H7C6K3_BRADU]	21.47	1	2	2	3	0	4.27274e+07	0	0	0	0	0	0	0	0	0	0	0	7.12031e+07	0	0	0	0	0	0	0	0	0	0					4.66116	21.47	2	3
H7C6K5	Para-aminobenzoate synthase component I OS=Bradyrhizobium diazoefficiens (strain JCM 10833 / IAM 13628 / NBRC 14792 / USDA 110) GN=pabB PE=4 SV=1 - [H7C6K5_BRADU]	8.53	1	2	2	6	0	3.6763e+07	2.17536e+07	0	0	0	0	1.98239e+07	0	0	0	0	0	6.12637e+07	2.65029e+07	0	0	0	0	2.62226e+07	0	0	0	0					2.36805	8.53	2	2	1.76689	8.53	2	2
Q89U53	Bll1566 protein OS=Bradyrhizobium diazoefficiens (strain JCM 10833 / IAM 13628 / NBRC 14792 / USDA 110) GN=bll1566 PE=4 SV=1 - [Q89U53_BRADU]	9.87	1	3	3	7	0	5.87414e+07	0	0	0	0	0	2.12874e+07	2.34702e+07	0	0	0	0	9.78897e+07	0	0	0	0	0	2.81585e+07	2.34702e+07	0	0	0					0	5.16	2	2
Q89BH8	Blr8174 protein OS=Bradyrhizobium diazoefficiens (strain JCM 10833 / IAM 13628 / NBRC 14792 / USDA 110) GN=blr8174 PE=3 SV=1 - [Q89BH8_BRADU]	32.2	1	9	9	23	0	4.04531e+07	1.11526e+08	0	0	0	0	0	1.26181e+08	0	0	0	0	6.74132e+07	1.35875e+08	0	0	0	0	0	1.26181e+08	0	0	0					4.26466	17.43	4	5	14.2813	28.57	8	9
H7C7S0	Bll1925 protein OS=Bradyrhizobium diazoefficiens (strain JCM 10833 / IAM 13628 / NBRC 14792 / USDA 110) GN=bll1925 PE=4 SV=1 - [H7C7S0_BRADU]	31.48	1	13	14	37	0	6.02893e+07	1.35063e+07	0	1.1904e+08	1.00867e+08	0	0	1.03434e+08	6.51914e+07	3.04393e+07	3.98853e+07	0	1.00469e+08	1.6455e+07	0	1.30261e+08	1.16906e+08	0	0	1.03434e+08	1.3274e+08	3.34566e+07	5.00414e+07					1.82856	3.99	2	2	3.52572	8.26	3	3					8.0908	7.12	4
H7C816	Molybdate-transporting ATPase OS=Bradyrhizobium diazoefficiens (strain JCM 10833 / IAM 13628 / NBRC 14792 / USDA 110) GN=modC PE=3 SV=1 - [H7C816_BRADU]	59.55	1	10	10	48	0	1.61335e+08	1.86026e+08	0	0	3.1304e+07	0	2.63591e+08	3.57081e+08	0	0	0	0	2.68857e+08	2.2664e+08	0	0	3.62816e+07	0	3.48673e+08	3.57081e+08	0	0	0					23.5605	39.55	6	10	28.3317	43.64	7	14
H7C6H7	Blr1327 protein OS=Bradyrhizobium diazoefficiens (strain JCM 10833 / IAM 13628 / NBRC 14792 / USDA 110) GN=blr1327 PE=4 SV=1 - [H7C6H7_BRADU]	64.6	1	9	9	41	0	1.41178e+07	1.06104e+08	0	2.63565e+08	3.07888e+08	0	0	0	2.83923e+07	8.97093e+07	2.19861e+08	0	2.35266e+07	1.2927e+08	0	2.8841e+08	3.56845e+08	0	0	0	5.7811e+07	9.86018e+07	2.75845e+08					1.98989	24.84	3	3	10.4733	21.43	4	8					15.9564	38.2	5
H7C6M7	HupV protein OS=Bradyrhizobium diazoefficiens (strain JCM 10833 / IAM 13628 / NBRC 14792 / USDA 110) GN=hupV PE=4 SV=1 - [H7C6M7_BRADU]	16.91	1	4	4	11	0	1.49408e+08	3.5188e+08	0	1.85306e+08	0	0	0	111432914	0	0	0	0	2.48982e+08	4.28705e+08	0	2.02774e+08	0	0	0	111432914	0	0	0					5.53264	6.26	2	2	0	6.26	2	3					2.95646	6.26	2
H7C7S7	Bll1927 protein OS=Bradyrhizobium diazoefficiens (strain JCM 10833 / IAM 13628 / NBRC 14792 / USDA 110) GN=bll1927 PE=4 SV=1 - [H7C7S7_BRADU]	18.72	1	6	6	9	0	2.76894e+07	0	0	0	0	0	7.5041e+07	4.1207e+07	0	0	0	0	4.61431e+07	0	0	0	0	0	9.92625e+07	4.1207e+07	0	0	0					6.79725	9.63	2	2
H7C6I6	Blr3002 protein OS=Bradyrhizobium diazoefficiens (strain JCM 10833 / IAM 13628 / NBRC 14792 / USDA 110) GN=blr3002 PE=4 SV=1 - [H7C6I6_BRADU]	45.88	1	11	11	64	0	2.20155e+08	2.04848e+08	0	4.91862e+07	3.3998e+07	0	365372652	5.02808e+08	2.53929e+08	0	0	0	3.66877e+08	2.49572e+08	0	5.38228e+07	3.94039e+07	0	4.83307e+08	5.02808e+08	5.17038e+08	0	0					33.2058	35.84	7	13	34.9451	39.07	8	13					5.19079	9.68	2
H7C7U6	Bll5662 protein OS=Bradyrhizobium diazoefficiens (strain JCM 10833 / IAM 13628 / NBRC 14792 / USDA 110) GN=bll5662 PE=4 SV=1 - [H7C7U6_BRADU]	17.54	1	5	5	32	0	4.69613e+07	79656078	0	0	0	0	1.51253e+08	2.12736e+08	0	0	0	0	7.82588e+07	9.70471e+07	0	0	0	0	2.00074e+08	2.12736e+08	0	0	0					2.88966	5.21	2	4	18.7396	14.93	4	7
Q89WS2	Nitrogen regulatory protein PII OS=Bradyrhizobium diazoefficiens (strain JCM 10833 / IAM 13628 / NBRC 14792 / USDA 110) GN=glnK PE=3 SV=1 - [Q89WS2_BRADU]	58.93	1	7	7	106	0	2.24999e+09	2.17578e+09	0	3.51231e+08	9.60364e+08	0	3.23517e+09	4.88565e+09	277658094	1.06395e+09	2.76188e+08	0	3.7495e+09	2.65082e+09	0	3.8434e+08	1.11307e+09	0	4.27941e+09	4.88565e+09	5.65354e+08	1.16942e+09	3.46514e+08					34.4562	57.14	6	18	33.6289	48.21	4	15					16.4304	43.75	4
Q89T84	Transcriptional regulatory protein OS=Bradyrhizobium diazoefficiens (strain JCM 10833 / IAM 13628 / NBRC 14792 / USDA 110) GN=bll2166 PE=4 SV=1 - [Q89T84_BRADU]	25.17	1	5	5	12	0	1.25004e+08	7.66265e+07	0	0	0	0	6.99042e+07	1.43703e+08	0	0	0	0	2.08312e+08	9.33562e+07	0	0	0	0	9.24677e+07	1.43703e+08	0	0	0					3.48428	15.77	3	3	6.04459	7.72	2	2
Q89U26	Bll1593 protein OS=Bradyrhizobium diazoefficiens (strain JCM 10833 / IAM 13628 / NBRC 14792 / USDA 110) GN=bll1593 PE=4 SV=1 - [Q89U26_BRADU]	16.17	1	8	9	23	0	5.75969e+07	3.85005e+07	0	0	0	0	100361439	1.00857e+08	0	0	0	0	9.59824e+07	4.69062e+07	0	0	0	0	1.32756e+08	1.00857e+08	0	0	0					2.7022	8.89	4	6	9.40027	10.37	5	5
Q89MY1	Colicin V production protein OS=Bradyrhizobium diazoefficiens (strain JCM 10833 / IAM 13628 / NBRC 14792 / USDA 110) GN=cvpA PE=4 SV=1 - [Q89MY1_BRADU]	25.84	1	5	5	24	0	1.81646e+08	3.47051e+08	0	0	1.74478e+07	0	0	1.26919e+08	0	0	0	0	3.02704e+08	4.22821e+08	0	0	2.02221e+07	0	0	1.26919e+08	0	0	0					6.93452	21.05	4	6	19.9127	16.27	3	8
Q89E75	Bll7212 protein OS=Bradyrhizobium diazoefficiens (strain JCM 10833 / IAM 13628 / NBRC 14792 / USDA 110) GN=bll7212 PE=4 SV=1 - [Q89E75_BRADU]	48.98	1	6	6	48	0	2.0697e+08	2.55341e+08	0	1.90751e+08	2.79791e+08	0	3.25988e+08	3.23093e+08	0	1.37803e+08	1.76051e+08	0	3.44905e+08	3.11089e+08	0	2.08732e+08	3.24279e+08	0	4.3121e+08	3.23093e+08	0	1.51463e+08	2.2088e+08					6.27318	34.69	3	5	14.2802	34.69	3	7					15.0963	41.5	4
Q89T83	Oxidoreductase OS=Bradyrhizobium diazoefficiens (strain JCM 10833 / IAM 13628 / NBRC 14792 / USDA 110) GN=blr2167 PE=4 SV=1 - [Q89T83_BRADU]	45.38	1	9	9	35	0	1.39655e+08	7.495e+08	0	4.47349e+08	3.20422e+08	0	0	0	0	0	0	0	2.32728e+08	9.13136e+08	0	4.89519e+08	3.71371e+08	0	0	0	0	0	0					11.0557	18.88	3	4	37.3815	42.57	8	15					20.7754	32.53	6
Q89T50	Two-component response regulator OS=Bradyrhizobium diazoefficiens (strain JCM 10833 / IAM 13628 / NBRC 14792 / USDA 110) GN=bll2200 PE=4 SV=1 - [Q89T50_BRADU]	45.06	1	10	10	92	0	1.14478e+08	1.336e+08	0	7.1594e+08	6.68767e+08	0	105364380	2.89263e+08	1.21853e+08	7.10376e+08	7.18921e+08	0	1.90772e+08	1.62769e+08	0	7.83428e+08	7.75105e+08	0	1.39374e+08	2.89263e+08	2.48111e+08	7.80793e+08	9.01982e+08					8.32177	17.6	2	3	1.83328	24.89	4	4					31.6554	44.21	8
Q89BK4	Two-component response regulator OS=Bradyrhizobium diazoefficiens (strain JCM 10833 / IAM 13628 / NBRC 14792 / USDA 110) GN=blr8144 PE=4 SV=1 - [Q89BK4_BRADU]	55.36	1	12	12	169	0	6.8327e+07	7.60529e+07	5.89193e+07	2.02457e+09	1.59064e+09	0	8.6904e+07	1.24565e+08	511149279	1.74891e+09	1.15305e+09	0	1.13864e+08	9.26573e+07	2.71384e+09	2.21542e+09	1.84356e+09	0	1.14955e+08	1.24565e+08	1.04078e+09	1.92228e+09	1.44665e+09					4.43608	25.32	4	4	13.357	34.76	5	7	4.03821	24.03	5	5	87.1361	44.64	10
Q89ES4	Bsr6998 protein OS=Bradyrhizobium diazoefficiens (strain JCM 10833 / IAM 13628 / NBRC 14792 / USDA 110) GN=bsr6998 PE=4 SV=1 - [Q89ES4_BRADU]	74.73	1	5	5	31	0	2.37648e+08	5.41788e+08	0	244887489	1.93735e+08	0	8.38043e+08	7.44759e+08	142576560	2.10402e+08	1.6019e+08	0	3.96029e+08	6.60075e+08	0	2.67972e+08	2.2454e+08	0	1.10854e+09	7.44759e+08	2.90307e+08	2.31258e+08	2.0098e+08					5.9455	36.26	2	3	11.166	62.64	3	5					7.75447	36.26	2
H7C6T9	Bll1791 protein OS=Bradyrhizobium diazoefficiens (strain JCM 10833 / IAM 13628 / NBRC 14792 / USDA 110) GN=bll1791 PE=4 SV=1 - [H7C6T9_BRADU]	42.97	1	6	8	47	0	3.98319e+08	4.23104e+08	0	0	2.16179e+08	0	4.54157e+08	299440386	0	0	0	0	6.6378e+08	5.15479e+08	0	0	2.50553e+08	0	6.00748e+08	299440386	0	0	0					24.1482	37.75	7	11	20.922	28.92	5	9
Q89U55	Blr1564 protein OS=Bradyrhizobium diazoefficiens (strain JCM 10833 / IAM 13628 / NBRC 14792 / USDA 110) GN=blr1564 PE=4 SV=1 - [Q89U55_BRADU]	26.22	1	15	15	22	0	1.88145e+08	9.70748e+07	0	0	0	0	0	0	0	0	0	0	3.13535e+08	1.18269e+08	0	0	0	0	0	0	0	0	0					21.0232	19.64	11	11	25.1383	18.05	10	11
H7C6R6	Transcriptional regulatory protein OS=Bradyrhizobium diazoefficiens (strain JCM 10833 / IAM 13628 / NBRC 14792 / USDA 110) GN=bll2094 PE=4 SV=1 - [H7C6R6_BRADU]	40.28	1	7	7	12	0	1.44302e+08	2.10667e+07	0	0	0	0	5.42542e+07	0	0	0	0	0	2.40472e+08	2.56661e+07	0	0	0	0	7.17662e+07	0	0	0	0					18.9457	40.28	7	8	1.80932	9.95	2	2
Q89T79	Blr2171 protein OS=Bradyrhizobium diazoefficiens (strain JCM 10833 / IAM 13628 / NBRC 14792 / USDA 110) GN=blr2171 PE=4 SV=1 - [Q89T79_BRADU]	5.08	1	2	2	2	0	4.51454e+07	0	0	0	0	0	0	0	0	0	0	0	7.52327e+07	0	0	0	0	0	0	0	0	0	0					3.60314	5.08	2	2
Q89Q68	Cobalamin synthesis protein OS=Bradyrhizobium diazoefficiens (strain JCM 10833 / IAM 13628 / NBRC 14792 / USDA 110) GN=cobW PE=4 SV=1 - [Q89Q68_BRADU]	38.68	1	10	10	75	0	2.93581e+08	7.53628e+08	0	7.40167e+07	7.82536e+08	0	119112362	6.93409e+08	1.42e+08	6.0585e+07	6.91616e+07	0	4.89239e+08	9.18166e+08	0	8.09938e+07	9.06965e+08	0	1.57559e+08	6.93409e+08	2.89134e+08	6.65906e+07	8.67724e+07					21.2196	26.36	7	11	39.2018	27.79	7	15					6.23334	8.31	3
Q89IG6	ABC transporter ATP-binding protein OS=Bradyrhizobium diazoefficiens (strain JCM 10833 / IAM 13628 / NBRC 14792 / USDA 110) GN=blr5673 PE=4 SV=1 - [Q89IG6_BRADU]	42.24	1	6	6	23	0	6.77318e+07	7.16598e+07	0	0	0	0	5.54322e+07	1.45499e+08	0	0	0	0	1.12872e+08	8.73051e+07	0	0	0	0	7.33244e+07	1.45499e+08	0	0	0					12.4959	34.66	5	5	10.7909	22.02	3	6
Q89RY9	Short-chain alcohol dehydrogenase OS=Bradyrhizobium diazoefficiens (strain JCM 10833 / IAM 13628 / NBRC 14792 / USDA 110) GN=fixR PE=4 SV=1 - [Q89RY9_BRADU]	44.4	1	8	8	33	0	19270621	0	8.5004e+06	1.62043e+08	1.13419e+08	0	0	0	3.44733e+07	2.35621e+08	2.33333e+08	0	3.21136e+07	0	3.9153e+08	1.77318e+08	1.31453e+08	0	0	0	7.01927e+07	2.58977e+08	2.92747e+08					0	10.8	2	2					0	10.8	2	3	12.2012	30	5
Q89XD4	ABC transporter ATP-binding protein OS=Bradyrhizobium diazoefficiens (strain JCM 10833 / IAM 13628 / NBRC 14792 / USDA 110) GN=bll0380 PE=4 SV=1 - [Q89XD4_BRADU]	14.62	1	2	2	4	0	1.42993e+07	1.98889e+07	0	0	0	0	0	0	0	0	0	0	2.38291e+07	2.42312e+07	0	0	0	0	0	0	0	0	0					2.60105	14.62	2	2	2.37737	14.62	2	2
Q89US1	Blr1340 protein OS=Bradyrhizobium diazoefficiens (strain JCM 10833 / IAM 13628 / NBRC 14792 / USDA 110) GN=blr1340 PE=3 SV=1 - [Q89US1_BRADU]	21.67	1	2	2	3	0	2.82982e+07	0	0	0	0	0	0	0	0	0	0	0	4.71575e+07	0	0	0	0	0	0	0	0	0	0					1.68926	21.67	2	3
Q89KN2	Bll4873 protein OS=Bradyrhizobium diazoefficiens (strain JCM 10833 / IAM 13628 / NBRC 14792 / USDA 110) GN=bll4873 PE=4 SV=1 - [Q89KN2_BRADU]	9.2	1	2	2	4	0	4.58065e+07	6.29927e+07	0	0	0	0	0	0	0	0	0	0	7.63344e+07	7.67457e+07	0	0	0	0	0	0	0	0	0					4.52689	9.2	2	2	5.46409	9.2	2	2
Q89QJ9	Blr3129 protein OS=Bradyrhizobium diazoefficiens (strain JCM 10833 / IAM 13628 / NBRC 14792 / USDA 110) GN=blr3129 PE=4 SV=1 - [Q89QJ9_BRADU]	12.3	1	2	3	10	0	1.88364e+08	2.02249e+08	0	0	0	0	2.50014e+08	5.1087e+08	0	0	0	0	3.13899e+08	2.46405e+08	0	0	0	0	3.30713e+08	5.1087e+08	0	0	0					2.25023	12.3	3	3	5.84028	12.3	3	3
Q89QK2	Two-component sensor histidine kinase OS=Bradyrhizobium diazoefficiens (strain JCM 10833 / IAM 13628 / NBRC 14792 / USDA 110) GN=blr3122 PE=4 SV=1 - [Q89QK2_BRADU]	24.67	1	7	7	15	0	5.92723e+07	60044801	0	0	0	0	7.70735e+07	6.47445e+07	0	0	0	0	9.87745e+07	7.31542e+07	0	0	0	0	1.01951e+08	6.47445e+07	0	0	0					7.41225	9.17	3	3	5.14696	10.48	3	3
Q89IC8	Glutaredoxin OS=Bradyrhizobium diazoefficiens (strain JCM 10833 / IAM 13628 / NBRC 14792 / USDA 110) GN=grlA PE=3 SV=1 - [Q89IC8_BRADU]	78.18	1	6	6	75	0	1.18868e+08	1.4066e+08	0	2.31777e+09	1.54489e+09	0	83090750	3.96071e+08	1.2467e+09	1.22386e+09	1.35664e+09	0	1.98088e+08	1.71369e+08	0	2.53625e+09	1.79053e+09	0	1.09911e+08	3.96071e+08	2.53848e+09	1.34517e+09	1.70209e+09					4.64621	31.82	3	3	9.75718	31.82	3	3					44.3792	65.45	5
Q89UJ1	ABC transporter permease protein OS=Bradyrhizobium diazoefficiens (strain JCM 10833 / IAM 13628 / NBRC 14792 / USDA 110) GN=blr1426 PE=3 SV=1 - [Q89UJ1_BRADU]	9.49	1	3	3	4	0	1.20496e+08	0	0	0	0	0	0	7.39029e+07	0	0	0	0	2.00801e+08	0	0	0	0	0	0	7.39029e+07	0	0	0					3.90279	7.05	2	2
Q89WP7	Chromosome partitioning protein A OS=Bradyrhizobium diazoefficiens (strain JCM 10833 / IAM 13628 / NBRC 14792 / USDA 110) GN=parA PE=4 SV=1 - [Q89WP7_BRADU]	29.23	1	5	5	27	0	1.05287e+08	7.01401e+07	0	2.81996e+07	3.50215e+07	0	0	1.62397e+08	7.66304e+06	6.52062e+07	0	0	1.75455e+08	8.54535e+07	0	3.08578e+07	4.05901e+07	0	0	1.62397e+08	1.56031e+07	7.16698e+07	0					9.72326	23.94	4	5	12.757	16.9	3	4					3.83524	14.08	2
Q89X49	Signal recognition particle receptor FtsY OS=Bradyrhizobium diazoefficiens (strain JCM 10833 / IAM 13628 / NBRC 14792 / USDA 110) GN=ftsY PE=3 SV=1 - [Q89X49_BRADU]	48.89	1	10	10	49	0	5.66512e+07	2.81377e+07	0	6.98411e+07	7.47025e+07	0	6.83993e+07	1.09183e+08	1.88691e+07	7.81318e+07	3.82833e+07	0	9.44066e+07	3.4281e+07	0	7.64246e+07	8.65807e+07	0	9.0477e+07	1.09183e+08	3.84204e+07	8.58767e+07	4.80315e+07					17.1751	33.02	6	7	4.3543	13.97	3	3					28.7993	37.46	7
Q89FE1	Glucose-6-phosphate 1-dehydrogenase OS=Bradyrhizobium diazoefficiens (strain JCM 10833 / IAM 13628 / NBRC 14792 / USDA 110) GN=zwf PE=3 SV=1 - [Q89FE1_BRADU]	56.46	1	24	24	78	0	1.05215e+08	210717740	0	2.42442e+08	8.97014e+07	0	2.4984e+08	6.43164e+08	0	5.6079e+07	4.68133e+07	0	1.75337e+08	2.56723e+08	0	2.65296e+08	1.03965e+08	0	3.30483e+08	6.43164e+08	0	6.16379e+07	5.87335e+07					8.47802	17.3	6	6	23.8748	37.18	14	15					17.3667	15.11	5
Q89PN7	Transcriptional regulatory protein OS=Bradyrhizobium diazoefficiens (strain JCM 10833 / IAM 13628 / NBRC 14792 / USDA 110) GN=blr3443 PE=4 SV=1 - [Q89PN7_BRADU]	12.05	1	2	2	13	0	1.44492e+08	2.91678e+08	0	0	0	0	1.77824e+08	1.09248e+08	0	0	0	0	2.40789e+08	3.55359e+08	0	0	0	0	2.35222e+08	1.09248e+08	0	0	0					8.76102	12.05	2	3	12.2252	12.05	2	4
Q89NL0	ABC transporter ATP-binding protein OS=Bradyrhizobium diazoefficiens (strain JCM 10833 / IAM 13628 / NBRC 14792 / USDA 110) GN=blr3828 PE=4 SV=1 - [Q89NL0_BRADU]	20.51	1	4	4	7	0	4.37818e+07	2.91029e+07	0	0	0	0	0	1.52063e+07	0	0	0	0	7.29602e+07	3.54569e+07	0	0	0	0	0	1.52063e+07	0	0	0					5.28764	9.4	2	3	1.92662	9.4	2	2
Q89LF3	Blr4591 protein OS=Bradyrhizobium diazoefficiens (strain JCM 10833 / IAM 13628 / NBRC 14792 / USDA 110) GN=blr4591 PE=4 SV=1 - [Q89LF3_BRADU]	36.6	1	10	10	29	0	2.13657e+07	8.28443e+07	0	5.3806e+07	2.3466e+07	0	2.26736e+07	1.54601e+08	0	85737160	2.82045e+07	0	3.5605e+07	1.00931e+08	0	5.88781e+07	2.71973e+07	0	2.99921e+07	1.54601e+08	0	9.4236e+07	3.53863e+07					0	8	2	2	13.3558	20.2	5	7					4.60867	6.4	2
Q89XI4	Two-component response regulator OS=Bradyrhizobium diazoefficiens (strain JCM 10833 / IAM 13628 / NBRC 14792 / USDA 110) GN=bll0330 PE=4 SV=1 - [Q89XI4_BRADU]	12.5	1	3	3	5	0	4.06074e+07	0	0	0	0	0	4.8404e+07	0	0	0	0	0	6.76704e+07	0	0	0	0	0	6.40277e+07	0	0	0	0					2.30909	7.76	2	2
Q89SB9	tRNA (cytidine(34)-2'-O)-methyltransferase OS=Bradyrhizobium diazoefficiens (strain JCM 10833 / IAM 13628 / NBRC 14792 / USDA 110) GN=trmL PE=3 SV=1 - [Q89SB9_BRADU]	42.76	1	5	5	16	0	4.71392e+07	1.01101e+08	0	0	0	0	6.36325e+07	1.17267e+08	0	6.22001e+07	0	0	7.85552e+07	1.23174e+08	0	0	0	0	8.41716e+07	1.17267e+08	0	6.83658e+07	0					2.60578	15.13	2	3	4.11678	15.13	2	3
Q89CN1	Bll7766 protein OS=Bradyrhizobium diazoefficiens (strain JCM 10833 / IAM 13628 / NBRC 14792 / USDA 110) GN=bll7766 PE=4 SV=1 - [Q89CN1_BRADU]	19.33	1	3	3	9	0	1.52373e+08	1.49793e+08	0	0	0	0	0	1.25908e+08	0	0	0	0	2.53922e+08	1.82497e+08	0	0	0	0	0	1.25908e+08	0	0	0					13.4857	19.33	3	4	10.7885	15.55	2	3
Q89GY2	Methanol dehydrogenase large subunit-like protein OS=Bradyrhizobium diazoefficiens (strain JCM 10833 / IAM 13628 / NBRC 14792 / USDA 110) GN=mxaF' PE=4 SV=1 - [Q89GY2_BRADU]	16.28	1	7	7	14	0	2.80519e+08	1.26931e+08	0	0	1.37888e+08	0	5.46193e+07	0	0	0	0	0	4.67471e+08	1.54644e+08	0	0	1.59813e+08	0	7.22492e+07	0	0	0	0					20.2812	11.79	5	7	6.84687	6.48	3	3
Q89C67	ABC transporter ATP-binding protein OS=Bradyrhizobium diazoefficiens (strain JCM 10833 / IAM 13628 / NBRC 14792 / USDA 110) GN=bll7930 PE=4 SV=1 - [Q89C67_BRADU]	26.19	1	4	4	6	0	1.90606e+07	4.3221e+07	0	0	0	0	0	0	0	0	0	0	3.17636e+07	5.26573e+07	0	0	0	0	0	0	0	0	0					2.65745	13.89	2	2	10.4173	26.19	4	4
Q89FD8	Blr6763 protein OS=Bradyrhizobium diazoefficiens (strain JCM 10833 / IAM 13628 / NBRC 14792 / USDA 110) GN=blr6763 PE=4 SV=1 - [Q89FD8_BRADU]	50.74	1	9	9	41	0	1.24102e+08	1.77997e+08	0	2.03902e+08	1.58487e+08	0	1.56878e+08	1.96151e+08	0	6.70395e+07	6.41905e+07	0	2.0681e+08	2.16859e+08	0	2.23122e+08	1.83687e+08	0	2.07515e+08	1.96151e+08	0	7.36849e+07	8.05355e+07					8.24537	33.7	6	6	16.8881	35.93	6	9					22.3316	38.89	7
Q89WU3	Glutathione S-transferase family protein OS=Bradyrhizobium diazoefficiens (strain JCM 10833 / IAM 13628 / NBRC 14792 / USDA 110) GN=bll0585 PE=3 SV=1 - [Q89WU3_BRADU]	44.34	1	8	8	65	0	4.05926e+08	4.21892e+08	0	4.84062e+07	1.42631e+08	0	5.47713e+08	6.04604e+08	0	6.58578e+07	5.07403e+07	0	6.76457e+08	5.14002e+08	0	5.29691e+07	1.65311e+08	0	7.24502e+08	6.04604e+08	0	7.2386e+07	6.36605e+07					14.5162	43.89	7	10	18.5172	43.89	7	13					3.55148	18.55	4
Q89KE3	Bll4964 protein OS=Bradyrhizobium diazoefficiens (strain JCM 10833 / IAM 13628 / NBRC 14792 / USDA 110) GN=bll4964 PE=4 SV=1 - [Q89KE3_BRADU]	37.32	1	4	4	11	0	1.2563e+08	4.33951e+07	0	0	0	0	0	1.02232e+08	0	0	0	0	2.09356e+08	5.28694e+07	0	0	0	0	0	1.02232e+08	0	0	0					12.5603	16.9	3	4	7.18533	36.62	3	4
Q89MB6	Two-component response regulator OS=Bradyrhizobium diazoefficiens (strain JCM 10833 / IAM 13628 / NBRC 14792 / USDA 110) GN=bll4277 PE=4 SV=1 - [Q89MB6_BRADU]	14.49	1	2	2	2	0	8.0823e+07	0	0	0	0	0	0	0	0	0	0	0	1.34688e+08	0	0	0	0	0	0	0	0	0	0					3.47819	14.49	2	2
Q89NF9	Blr3881 protein OS=Bradyrhizobium diazoefficiens (strain JCM 10833 / IAM 13628 / NBRC 14792 / USDA 110) GN=blr3881 PE=4 SV=1 - [Q89NF9_BRADU]	37	1	9	9	35	0	7.10054e+07	1.47157e+08	0	0	0	0	9.26703e+07	9.28351e+07	0	0	0	0	1.18327e+08	1.79285e+08	0	0	0	0	1.22582e+08	9.28351e+07	0	0	0					11.7825	22.94	5	8	18.8308	26.91	6	12
Q89CH3	ABC transporter ATP-binding protein OS=Bradyrhizobium diazoefficiens (strain JCM 10833 / IAM 13628 / NBRC 14792 / USDA 110) GN=blr7824 PE=4 SV=1 - [Q89CH3_BRADU]	56.12	1	11	11	63	0	4.8216e+08	7.03077e+08	0	3.82352e+07	1.00169e+08	0	2.33849e+08	5.07337e+08	0	0	0	0	8.03497e+08	8.56577e+08	0	4.18395e+07	1.16097e+08	0	3.09331e+08	5.07337e+08	0	0	0					38.8697	41.77	9	18	30.9863	45.15	7	12					14.0508	18.99	3
Q89BM3	Transcriptional regulatory protein OS=Bradyrhizobium diazoefficiens (strain JCM 10833 / IAM 13628 / NBRC 14792 / USDA 110) GN=blr8125 PE=4 SV=1 - [Q89BM3_BRADU]	47.34	1	9	9	67	0	4.93531e+08	3.05424e+08	0	2.6897e+08	2.27892e+08	0	3.80635e+08	572790032	7.92663e+07	2.21433e+08	9.03407e+07	0	8.22446e+08	3.72107e+08	0	2.94325e+08	2.64129e+08	0	5.03495e+08	572790032	1.61398e+08	2.43383e+08	1.13344e+08					30.7401	39.64	8	12	25.5227	27.81	4	8					20.3022	32.54	5
Q89CF1	3-hydroxyacyl-CoA dehydrogenase type II OS=Bradyrhizobium diazoefficiens (strain JCM 10833 / IAM 13628 / NBRC 14792 / USDA 110) GN=blr7846 PE=3 SV=1 - [Q89CF1_BRADU]	72.73	1	12	12	78	0	4.91229e+07	0	0	1.33049e+09	1.04677e+09	0	0	6.05737e+07	2.5469e+08	1.317e+09	1.23488e+09	0	8.1861e+07	0	0	1.45591e+09	1.21322e+09	0	0	6.05737e+07	5.18587e+08	1.44755e+09	1.54932e+09					3.05591	12.25	2	2									34.6743	40.71	7
Q89DP4	Bll7395 protein OS=Bradyrhizobium diazoefficiens (strain JCM 10833 / IAM 13628 / NBRC 14792 / USDA 110) GN=bll7395 PE=4 SV=1 - [Q89DP4_BRADU]	65.28	1	7	7	44	0	1.34207e+08	302878773	0	0	9.05942e+07	0	6.39268e+08	1.74216e+09	0	0	1.63493e+08	0	2.2365e+08	3.69005e+08	0	0	1.04999e+08	0	8.45609e+08	1.74216e+09	0	0	2.05124e+08					6.40097	21.53	2	3	20.2972	36.81	3	7
Q89UH2	Cold shock protein OS=Bradyrhizobium diazoefficiens (strain JCM 10833 / IAM 13628 / NBRC 14792 / USDA 110) GN=cspA PE=4 SV=1 - [Q89UH2_BRADU]	47.14	1	4	5	208	0	1.0429e+08	9.01425e+07	3.81013e+08	3.25508e+09	4.61486e+09	0	2.10649e+08	75549895	5047429711	5.28114e+09	2.59107e+09	0	1.73794e+08	1.09823e+08	1.75495e+10	3.56192e+09	5.34866e+09	0	2.78642e+08	75549895	1.02773e+10	5.80464e+09	3.25084e+09					5.40855	45.71	2	2	5.34414	45.71	2	2	15.0436	45.71	3	7	72.2337	47.14	5
Q89DH7	Two-component hybrid sensor and regulator OS=Bradyrhizobium diazoefficiens (strain JCM 10833 / IAM 13628 / NBRC 14792 / USDA 110) GN=blr7462 PE=4 SV=1 - [Q89DH7_BRADU]	27.71	1	9	9	23	0	7.96964e+07	1.26098e+08	0	0	0	0	7.94229e+07	4.8868e+07	0	0	0	0	1.3281e+08	1.53628e+08	0	0	0	0	1.05059e+08	4.8868e+07	0	0	0					7.55438	13.64	4	4	17.3327	20.78	6	8
Q89W03	Transcriptional regulatory protein OS=Bradyrhizobium diazoefficiens (strain JCM 10833 / IAM 13628 / NBRC 14792 / USDA 110) GN=bll0890 PE=4 SV=1 - [Q89W03_BRADU]	17.08	1	6	6	10	0	3.24982e+07	0	0	0	0	0	2.63395e+07	7.6837e+07	0	0	0	0	5.41567e+07	0	0	0	0	0	3.48413e+07	7.6837e+07	0	0	0					0	7.5	2	2
Q89DA7	10 kDa chaperonin OS=Bradyrhizobium diazoefficiens (strain JCM 10833 / IAM 13628 / NBRC 14792 / USDA 110) GN=groS PE=3 SV=1 - [Q89DA7_BRADU]	51.02	1	5	7	121	0	1.54309e+08	1.15242e+08	9.90683e+08	5.28394e+09	7.3924e+09	0	1.25063e+08	2.76259e+08	7.37238e+09	9.7421e+09	6.26931e+09	0	2.57148e+08	1.40402e+08	4.56311e+10	5.78203e+09	8.56784e+09	0	1.6543e+08	2.76259e+08	1.50113e+10	1.07078e+10	7.86569e+09					10.0794	33.67	3	5	10.7687	33.67	3	5	13.5816	43.88	4	17	33.2227	51.02	6
Q89RK6	Transcriptional regulatory protein OS=Bradyrhizobium diazoefficiens (strain JCM 10833 / IAM 13628 / NBRC 14792 / USDA 110) GN=fixK2 PE=4 SV=1 - [Q89RK6_BRADU]	67.66	1	12	12	46	0	1.11332e+09	1.30838e+08	0	0	0	0	8.66749e+08	8.90391e+08	0	0	0	0	1.85529e+09	1.59404e+08	0	0	0	0	1.14652e+09	8.90391e+08	0	0	0					39.1869	50.64	8	15	10.1907	21.28	3	4
Q89DB3	Blr7526 protein OS=Bradyrhizobium diazoefficiens (strain JCM 10833 / IAM 13628 / NBRC 14792 / USDA 110) GN=blr7526 PE=4 SV=1 - [Q89DB3_BRADU]	34.2	1	8	8	35	0	2.34564e+08	1.35031e+08	0	0	0	0	1.57176e+08	2.5515e+08	0	0	0	0	3.90889e+08	1.64512e+08	0	0	0	0	2.07909e+08	2.5515e+08	0	0	0					8.47832	27.3	5	7	25.1846	30.17	6	10
Q89T57	CheW protein OS=Bradyrhizobium diazoefficiens (strain JCM 10833 / IAM 13628 / NBRC 14792 / USDA 110) GN=cheW PE=4 SV=1 - [Q89T57_BRADU]	67.31	2	9	9	31	0	2.22338e+08	1.01526e+08	0	0	3.18334e+07	0	2.2201e+08	2.75718e+08	0	3.36272e+07	0	0	3.70515e+08	1.23692e+08	0	0	3.68952e+07	0	2.93669e+08	2.75718e+08	0	3.69606e+07	0					4.02371	28.85	4	4	8.25978	33.97	3	4
Q89FY3	Blr6565 protein OS=Bradyrhizobium diazoefficiens (strain JCM 10833 / IAM 13628 / NBRC 14792 / USDA 110) GN=blr6565 PE=4 SV=1 - [Q89FY3_BRADU]	24.52	1	5	5	27	0	3.39736e+08	4.70046e+08	0	0	92496397	0	3.81739e+08	6.51985e+08	0	0	0	0	5.66153e+08	5.7267e+08	0	0	1.07204e+08	0	5.04955e+08	6.51985e+08	0	0	0					12.6025	24.52	5	6	11.7309	24.52	5	6
Q89UU0	Long-chain-fatty-acid-CoA ligase OS=Bradyrhizobium diazoefficiens (strain JCM 10833 / IAM 13628 / NBRC 14792 / USDA 110) GN=fadD PE=4 SV=1 - [Q89UU0_BRADU]	48.66	1	18	18	132	0	3.95969e+08	7.55372e+08	0	1.9272e+08	1.86049e+08	0	3.80504e+08	6.83108e+08	1.90913e+07	9.08153e+07	8.87104e+07	0	6.59864e+08	9.2029e+08	0	2.10887e+08	2.15632e+08	0	5.03323e+08	6.83108e+08	3.88727e+07	9.98175e+07	1.11299e+08					40.2791	31.73	11	21	74.3472	31.19	11	31					32.413	26.56	8
Q89Y59	Bll0096 protein OS=Bradyrhizobium diazoefficiens (strain JCM 10833 / IAM 13628 / NBRC 14792 / USDA 110) GN=bll0096 PE=4 SV=1 - [Q89Y59_BRADU]	5.79	1	1	3	4	0	2.93102e+08	0	0	0	0	0	0	4.62841e+08	0	0	0	0	4.8844e+08	0	0	0	0	0	0	4.62841e+08	0	0	0					6.02632	3.33	2	2
Q89QZ4	Blr2978 protein OS=Bradyrhizobium diazoefficiens (strain JCM 10833 / IAM 13628 / NBRC 14792 / USDA 110) GN=blr2978 PE=4 SV=1 - [Q89QZ4_BRADU]	17.08	1	10	10	26	0	4.2871e+07	1.19291e+07	0	8.31096e+07	6.09902e+07	0	0	2.9039e+07	0	2.07259e+07	1.99517e+07	0	7.14424e+07	1.45336e+07	0	9.09439e+07	7.06881e+07	0	0	2.9039e+07	0	2.27804e+07	2.50321e+07					7.02755	6.81	5	5	1.72467	3.82	2	2					9.72754	7.17	5
Q89CM9	Bll7768 protein OS=Bradyrhizobium diazoefficiens (strain JCM 10833 / IAM 13628 / NBRC 14792 / USDA 110) GN=bll7768 PE=4 SV=1 - [Q89CM9_BRADU]	33.62	1	9	9	69	0	1.34983e+08	1.36933e+08	0	1.61748e+08	397625883	0	1.68789e+08	3.95009e+08	2.61928e+08	1.90686e+08	1.771e+08	0	2.24943e+08	1.6683e+08	0	1.76995e+08	4.60851e+08	0	2.2327e+08	3.95009e+08	5.33324e+08	2.09588e+08	2.22195e+08					13.074	24.14	5	8	9.73287	14.37	3	3					14.1835	11.49	2
Q89IG5	ABC transporter ATP-binding protein OS=Bradyrhizobium diazoefficiens (strain JCM 10833 / IAM 13628 / NBRC 14792 / USDA 110) GN=blr5674 PE=4 SV=1 - [Q89IG5_BRADU]	48.37	1	8	8	32	0	1.5118e+08	3.35814e+08	0	0	0	0	2.67425e+08	1.10787e+08	5.19842e+06	0	0	0	2.51935e+08	4.09131e+08	0	0	0	0	3.53743e+08	1.10787e+08	1.05848e+07	0	0					13.7529	25.61	5	7	21.2523	35.77	6	9
Q89T30	Aldehyde dehydrogenase-like protein OS=Bradyrhizobium diazoefficiens (strain JCM 10833 / IAM 13628 / NBRC 14792 / USDA 110) GN=bll2220 PE=4 SV=1 - [Q89T30_BRADU]	29.12	1	3	3	7	0	3.97669e+07	7.68914e+07	0	0	0	0	1.91903e+07	0	0	0	0	0	6.62696e+07	9.36789e+07	0	0	0	0	2.53845e+07	0	0	0	0					1.846	29.12	3	3	2.09263	15.93	2	2
Q89IG7	ABC transporter permease protein OS=Bradyrhizobium diazoefficiens (strain JCM 10833 / IAM 13628 / NBRC 14792 / USDA 110) GN=blr5672 PE=3 SV=1 - [Q89IG7_BRADU]	6.35	1	3	3	4	0	1.65905e+08	0	0	0	0	0	0	150611842	0	0	0	0	2.76472e+08	0	0	0	0	0	0	150611842	0	0	0					3.94641	4.08	2	2
Q89RJ2	Blr2780 protein OS=Bradyrhizobium diazoefficiens (strain JCM 10833 / IAM 13628 / NBRC 14792 / USDA 110) GN=blr2780 PE=3 SV=1 - [Q89RJ2_BRADU]	64.79	1	14	14	122	0	5.3576e+07	1.01516e+08	1.65586e+07	9.5227e+08	6.05965e+08	0	1.40734e+08	1.55521e+08	7.31283e+08	6.31448e+08	6.04742e+08	0	8.92819e+07	1.23679e+08	7.62692e+08	1.04204e+09	7.02318e+08	0	1.86159e+08	1.55521e+08	1.489e+09	6.94041e+08	7.5873e+08					1.81915	11.83	2	2	10.1564	17.75	3	4	2.00944	5.35	2	3	57.6851	54.65	11
Q89VC6	Sugar ABC transporter ATP-binding protein OS=Bradyrhizobium diazoefficiens (strain JCM 10833 / IAM 13628 / NBRC 14792 / USDA 110) GN=blr1121 PE=4 SV=1 - [Q89VC6_BRADU]	11.51	1	2	2	6	0	6.26e+07	1.56451e+07	0	0	0	0	0	3.60724e+07	0	0	0	0	1.0432e+08	1.90608e+07	0	0	0	0	0	3.60724e+07	0	0	0					4.44695	11.51	2	2	2.93738	11.51	2	2
Q89RA8	Two-component response regulator OS=Bradyrhizobium diazoefficiens (strain JCM 10833 / IAM 13628 / NBRC 14792 / USDA 110) GN=blr2864 PE=4 SV=1 - [Q89RA8_BRADU]	42.65	1	11	11	40	0	1.42285e+08	1.10401e+08	0	0	1.25695e+07	0	8.33008e+07	8.74999e+07	0	0	0	0	2.37111e+08	1.34505e+08	0	0	1.45681e+07	0	1.10188e+08	8.74999e+07	0	0	0					28.6083	38.55	10	12	15.0927	26.27	5	6
Q89UA7	Flagellar motor protein OS=Bradyrhizobium diazoefficiens (strain JCM 10833 / IAM 13628 / NBRC 14792 / USDA 110) GN=motB PE=4 SV=1 - [Q89UA7_BRADU]	49.71	1	13	13	44	0	2.1092e+08	5.52095e+08	0	7.55316e+07	0	0	1.99674e+08	3.6302e+08	0	0	0	0	3.51489e+08	6.72632e+08	0	8.26516e+07	0	0	2.64125e+08	3.6302e+08	0	0	0					22.7311	35.67	8	10	35.7679	39.77	10	14					5.61762	7.6	2
Q89CE6	Blr7851 protein OS=Bradyrhizobium diazoefficiens (strain JCM 10833 / IAM 13628 / NBRC 14792 / USDA 110) GN=blr7851 PE=4 SV=1 - [Q89CE6_BRADU]	53.88	1	9	9	21	0	1.19204e+08	8.63164e+07	0	0	1.47716e+07	0	1.79309e+08	2.39195e+08	0	0	0	0	1.98649e+08	1.05162e+08	0	0	1.71204e+07	0	2.37186e+08	2.39195e+08	0	0	0					1.89407	8.62	2	2	12.534	22.41	3	4
Q89IG4	ABC transporter substrate-binding protein OS=Bradyrhizobium diazoefficiens (strain JCM 10833 / IAM 13628 / NBRC 14792 / USDA 110) GN=blr5675 PE=4 SV=1 - [Q89IG4_BRADU]	62.63	1	21	21	613	0	2.15127e+08	3.05845e+08	6.56754e+08	6260732080	1.00726e+10	0	4.41168e+08	2.63315e+08	3.60494e+09	4.87914e+09	4.69037e+09	0	3.58499e+08	3.72619e+08	3.02502e+10	6.8509e+09	1.16742e+10	0	5.83567e+08	2.63315e+08	7.3402e+09	5.36279e+09	5.88469e+09					10.9076	21.51	5	5	14.1077	14.78	3	5	28.2085	33.6	7	24	261.769	60.48	19
Q89JK9	Bll5274 protein OS=Bradyrhizobium diazoefficiens (strain JCM 10833 / IAM 13628 / NBRC 14792 / USDA 110) GN=bll5274 PE=4 SV=1 - [Q89JK9_BRADU]	12.78	1	4	4	18	0	1.36657e+08	1.29949e+08	0	0	0	0	2.17659e+08	1.43197e+08	0	0	0	0	2.27732e+08	1.5832e+08	0	0	0	0	2.87914e+08	1.43197e+08	0	0	0					6.95561	9.03	3	5	5.49941	9.91	3	5
Q89S95	Blr2510 protein OS=Bradyrhizobium diazoefficiens (strain JCM 10833 / IAM 13628 / NBRC 14792 / USDA 110) GN=blr2510 PE=4 SV=1 - [Q89S95_BRADU]	47.28	1	9	9	47	0	4.60347e+07	3.35489e+07	0	1.51632e+07	5.43066e+07	0	8.17989e+07	0	3.17208e+07	4.75111e+07	1.84699e+08	0	7.67146e+07	4.08735e+07	0	1.65926e+07	6.29418e+07	0	1.08202e+08	0	6.45883e+07	5.22207e+07	2.3173e+08					5.83971	9.9	2	4	6.58392	16.93	3	5					5.15806	20.77	3
Q89N73	Blr3969 protein OS=Bradyrhizobium diazoefficiens (strain JCM 10833 / IAM 13628 / NBRC 14792 / USDA 110) GN=blr3969 PE=4 SV=1 - [Q89N73_BRADU]	5.88	1	2	2	2	0	8.80023e+07	0	0	0	0	0	0	0	0	0	0	0	1.46652e+08	0	0	0	0	0	0	0	0	0	0					2.50484	5.88	2	2
Q89VR7	Blr0978 protein OS=Bradyrhizobium diazoefficiens (strain JCM 10833 / IAM 13628 / NBRC 14792 / USDA 110) GN=blr0978 PE=4 SV=1 - [Q89VR7_BRADU]	34.51	1	6	6	21	0	7.49765e+07	1.07888e+08	0	3.48365e+07	29712468	0	1.00503e+08	1.65338e+08	0	0	0	0	1.24945e+08	1.31443e+08	0	3.81204e+07	3.4437e+07	0	1.32943e+08	1.65338e+08	0	0	0					5.88957	16.08	3	3	11.8637	24.31	5	5					6.5948	10.98	2
Q89CA2	Blr7895 protein OS=Bradyrhizobium diazoefficiens (strain JCM 10833 / IAM 13628 / NBRC 14792 / USDA 110) GN=blr7895 PE=4 SV=1 - [Q89CA2_BRADU]	27.55	1	9	9	22	0	89106206	3.07255e+08	0	0	0	0	4.10186e+08	1.48177e+09	0	0	0	0	1.48491e+08	3.74337e+08	0	0	0	0	5.42585e+08	1.48177e+09	0	0	0					0	5.88	2	2	12.024	15.17	5	5
Q89LI7	ABC transporter ATP-binding protein OS=Bradyrhizobium diazoefficiens (strain JCM 10833 / IAM 13628 / NBRC 14792 / USDA 110) GN=blr4557 PE=3 SV=1 - [Q89LI7_BRADU]	26.5	1	6	7	38	0	2.8498e+08	3.63593e+08	0	5.19501e+07	8.57008e+07	0	2.37647e+08	1.52135e+08	0	0	0	0	4.74905e+08	4.42975e+08	0	5.68471e+07	9.93279e+07	0	3.14353e+08	1.52135e+08	0	0	0					34.1428	26.5	7	13	36.1777	24.04	6	14					4.18547	6.56	2
Q89WA8	Bll0784 protein OS=Bradyrhizobium diazoefficiens (strain JCM 10833 / IAM 13628 / NBRC 14792 / USDA 110) GN=bll0784 PE=4 SV=1 - [Q89WA8_BRADU]	30.4	1	6	6	17	0	1.56391e+08	0	0	0	0	0	7.78757e+07	3.09674e+08	0	0	0	0	2.60619e+08	0	0	0	0	0	1.03012e+08	3.09674e+08	0	0	0					6.67433	12.78	2	4
Q89XC6	Two-component response regulator OS=Bradyrhizobium diazoefficiens (strain JCM 10833 / IAM 13628 / NBRC 14792 / USDA 110) GN=bll0388 PE=4 SV=1 - [Q89XC6_BRADU]	41.32	1	5	5	9	0	1.14939e+08	3.72124e+07	0	0	0	0	0	1.55814e+08	0	0	0	0	1.9154e+08	4.53368e+07	0	0	0	0	0	1.55814e+08	0	0	0					5.29974	14.37	2	2	5.33317	15.57	2	2
Q89S00	Bll2612 protein OS=Bradyrhizobium diazoefficiens (strain JCM 10833 / IAM 13628 / NBRC 14792 / USDA 110) GN=bll2612 PE=4 SV=1 - [Q89S00_BRADU]	49.51	1	11	11	47	0	1.20758e+08	3.99369e+08	0	1.50257e+08	1.01829e+08	0	6.58321e+07	3.97882e+08	0	2.81502e+08	38094466	0	2.01238e+08	4.86562e+08	0	1.64421e+08	1.1802e+08	0	8.70811e+07	3.97882e+08	0	3.09407e+08	4.77946e+07					10.5447	13.9	3	4	32.7947	44.63	10	13					13.2286	21.22	5
Q89CG4	ABC transporter ATP-binding/permease protein OS=Bradyrhizobium diazoefficiens (strain JCM 10833 / IAM 13628 / NBRC 14792 / USDA 110) GN=blr7833 PE=3 SV=1 - [Q89CG4_BRADU]	13.24	1	5	5	23	0	8.7704e+06	1.06368e+08	0	0	0	0	5.92696e+07	155834470	0	0	0	0	1.46154e+07	1.29591e+08	0	0	0	0	7.84004e+07	155834470	0	0	0					7.35553	8.66	3	4	13.1272	11.21	4	6
Q89XW9	Bll0186 protein OS=Bradyrhizobium diazoefficiens (strain JCM 10833 / IAM 13628 / NBRC 14792 / USDA 110) GN=bll0186 PE=4 SV=1 - [Q89XW9_BRADU]	32.03	1	9	9	34	0	6.79399e+07	2.29656e+08	0	0	0	0	1.18549e+08	1.82627e+08	0	0	0	0	1.13219e+08	2.79796e+08	0	0	0	0	1.56815e+08	1.82627e+08	0	0	0					6.9158	15.21	4	6	20.3031	25.35	7	10
Q89RF7	Pyruvate dehydrogenase E1 component OS=Bradyrhizobium diazoefficiens (strain JCM 10833 / IAM 13628 / NBRC 14792 / USDA 110) GN=blr2815 PE=3 SV=1 - [Q89RF7_BRADU]	34.31	1	16	16	56	0	1.10337e+08	2.23253e+08	0	6.76874e+08	8.1014e+07	0	0	0	0	0	0	0	1.83872e+08	2.71995e+08	0	7.40679e+08	9.38958e+07	0	0	0	0	0	0					13.046	13.47	6	8	43.0814	23.63	11	19					74.3155	32.53	15
Q89S54	Bll2551 protein OS=Bradyrhizobium diazoefficiens (strain JCM 10833 / IAM 13628 / NBRC 14792 / USDA 110) GN=bll2551 PE=4 SV=1 - [Q89S54_BRADU]	26.19	1	2	2	11	0	1.49386e+07	4.2162e+07	0	0	0	0	5.21801e+07	0	0	0	0	0	2.48945e+07	5.13672e+07	0	0	0	0	6.90227e+07	0	0	0	0					2.33622	26.19	2	3	8.35768	26.19	2	4
Q89XU1	Bll0215 protein OS=Bradyrhizobium diazoefficiens (strain JCM 10833 / IAM 13628 / NBRC 14792 / USDA 110) GN=bll0215 PE=4 SV=1 - [Q89XU1_BRADU]	33.55	1	5	5	18	0	4.24566e+08	4.39775e+08	0	0	0	0	4.89978e+08	5.75546e+08	0	0	0	0	7.0752e+08	5.35789e+08	0	0	0	0	6.48132e+08	5.75546e+08	0	0	0					9.22244	28.39	4	5	8.48282	33.55	4	5
Q89QE1	ABC transporter ATP-binding protein OS=Bradyrhizobium diazoefficiens (strain JCM 10833 / IAM 13628 / NBRC 14792 / USDA 110) GN=blr3187 PE=4 SV=1 - [Q89QE1_BRADU]	17.3	1	2	3	9	0	3.3699e+07	2.17029e+07	0	0	0	0	0	0	0	0	0	0	5.61579e+07	2.64412e+07	0	0	0	0	0	0	0	0	0					14.1473	17.3	3	6	4.98316	17.3	3	3
Q89LV1	Dolichol-phosphate mannosyltransferase OS=Bradyrhizobium diazoefficiens (strain JCM 10833 / IAM 13628 / NBRC 14792 / USDA 110) GN=blr4442 PE=4 SV=1 - [Q89LV1_BRADU]	41.63	1	6	6	35	0	3.2864e+07	4.62759e+07	0	0	0	0	70171515	1.26387e+08	0	0	0	0	5.47662e+07	5.63792e+07	0	0	0	0	9.28213e+07	1.26387e+08	0	0	0					6.32033	35.62	5	7	9.51019	24.03	4	9
Q89C74	Bll7923 protein OS=Bradyrhizobium diazoefficiens (strain JCM 10833 / IAM 13628 / NBRC 14792 / USDA 110) GN=bll7923 PE=4 SV=1 - [Q89C74_BRADU]	11.17	1	6	6	12	0	3.39217e+07	5.11546e+07	0	0	0	0	2.4533e+07	3.18813e+07	0	0	0	0	5.65289e+07	6.23231e+07	0	0	0	0	3.24516e+07	3.18813e+07	0	0	0					0	2.83	2	3	2.01672	2.42	2	2
Q89XT0	Blr0227 protein OS=Bradyrhizobium diazoefficiens (strain JCM 10833 / IAM 13628 / NBRC 14792 / USDA 110) GN=blr0227 PE=4 SV=1 - [Q89XT0_BRADU]	71.57	1	12	12	97	0	1.19774e+09	8.80246e+08	6.09002e+07	1.71897e+09	1.78234e+09	5.77605e+06	6.94931e+08	7.36756e+08	1.7062e+08	8.53118e+08	8.06003e+08	0	1.99597e+09	1.07243e+09	2.80508e+09	1.88101e+09	2.06575e+09	1.03433e+10	9.19239e+08	7.36756e+08	3.47407e+08	9.37684e+08	1.01124e+09					45.3719	64.97	10	19	27.024	50.76	6	8	3.87056	18.27	3	4	38.1512	39.09	6
Q89QX7	Blr2995 protein OS=Bradyrhizobium diazoefficiens (strain JCM 10833 / IAM 13628 / NBRC 14792 / USDA 110) GN=blr2995 PE=4 SV=1 - [Q89QX7_BRADU]	24.36	1	10	10	24	0	5.2781e+07	7.67498e+07	0	0	0	0	1.08931e+08	1.65709e+08	0	0	0	0	8.7957e+07	9.35064e+07	0	0	0	0	1.44092e+08	1.65709e+08	0	0	0					6.7505	4.95	2	3	8.26685	9.52	4	4
Q89LD9	Bll4605 protein OS=Bradyrhizobium diazoefficiens (strain JCM 10833 / IAM 13628 / NBRC 14792 / USDA 110) GN=bll4605 PE=4 SV=1 - [Q89LD9_BRADU]	57.77	1	10	10	39	0	6.89038e+07	60212341	0	65179074	0	0	3.28093e+08	3.79886e+08	0	2.3556e+08	1.5336e+08	0	1.14825e+08	7.33583e+07	0	7.13232e+07	0	0	4.33994e+08	3.79886e+08	0	2.58911e+08	1.92411e+08					8.09873	20.61	4	5	7.2776	19.59	3	3					6.2906	12.5	2
Q89R87	Blr2885 protein OS=Bradyrhizobium diazoefficiens (strain JCM 10833 / IAM 13628 / NBRC 14792 / USDA 110) GN=blr2885 PE=4 SV=1 - [Q89R87_BRADU]	16.11	1	4	4	6	0	7.11578e+07	2.90673e+07	0	0	0	0	0	0	0	0	0	0	1.18581e+08	3.54134e+07	0	0	0	0	0	0	0	0	0					9.04335	8.61	2	3	7.72066	11.39	3	3
Q89G37	Dihydrofolate reductase OS=Bradyrhizobium diazoefficiens (strain JCM 10833 / IAM 13628 / NBRC 14792 / USDA 110) GN=folA PE=3 SV=1 - [Q89G37_BRADU]	40.83	1	6	6	10	0	78847100	1.16694e+08	0	0	0	0	0	3.32717e+08	0	0	0	0	1.31395e+08	1.42171e+08	0	0	0	0	0	3.32717e+08	0	0	0					4.78887	17.16	2	2	7.46017	11.24	2	2
Q89NV3	Two-component response regulator OS=Bradyrhizobium diazoefficiens (strain JCM 10833 / IAM 13628 / NBRC 14792 / USDA 110) GN=blr3731 PE=4 SV=1 - [Q89NV3_BRADU]	27.07	1	9	9	19	0	3.34924e+07	1.18687e+08	0	0	0	0	6.40595e+07	1.5394e+08	0	0	0	0	5.58135e+07	1.44599e+08	0	0	0	0	8.47364e+07	1.5394e+08	0	0	0					5.88168	10.26	4	4	9.99942	13.97	5	5
Q89NB8	Acetyl CoA synthase OS=Bradyrhizobium diazoefficiens (strain JCM 10833 / IAM 13628 / NBRC 14792 / USDA 110) GN=blr3924 PE=3 SV=1 - [Q89NB8_BRADU]	72.49	1	22	22	245	0	6.22102e+08	1.52848e+08	5.59174e+07	1.85416e+09	2.17896e+09	0	1.54037e+09	640383982	1.34491e+09	2.49877e+09	2492896559	0	1.0367e+09	1.86219e+08	2.57557e+09	2.02894e+09	2.52543e+09	0	2.03757e+09	640383982	2.73844e+09	2.74646e+09	3.12767e+09					27.9109	33.42	9	14	14.5505	17.74	5	6	0	5.66	2	3	91.5315	42.67	14
Q89JB6	Bll5367 protein OS=Bradyrhizobium diazoefficiens (strain JCM 10833 / IAM 13628 / NBRC 14792 / USDA 110) GN=bll5367 PE=4 SV=1 - [Q89JB6_BRADU]	41.8	1	11	11	30	0	1.26882e+08	1.09703e+08	0	0	31169778	0	1.1018e+08	2.15818e+08	0	0	0	0	2.11442e+08	1.33654e+08	0	0	3.6126e+07	0	1.45744e+08	2.15818e+08	0	0	0					16.05	24.27	6	7	15.1353	23.15	5	7
Q89X57	RNA 2',3'-cyclic phosphodiesterase OS=Bradyrhizobium diazoefficiens (strain JCM 10833 / IAM 13628 / NBRC 14792 / USDA 110) GN=ligT PE=3 SV=1 - [Q89X57_BRADU]	48.88	1	5	5	12	0	6.49138e+07	8.70985e+07	0	0	0	0	3.723e+07	0	0	0	0	0	1.08176e+08	1.06114e+08	0	0	0	0	4.92469e+07	0	0	0	0					4.15803	38.2	4	4	7.93926	39.89	4	5
Q89EF5	Two-component response regulator OS=Bradyrhizobium diazoefficiens (strain JCM 10833 / IAM 13628 / NBRC 14792 / USDA 110) GN=blr7130 PE=4 SV=1 - [Q89EF5_BRADU]	28.46	1	9	9	56	0	3.72615e+08	2.80986e+08	0	0	4.30526e+07	0	3.97874e+08	4.51692e+08	0	0	0	0	6.20946e+08	3.42332e+08	0	0	4.98983e+07	0	5.26298e+08	4.51692e+08	0	0	0					32.5581	26.85	8	14	25.9042	25.45	7	9
Q89H58	Quinone oxidoreductase OS=Bradyrhizobium diazoefficiens (strain JCM 10833 / IAM 13628 / NBRC 14792 / USDA 110) GN=qor PE=4 SV=1 - [Q89H58_BRADU]	76.85	1	20	20	196	0	2.75595e+08	224392351	0	9.95413e+08	8.16915e+08	0	3.83983e+08	6.03449e+08	5.02548e+08	1.41129e+09	1.28095e+09	0	4.59265e+08	2.73383e+08	0	1.08925e+09	9.46811e+08	0	5.07924e+08	6.03449e+08	1.02326e+09	1.55119e+09	1.60712e+09					19.5416	35.19	6	8	17.3395	38.89	6	9					96.3073	71.6	17
Q89CE8	Bll7849 protein OS=Bradyrhizobium diazoefficiens (strain JCM 10833 / IAM 13628 / NBRC 14792 / USDA 110) GN=bll7849 PE=4 SV=1 - [Q89CE8_BRADU]	59.5	1	10	10	23	0	3.06793e+07	0	0	0	0	0	2.95159e+08	3.6208e+08	0	0	0	0	5.11256e+07	0	0	0	0	0	3.9043e+08	3.6208e+08	0	0	0					3.87913	18.18	3	3
Q89WG5	Blr0722 protein OS=Bradyrhizobium diazoefficiens (strain JCM 10833 / IAM 13628 / NBRC 14792 / USDA 110) GN=blr0722 PE=4 SV=1 - [Q89WG5_BRADU]	32.23	1	7	7	24	0	2.65639e+08	4.57932e+08	0	0	0	0	2.47219e+08	172479448	0	0	0	0	4.42674e+08	5.57911e+08	0	0	0	0	3.27015e+08	172479448	0	0	0					9.47172	16.57	4	5	12.0633	25	5	6
Q89NT7	Two-component response regulator OS=Bradyrhizobium diazoefficiens (strain JCM 10833 / IAM 13628 / NBRC 14792 / USDA 110) GN=blr3747 PE=4 SV=1 - [Q89NT7_BRADU]	13.39	1	2	2	4	0	3.50962e+07	3.8033e+07	0	0	0	0	0	0	0	0	0	0	5.84862e+07	4.63366e+07	0	0	0	0	0	0	0	0	0					2.79486	13.39	2	2	2.76297	13.39	2	2
Q89VI5	Transcriptional regulatory protein OS=Bradyrhizobium diazoefficiens (strain JCM 10833 / IAM 13628 / NBRC 14792 / USDA 110) GN=bll1060 PE=4 SV=1 - [Q89VI5_BRADU]	26.28	1	5	5	17	0	37072480	1.91204e+08	0	0	0	0	8.90956e+07	5.16793e+07	0	0	0	0	6.17795e+07	2.32949e+08	0	0	0	0	1.17854e+08	5.16793e+07	0	0	0					3.76431	13.46	3	3	10.0428	21.15	4	5
Q89RZ0	Magnesium/cobalt transport protein OS=Bradyrhizobium diazoefficiens (strain JCM 10833 / IAM 13628 / NBRC 14792 / USDA 110) GN=corA PE=4 SV=1 - [Q89RZ0_BRADU]	37.54	1	8	8	26	0	9.80436e+07	1.32538e+08	0	0	0	0	1.00903e+08	1.47326e+08	0	0	0	0	1.63385e+08	1.61475e+08	0	0	0	0	1.33472e+08	1.47326e+08	0	0	0					8.083	25.85	5	6	12.2803	21.23	4	8
Q89E36	Bll7251 protein OS=Bradyrhizobium diazoefficiens (strain JCM 10833 / IAM 13628 / NBRC 14792 / USDA 110) GN=bll7251 PE=4 SV=1 - [Q89E36_BRADU]	35.23	1	5	5	22	0	3.94669e+08	3.42498e+08	0	0	1.11554e+08	0	2.67881e+08	6.23388e+08	92375290	0	0	0	6.57698e+08	4.17274e+08	0	0	1.29292e+08	0	3.54347e+08	6.23388e+08	1.8809e+08	0	0					7.17231	23.86	3	4	16.1789	31.06	4	5
Q89WE2	Folylpolyglutamate synthase OS=Bradyrhizobium diazoefficiens (strain JCM 10833 / IAM 13628 / NBRC 14792 / USDA 110) GN=folC PE=3 SV=1 - [Q89WE2_BRADU]	44.07	1	12	12	32	0	2.99565e+08	1.87311e+08	0	0	0	0	2.94525e+08	2.18831e+08	0	0	0	0	4.9921e+08	2.28206e+08	0	0	0	0	3.89591e+08	2.18831e+08	0	0	0					17.0992	26.85	8	10	10.6968	12.08	4	4
Q89ND3	Bll3909 protein OS=Bradyrhizobium diazoefficiens (strain JCM 10833 / IAM 13628 / NBRC 14792 / USDA 110) GN=bll3909 PE=4 SV=1 - [Q89ND3_BRADU]	27.14	1	3	3	22	0	2.20748e+08	2.02761e+08	0	19780628	0	0	1.80609e+08	1.99009e+08	0	0	2.83379e+07	0	3.67867e+08	2.47029e+08	0	2.16452e+07	0	0	2.38906e+08	1.99009e+08	0	0	3.55537e+07					11.9268	22.14	2	4	6.03953	22.14	2	3					8.22589	22.14	2
Q89CG3	ABC transporter ATP-binding protein OS=Bradyrhizobium diazoefficiens (strain JCM 10833 / IAM 13628 / NBRC 14792 / USDA 110) GN=blr7834 PE=4 SV=1 - [Q89CG3_BRADU]	41.15	1	7	7	30	0	1.04072e+08	9.22057e+07	0	0	0	0	1.18673e+08	2.00531e+08	0	0	0	0	1.73431e+08	1.12337e+08	0	0	0	0	1.56978e+08	2.00531e+08	0	0	0					3.46396	27.98	5	5	18.4008	35.39	6	9
Q89QB1	Blr3219 protein OS=Bradyrhizobium diazoefficiens (strain JCM 10833 / IAM 13628 / NBRC 14792 / USDA 110) GN=blr3219 PE=4 SV=1 - [Q89QB1_BRADU]	40.82	1	9	9	28	0	1.5919e+08	3.05221e+08	0	3.69187e+08	174564334	0	0	2.26089e+08	0	0	0	0	2.65283e+08	3.71859e+08	0	4.03988e+08	2.02321e+08	0	0	2.26089e+08	0	0	0					3.19831	6.65	2	3	23.2456	36.39	8	12					15.6217	18.67	4
Q89V88	Acyl-CoA thiolase OS=Bradyrhizobium diazoefficiens (strain JCM 10833 / IAM 13628 / NBRC 14792 / USDA 110) GN=blr1159 PE=3 SV=1 - [Q89V88_BRADU]	69.4	1	15	15	108	0	4.95787e+08	3.90453e+08	0	1.45965e+09	1.10811e+09	0	2.83039e+08	1.01111e+09	5.3195e+08	8.19e+08	1.53059e+09	0	8.26205e+08	4.75699e+08	0	1.59724e+09	1.2843e+09	0	3.74397e+08	1.01111e+09	1.08313e+09	9.00185e+08	1.92033e+09					22.164	40.05	8	10	11.6355	27.36	6	7					57.0375	49.75	9
Q89L33	Blr4715 protein OS=Bradyrhizobium diazoefficiens (strain JCM 10833 / IAM 13628 / NBRC 14792 / USDA 110) GN=blr4715 PE=4 SV=1 - [Q89L33_BRADU]	34.28	1	6	6	44	0	4.7325e+08	4.93931e+08	0	0	0	0	501677044	8.58364e+08	0	0	0	0	7.88649e+08	6.0177e+08	0	0	0	0	6.63607e+08	8.58364e+08	0	0	0					18.4031	34.28	6	10	30.4493	26.86	5	10
Q89SQ6	CheWII protein OS=Bradyrhizobium diazoefficiens (strain JCM 10833 / IAM 13628 / NBRC 14792 / USDA 110) GN=cheWII PE=4 SV=1 - [Q89SQ6_BRADU]	47.4	1	6	6	10	0	2.70969e+07	0	0	0	0	0	0	8.9491e+07	1.91181e+07	7.62247e+07	0	0	4.51557e+07	0	0	0	0	0	0	8.9491e+07	3.89274e+07	8.37806e+07	0					2.27119	17.53	2	2
Q89GX2	3-hydroxybutyryl-CoA dehydrogenase OS=Bradyrhizobium diazoefficiens (strain JCM 10833 / IAM 13628 / NBRC 14792 / USDA 110) GN=hbdA PE=4 SV=1 - [Q89GX2_BRADU]	58.66	1	12	12	136	0	1.60866e+08	5.41876e+07	1.39184e+07	1.42883e+09	1.29024e+09	0	2.2433e+08	3.60309e+08	1.08039e+09	1.25512e+09	1.36494e+09	0	2.68075e+08	6.60183e+07	6.41085e+08	1.56352e+09	1.4954e+09	0	2.96738e+08	3.60309e+08	2.19983e+09	1.37954e+09	1.7125e+09					5.77925	13.43	3	4	4.50282	36.4	5	6	3.26626	9.54	2	3	21.1652	20.49	5
Q89V84	Transcriptional regulatory protein OS=Bradyrhizobium diazoefficiens (strain JCM 10833 / IAM 13628 / NBRC 14792 / USDA 110) GN=blr1163 PE=4 SV=1 - [Q89V84_BRADU]	38.79	1	5	5	25	0	9.68998e+07	1.75045e+08	0	0	3.47107e+07	0	9.44429e+07	1.58804e+08	0	0	0	0	1.61479e+08	2.13263e+08	0	0	4.02299e+07	0	1.24927e+08	1.58804e+08	0	0	0					6.61006	24.85	3	5	10.4197	33.33	4	7
Q89UM5	Cell division protein OS=Bradyrhizobium diazoefficiens (strain JCM 10833 / IAM 13628 / NBRC 14792 / USDA 110) GN=FtsX PE=4 SV=1 - [Q89UM5_BRADU]	14.91	1	3	3	9	0	3.82091e+07	6.45328e+07	0	0	0	0	64286741	2.4853e+08	0	0	0	0	6.36737e+07	7.8622e+07	0	0	0	0	8.5037e+07	2.4853e+08	0	0	0					2.75267	9.94	2	2	8.08481	14.91	3	3
Q89JV9	Bll5160 protein OS=Bradyrhizobium diazoefficiens (strain JCM 10833 / IAM 13628 / NBRC 14792 / USDA 110) GN=bll5160 PE=4 SV=1 - [Q89JV9_BRADU]	31.47	1	6	6	11	0	9.36486e+07	1.33125e+08	0	0	0	0	3.56504e+08	4.8168e+07	0	0	0	0	1.56061e+08	1.62189e+08	0	0	0	0	4.71575e+08	4.8168e+07	0	0	0					4.27289	14.69	4	4	9.20969	16.78	3	3
Q89XT6	Bll0221 protein OS=Bradyrhizobium diazoefficiens (strain JCM 10833 / IAM 13628 / NBRC 14792 / USDA 110) GN=bll0221 PE=4 SV=1 - [Q89XT6_BRADU]	39.02	1	7	7	25	0	1.49189e+08	1.33741e+08	0	0	3.24992e+07	0	1.65508e+08	1.95714e+08	0	0	0	0	2.48616e+08	1.6294e+08	0	0	3.76668e+07	0	2.18931e+08	1.95714e+08	0	0	0					8.01726	16.67	3	6	12.5955	30.08	5	6
Q89G44	Acetolactate synthase OS=Bradyrhizobium diazoefficiens (strain JCM 10833 / IAM 13628 / NBRC 14792 / USDA 110) GN=ilvI PE=3 SV=1 - [Q89G44_BRADU]	45.35	1	19	19	178	0	2.70204e+08	1.05583e+09	0	2.55662e+08	3.10018e+08	0	1.06556e+09	1.43876e+09	4.36636e+07	3.68486e+08	2.50424e+08	0	4.50282e+08	1.28634e+09	0	2.79762e+08	3.59313e+08	0	1.4095e+09	1.43876e+09	8.89056e+07	4.05012e+08	3.1419e+08					32.6495	28.93	9	15	99.0148	35.19	13	33					42.3039	31.81	10
Q89IM1	Blr5613 protein OS=Bradyrhizobium diazoefficiens (strain JCM 10833 / IAM 13628 / NBRC 14792 / USDA 110) GN=blr5613 PE=4 SV=1 - [Q89IM1_BRADU]	41.4	1	8	8	25	0	1.28051e+08	9.76067e+07	0	0	0	0	1.39695e+08	2.92791e+08	0	0	0	0	2.13392e+08	1.18917e+08	0	0	0	0	1.84786e+08	2.92791e+08	0	0	0					6.7858	21.66	4	5	6.67181	35.67	6	8
Q89LY0	Bll4413 protein OS=Bradyrhizobium diazoefficiens (strain JCM 10833 / IAM 13628 / NBRC 14792 / USDA 110) GN=bll4413 PE=4 SV=1 - [Q89LY0_BRADU]	14.1	1	3	3	14	0	1.36101e+07	8.16882e+07	0	0	0	0	1.91343e+07	8.21811e+07	0	0	0	0	2.26805e+07	9.95229e+07	0	0	0	0	2.53104e+07	8.21811e+07	0	0	0					2.8828	12.05	2	2	8.20642	14.1	3	5
Q89J76	Bll5408 protein OS=Bradyrhizobium diazoefficiens (strain JCM 10833 / IAM 13628 / NBRC 14792 / USDA 110) GN=bll5408 PE=4 SV=1 - [Q89J76_BRADU]	39.8	1	17	17	39	0	1.12285e+08	2.48594e+08	0	0	0	0	2.94314e+08	2.48437e+08	0	0	0	0	1.87118e+08	3.02868e+08	0	0	0	0	3.89312e+08	2.48437e+08	0	0	0					8.5299	13.99	5	6	24.7388	17.49	8	9
Q89VZ8	Bll0895 protein OS=Bradyrhizobium diazoefficiens (strain JCM 10833 / IAM 13628 / NBRC 14792 / USDA 110) GN=bll0895 PE=4 SV=1 - [Q89VZ8_BRADU]	27.74	1	7	7	35	0	1.41669e+08	9.25391e+07	0	4.43824e+08	342117886	0	8.65565e+07	334878833	0	302343439	1.38446e+08	0	2.36084e+08	1.12743e+08	0	4.85661e+08	3.96517e+08	0	1.14495e+08	334878833	0	3.32314e+08	1.73699e+08					4.33923	7.54	3	3	8.75773	10.95	3	3					14.0174	23.11	6
Q89M34	Bll4359 protein OS=Bradyrhizobium diazoefficiens (strain JCM 10833 / IAM 13628 / NBRC 14792 / USDA 110) GN=bll4359 PE=4 SV=1 - [Q89M34_BRADU]	16.67	1	2	2	11	0	5.97451e+08	7.62259e+08	0	0	0	0	0	6.93879e+08	0	0	0	0	9.95624e+08	9.2868e+08	0	0	0	0	0	6.93879e+08	0	0	0					3.10463	16.67	2	2	12.4543	16.67	2	6
Q89NC2	ABC transporter permease protein OS=Bradyrhizobium diazoefficiens (strain JCM 10833 / IAM 13628 / NBRC 14792 / USDA 110) GN=blr3920 PE=3 SV=1 - [Q89NC2_BRADU]	18.89	1	5	5	46	0	5.91116e+08	3.56093e+08	0	6.47837e+07	2.03869e+08	0	5.86161e+08	8.53727e+08	0	0	0	0	9.85066e+08	4.33837e+08	0	7.08905e+07	2.36285e+08	0	7.7536e+08	8.53727e+08	0	0	0					25.7298	16.94	4	10	21.0427	14.33	3	8					0	8.79	2
Q89XT7	Blr0220 protein OS=Bradyrhizobium diazoefficiens (strain JCM 10833 / IAM 13628 / NBRC 14792 / USDA 110) GN=blr0220 PE=4 SV=1 - [Q89XT7_BRADU]	27.1	1	4	4	11	0	1.24186e+08	197807572	0	0	0	0	0	3.53053e+08	1.0219e+07	0	0	0	2.06949e+08	2.40994e+08	0	0	0	0	0	3.53053e+08	2.08074e+07	0	0					8.61591	19.47	2	2	10.4289	19.47	2	4
Q89VL4	Bll1031 protein OS=Bradyrhizobium diazoefficiens (strain JCM 10833 / IAM 13628 / NBRC 14792 / USDA 110) GN=bll1031 PE=4 SV=1 - [Q89VL4_BRADU]	9.52	1	4	4	10	0	8.46292e+06	9.7447e+06	0	0	0	0	19602294	2.01996e+07	0	0	0	0	1.41031e+07	1.18722e+07	0	0	0	0	2.59295e+07	2.01996e+07	0	0	0					3.01581	7.1	3	3	0	8.01	3	3
Q89ES8	Bll6994 protein OS=Bradyrhizobium diazoefficiens (strain JCM 10833 / IAM 13628 / NBRC 14792 / USDA 110) GN=bll6994 PE=4 SV=1 - [Q89ES8_BRADU]	60.85	1	10	10	57	0	3.45702e+08	3.02258e+08	0	4.80909e+07	6.18668e+07	0	4.05301e+08	5.27783e+08	0	5.11135e+07	2.52266e+07	0	5.76096e+08	3.68249e+08	0	5.26242e+07	7.17041e+07	0	5.36123e+08	5.27783e+08	0	5.61802e+07	3.16501e+07					16.3998	31.13	5	11	22.7313	46.7	6	11					4.97676	16.04	3
Q89NU2	Iron-sulfur cluster carrier protein OS=Bradyrhizobium diazoefficiens (strain JCM 10833 / IAM 13628 / NBRC 14792 / USDA 110) GN=mrp PE=3 SV=1 - [Q89NU2_BRADU]	42.93	1	10	10	59	0	3.88784e+08	2.82159e+08	0	2.81789e+07	9.70939e+07	0	5.99175e+08	3.36399e+08	9.05078e+07	1.3057e+08	4.35732e+07	0	6.47891e+08	3.43762e+08	0	3.08352e+07	1.12533e+08	0	7.92574e+08	3.36399e+08	1.84288e+08	1.43512e+08	5.46684e+07					21.369	25.19	6	10	13.1025	18.25	4	6					5.30153	9	2
Q89R98	ABC transporter ATP-binding protein OS=Bradyrhizobium diazoefficiens (strain JCM 10833 / IAM 13628 / NBRC 14792 / USDA 110) GN=bll2874 PE=3 SV=1 - [Q89R98_BRADU]	25.91	1	6	7	23	0	1.10064e+08	2.73672e+08	0	0	0	0	1.55616e+08	7.44125e+07	0	0	0	0	1.83416e+08	3.33422e+08	0	0	0	0	2.05846e+08	7.44125e+07	0	0	0					6.86576	11.59	3	3	13.4256	16.77	4	7
Q89WX2	Bll0556 protein OS=Bradyrhizobium diazoefficiens (strain JCM 10833 / IAM 13628 / NBRC 14792 / USDA 110) GN=bll0556 PE=4 SV=1 - [Q89WX2_BRADU]	44.14	1	12	13	57	0	2.50317e+08	1.73674e+08	0	4.38322e+07	1.10853e+08	0	2.67214e+08	3.16404e+08	0	4.1052e+07	0	0	4.17142e+08	2.11592e+08	0	4.79641e+07	1.28479e+08	0	3.53464e+08	3.16404e+08	0	4.51213e+07	0					25.288	26.65	8	12	16.3308	21.75	6	7					6.69467	7.25	3
Q89HW9	Transcriptional regulatory protein OS=Bradyrhizobium diazoefficiens (strain JCM 10833 / IAM 13628 / NBRC 14792 / USDA 110) GN=blr5870 PE=4 SV=1 - [Q89HW9_BRADU]	33.22	1	6	6	9	0	2.7794e+07	5.66109e+07	0	0	0	0	0	7.82126e+07	0	0	0	0	4.63174e+07	6.89706e+07	0	0	0	0	0	7.82126e+07	0	0	0					4.57051	10.63	2	2	7.23645	16.28	2	2
Q89JH5	Anti-oxidant protein OS=Bradyrhizobium diazoefficiens (strain JCM 10833 / IAM 13628 / NBRC 14792 / USDA 110) GN=blr5308 PE=4 SV=1 - [Q89JH5_BRADU]	76.71	1	14	14	75	0	2.62823e+08	3.35532e+08	7.44955e+07	2.62851e+09	2143287201	0	1.13147e+08	1.67301e+08	433533046	1.00777e+09	1.18714e+09	0	4.37981e+08	4.08788e+08	3.43128e+09	2.87629e+09	2.48409e+09	0	1.49668e+08	1.67301e+08	8.82739e+08	1.10767e+09	1.48943e+09					9.06754	32.42	6	7	8.74777	29.68	5	7	3.75893	7.76	3	3	32.8643	46.58	8
Q89K50	Blr5067 protein OS=Bradyrhizobium diazoefficiens (strain JCM 10833 / IAM 13628 / NBRC 14792 / USDA 110) GN=blr5067 PE=4 SV=1 - [Q89K50_BRADU]	58.41	1	12	12	116	0	5.59153e+08	1.90215e+08	2.99335e+07	2035311579	1.43525e+09	0	3.52203e+08	2.3897e+08	7.93269e+08	1.24261e+09	1.91371e+09	0	9.31802e+08	2.31744e+08	1.37875e+09	2.22717e+09	1.66346e+09	0	4.65886e+08	2.3897e+08	1.61521e+09	1.36579e+09	2.40101e+09					18.7499	34.11	6	9	6.01958	29.91	4	6	2.89479	10.75	2	4	68.0252	35.51	8
Q89N05	ABC transporter ATP-binding protein OS=Bradyrhizobium diazoefficiens (strain JCM 10833 / IAM 13628 / NBRC 14792 / USDA 110) GN=blr4037 PE=4 SV=1 - [Q89N05_BRADU]	43.82	1	10	10	68	0	8.15464e+08	1.11956e+09	0	5.90304e+07	4.31445e+07	0	7.00117e+08	1.01625e+09	0	0	0	0	1.35893e+09	1.36399e+09	0	6.45949e+07	5.00048e+07	0	9.26098e+08	1.01625e+09	0	0	0					34.5001	38.65	7	12	43.9969	39.84	8	17					14.6056	16.33	3
Q89FF6	Blr6744 protein OS=Bradyrhizobium diazoefficiens (strain JCM 10833 / IAM 13628 / NBRC 14792 / USDA 110) GN=blr6744 PE=4 SV=1 - [Q89FF6_BRADU]	37.04	1	9	9	37	0	1.77695e+08	4.0363e+08	0	0	1.27861e+08	0	2.47872e+08	4.67627e+08	0	0	0	0	2.9612e+08	4.91753e+08	0	0	1.48192e+08	0	3.27879e+08	4.67627e+08	0	0	0					10.157	11.68	3	4	33.6339	23.93	5	12
Q89QT1	Blr3043 protein OS=Bradyrhizobium diazoefficiens (strain JCM 10833 / IAM 13628 / NBRC 14792 / USDA 110) GN=blr3043 PE=4 SV=1 - [Q89QT1_BRADU]	46.32	1	7	7	24	0	2.06821e+08	7.49626e+07	0	0	0	0	2.55322e+08	4.51171e+08	0	0	0	0	3.44657e+08	9.13289e+07	0	0	0	0	3.37734e+08	4.51171e+08	0	0	0					19.1511	41.56	6	8	3.19819	27.27	3	5
Q89DQ8	Transcriptional regulatory protein OS=Bradyrhizobium diazoefficiens (strain JCM 10833 / IAM 13628 / NBRC 14792 / USDA 110) GN=blr7380 PE=4 SV=1 - [Q89DQ8_BRADU]	62.63	1	14	14	183	0	7.37896e+08	8.7397e+08	0	2.06467e+09	1419911980	0	1.18131e+09	1.90903e+09	6.26726e+08	1.62022e+09	1.9598e+09	0	1.22967e+09	1.06478e+09	0	2.25929e+09	1.64569e+09	0	1.56261e+09	1.90903e+09	1.27611e+09	1.78083e+09	2.45883e+09					40.604	49.49	10	16	58.9404	34.34	7	19					87.1348	54.21	11
Q89EX4	Bll6945 protein OS=Bradyrhizobium diazoefficiens (strain JCM 10833 / IAM 13628 / NBRC 14792 / USDA 110) GN=bll6945 PE=4 SV=1 - [Q89EX4_BRADU]	19.55	1	6	6	23	0	1.52311e+07	5.77445e+07	0	0	0	0	6.62422e+07	7.15686e+07	0	0	0	0	2.53819e+07	7.03517e+07	0	0	0	0	8.76237e+07	7.15686e+07	0	0	0					7.18504	12.95	4	4	9.28306	17.05	5	6
Q89V56	Bll1202 protein OS=Bradyrhizobium diazoefficiens (strain JCM 10833 / IAM 13628 / NBRC 14792 / USDA 110) GN=bll1202 PE=4 SV=1 - [Q89V56_BRADU]	37.11	1	9	9	33	0	1.05308e+08	47361085	0	1.52316e+08	3.0514e+07	0	356648214	0	3.59146e+07	9.01024e+07	3.10976e+07	0	1.7549e+08	5.77013e+07	0	1.66673e+08	3.53659e+07	0	4.71766e+08	0	7.31275e+07	9.90339e+07	3.90161e+07					8.62799	34.56	7	7	0	14.16	2	2					21.4573	20.11	5
Q89WG1	Small heat shock protein OS=Bradyrhizobium diazoefficiens (strain JCM 10833 / IAM 13628 / NBRC 14792 / USDA 110) GN=hspH PE=3 SV=1 - [Q89WG1_BRADU]	38.3	1	4	4	23	0	1.55924e+08	5.40289e+07	0	1.61009e+07	5.41935e+07	0	9.97731e+07	1.91575e+08	0	0	0	0	2.5984e+08	6.58249e+07	0	1.76186e+07	6.28106e+07	0	1.31978e+08	1.91575e+08	0	0	0					11.6798	31.21	3	4	2.33629	19.15	2	2					1.95905	20.57	2
Q89QQ9	Hypothetical aldolase class II protein OS=Bradyrhizobium diazoefficiens (strain JCM 10833 / IAM 13628 / NBRC 14792 / USDA 110) GN=bll3065 PE=4 SV=1 - [Q89QQ9_BRADU]	67.57	1	14	14	129	0	8.35406e+07	189750041	6.95319e+07	1118301317	8.00993e+08	0	5.79934e+08	3.37531e+08	3.01634e+08	9.62772e+08	6.33769e+08	0	1.39216e+08	2.31178e+08	3.20265e+09	1.22372e+09	9.28356e+08	0	7.67124e+08	3.37531e+08	6.14172e+08	1.05821e+09	7.95147e+08					11.2574	37.84	5	7	13.6241	20.85	3	6	2.37067	10.42	2	3	81.5628	52.9	9
Q89IP3	Salicylate hydroxylase OS=Bradyrhizobium diazoefficiens (strain JCM 10833 / IAM 13628 / NBRC 14792 / USDA 110) GN=nah PE=4 SV=1 - [Q89IP3_BRADU]	35.25	1	10	10	26	0	8.42762e+07	125899839	0	0	0	0	1.74617e+08	1.83611e+08	0	0	0	0	1.40442e+08	1.53387e+08	0	0	0	0	2.30979e+08	1.83611e+08	0	0	0					6.84286	14	4	4	16.7661	16.25	5	6
Q89VG9	Shikimate kinase OS=Bradyrhizobium diazoefficiens (strain JCM 10833 / IAM 13628 / NBRC 14792 / USDA 110) GN=aroK PE=3 SV=1 - [Q89VG9_BRADU]	27.48	1	6	6	18	0	1.42029e+08	1.72424e+08	0	0	0	0	1.20918e+08	1.70552e+08	0	0	0	0	2.36684e+08	2.10068e+08	0	0	0	0	1.59948e+08	1.70552e+08	0	0	0					11.9423	23.51	5	6	15.6304	24.5	5	6
Q89UQ4	Peptide ABC transporter ATP-binding protein OS=Bradyrhizobium diazoefficiens (strain JCM 10833 / IAM 13628 / NBRC 14792 / USDA 110) GN=blr1357 PE=3 SV=1 - [Q89UQ4_BRADU]	20.81	1	3	5	18	0	1.14962e+08	1.39188e+08	0	0	0	0	2.31628e+08	2.43849e+08	0	0	0	0	1.91579e+08	1.69576e+08	0	0	0	0	3.06392e+08	2.43849e+08	0	0	0					7.8479	11.18	3	3	9.62083	11.18	3	5
Q89EE7	Pyruvate kinase OS=Bradyrhizobium diazoefficiens (strain JCM 10833 / IAM 13628 / NBRC 14792 / USDA 110) GN=pykA PE=3 SV=1 - [Q89EE7_BRADU]	61.51	1	18	18	134	0	4.65653e+08	4.945e+08	0	5.5427e+08	5.51155e+08	0	5.3219e+08	9.4949e+08	1.87705e+08	4.44956e+08	4.1365e+08	0	7.75989e+08	6.02463e+08	0	6.06518e+08	6.38792e+08	0	7.03968e+08	9.4949e+08	3.82196e+08	4.89063e+08	5.18979e+08					24.702	25.52	8	12	33.4578	26.57	7	11					60.9444	40.59	12
Q89IX8	Bll5506 protein OS=Bradyrhizobium diazoefficiens (strain JCM 10833 / IAM 13628 / NBRC 14792 / USDA 110) GN=bll5506 PE=4 SV=1 - [Q89IX8_BRADU]	21.34	1	4	4	12	0	1.24968e+08	7.27596e+07	0	0	0	0	7.27822e+07	9.21673e+07	0	0	0	0	2.08253e+08	8.8645e+07	0	0	0	0	9.62746e+07	9.21673e+07	0	0	0					5.41962	21.34	4	4	2.28606	15.9	3	3
Q89NE0	AcrB/AcrD/AcrF family protein OS=Bradyrhizobium diazoefficiens (strain JCM 10833 / IAM 13628 / NBRC 14792 / USDA 110) GN=bll3902 PE=3 SV=1 - [Q89NE0_BRADU]	15.17	1	10	10	19	0	2.33699e+07	1.71659e+07	0	0	0	0	8.99232e+07	1.32472e+08	0	0	0	0	3.89448e+07	2.09136e+07	0	0	0	0	1.18948e+08	1.32472e+08	0	0	0					2.08821	4.29	3	3	0	3.53	2	3
Q89QV3	Amidohydrolase OS=Bradyrhizobium diazoefficiens (strain JCM 10833 / IAM 13628 / NBRC 14792 / USDA 110) GN=blr3021 PE=4 SV=1 - [Q89QV3_BRADU]	38.21	1	9	9	29	0	2.89659e+07	1.09672e+07	0	2.07418e+08	1.92402e+08	0	1.13841e+08	0	0	2.61498e+08	8.58207e+07	0	4.82704e+07	1.33616e+07	0	2.2697e+08	2.22995e+08	0	1.50586e+08	0	0	2.87419e+08	1.07673e+08					2.6673	7.95	2	2	2.16846	7.95	2	2					11.2536	23.85	6
Q89R93	Blr2879 protein OS=Bradyrhizobium diazoefficiens (strain JCM 10833 / IAM 13628 / NBRC 14792 / USDA 110) GN=blr2879 PE=4 SV=1 - [Q89R93_BRADU]	32.33	1	5	6	13	0	9.06496e+07	8.51014e+07	0	0	0	0	8.52399e+07	8.36704e+07	0	0	0	0	1.51063e+08	1.03681e+08	0	0	0	0	1.12753e+08	8.36704e+07	0	0	0					5.35702	9.02	2	2	9.1759	17.67	3	3
Q89F05	ABC transporter ATP-binding protein OS=Bradyrhizobium diazoefficiens (strain JCM 10833 / IAM 13628 / NBRC 14792 / USDA 110) GN=bll6896 PE=4 SV=1 - [Q89F05_BRADU]	21.95	1	4	4	10	0	1.70432e+07	1.65003e+07	0	0	0	0	2.40533e+07	8.4067e+07	0	0	0	0	2.84017e+07	2.01028e+07	0	0	0	0	3.18172e+07	8.4067e+07	0	0	0					0	19.11	3	3	3.01958	9.35	2	2
Q89V73	Ribosomal-protein-alanine N-acetyltransferase OS=Bradyrhizobium diazoefficiens (strain JCM 10833 / IAM 13628 / NBRC 14792 / USDA 110) GN=rimJ PE=4 SV=1 - [Q89V73_BRADU]	27.18	1	4	4	20	0	5.16602e+07	8.38187e+07	0	0	1.50048e+07	0	1.27558e+08	1.30845e+08	0	0	0	0	8.60892e+07	1.02119e+08	0	0	1.73907e+07	0	1.68731e+08	1.30845e+08	0	0	0					1.74209	12.82	2	4	5.09257	12.82	2	4
Q89V54	Outer-membrane immunogenic protein OS=Bradyrhizobium diazoefficiens (strain JCM 10833 / IAM 13628 / NBRC 14792 / USDA 110) GN=bll1204 PE=4 SV=1 - [Q89V54_BRADU]	32.78	1	4	4	54	0	1.58323e+09	1.81765e+09	0	0	0	0	1.762e+09	2.197e+09	0	0	0	0	2.63837e+09	2.21449e+09	0	0	0	0	2.33073e+09	2.197e+09	0	0	0					19.1041	32.78	4	14	46.8815	32.78	4	16
Q89SP0	Blr2360 protein OS=Bradyrhizobium diazoefficiens (strain JCM 10833 / IAM 13628 / NBRC 14792 / USDA 110) GN=blr2360 PE=4 SV=1 - [Q89SP0_BRADU]	10.69	1	3	3	12	0	6.59558e+07	1.32171e+08	0	0	0	0	0	1.94486e+08	0	0	0	0	1.09912e+08	1.61028e+08	0	0	0	0	0	1.94486e+08	0	0	0					2.98544	8.65	2	4	10.4393	6.11	2	4
Q89C64	ABC transporter ATP-binding protein OS=Bradyrhizobium diazoefficiens (strain JCM 10833 / IAM 13628 / NBRC 14792 / USDA 110) GN=blr7933 PE=4 SV=1 - [Q89C64_BRADU]	20.43	1	3	3	6	0	2.07925e+07	16889840	0	0	0	0	0	271101350	0	0	0	0	3.46496e+07	2.05773e+07	0	0	0	0	0	271101350	0	0	0					0	16.13	2	2	4.8199	16.13	2	2
Q89RY6	Chaperone protein OS=Bradyrhizobium diazoefficiens (strain JCM 10833 / IAM 13628 / NBRC 14792 / USDA 110) GN=dnaJ PE=4 SV=1 - [Q89RY6_BRADU]	37.19	1	7	7	59	0	1.66792e+08	1.66162e+08	0	1.50498e+08	1.63158e+08	0	1.14864e+08	2.99549e+08	6.55451e+07	9.81041e+07	5.67914e+07	0	2.77952e+08	2.0244e+08	0	1.64685e+08	1.89101e+08	0	1.51939e+08	2.99549e+08	1.3346e+08	1.07829e+08	7.12523e+07					17.6737	29.69	5	8	35.087	37.19	7	13					11.0153	21.56	4
Q89ED7	Bll7150 protein OS=Bradyrhizobium diazoefficiens (strain JCM 10833 / IAM 13628 / NBRC 14792 / USDA 110) GN=bll7150 PE=4 SV=1 - [Q89ED7_BRADU]	24.48	1	7	7	20	0	8.70869e+07	1.54079e+08	0	0	0	0	1.51002e+08	3.46456e+08	0	7.48317e+07	0	0	1.45126e+08	1.87718e+08	0	0	0	0	1.99741e+08	3.46456e+08	0	8.22495e+07	0					6.28335	14.94	3	3	5.72328	11.2	2	2
Q89EI6	Blr7099 protein OS=Bradyrhizobium diazoefficiens (strain JCM 10833 / IAM 13628 / NBRC 14792 / USDA 110) GN=blr7099 PE=4 SV=1 - [Q89EI6_BRADU]	68.33	1	30	30	381	0	2.62101e+07	7.54171e+07	2.9103e+08	6959919290	5402146638	0	0	0	2.26715e+09	4.14801e+09	2.33171e+09	0	4.36779e+07	9.18827e+07	1.34049e+10	7.61599e+09	6.26113e+09	0	0	0	4.61626e+09	4.55918e+09	2.92544e+09					2.43401	4.99	2	2	3.98382	8.03	3	3	17.1347	12.15	6	9	255.489	65.08	26
Q89R94	Bsr2878 protein OS=Bradyrhizobium diazoefficiens (strain JCM 10833 / IAM 13628 / NBRC 14792 / USDA 110) GN=bsr2878 PE=4 SV=1 - [Q89R94_BRADU]	85.88	1	5	5	26	0	1.445e+08	2.29879e+08	0	4.79526e+07	1.39335e+08	0	3.50297e+07	2.37731e+08	0	0	5.83607e+07	0	2.40802e+08	2.80067e+08	0	5.24729e+07	1.6149e+08	0	4.63365e+07	2.37731e+08	0	0	7.32213e+07					8.63011	45.88	3	3	12.9636	85.88	5	5					6.07901	57.65	3
Q89MT5	Bll4107 protein OS=Bradyrhizobium diazoefficiens (strain JCM 10833 / IAM 13628 / NBRC 14792 / USDA 110) GN=bll4107 PE=4 SV=1 - [Q89MT5_BRADU]	7.2	1	2	2	4	0	6.23766e+07	0	0	0	0	0	0	3.268e+07	0	0	0	0	1.03948e+08	0	0	0	0	0	0	3.268e+07	0	0	0					1.9889	7.2	2	2
Q89ND5	Biopolymer transport protein OS=Bradyrhizobium diazoefficiens (strain JCM 10833 / IAM 13628 / NBRC 14792 / USDA 110) GN=blr3907 PE=3 SV=1 - [Q89ND5_BRADU]	41.56	1	4	4	17	0	9.22883e+07	6.79267e+07	0	0	0	0	1.19394e+08	5.10719e+07	0	0	0	0	1.53794e+08	8.27569e+07	0	0	0	0	1.57931e+08	5.10719e+07	0	0	0					8.71463	27.92	3	5	6.9911	31.82	3	4
Q89G29	Blr6518 protein OS=Bradyrhizobium diazoefficiens (strain JCM 10833 / IAM 13628 / NBRC 14792 / USDA 110) GN=blr6518 PE=4 SV=1 - [Q89G29_BRADU]	56.98	1	6	6	27	0	1.43046e+08	1.36372e+08	0	0	1.00013e+08	0	1.33497e+08	3.04187e+08	0	0	0	0	2.38379e+08	1.66146e+08	0	0	1.15915e+08	0	1.76587e+08	3.04187e+08	0	0	0					1.63488	25	3	4	16.952	56.98	6	10
Q89V72	Blr1184 protein OS=Bradyrhizobium diazoefficiens (strain JCM 10833 / IAM 13628 / NBRC 14792 / USDA 110) GN=blr1184 PE=4 SV=1 - [Q89V72_BRADU]	39.17	1	5	5	23	0	6.74418e+07	1.64572e+08	0	2.89996e+08	204902941	0	0	2.18878e+08	1.09667e+08	3.29498e+08	3.34373e+08	0	1.12389e+08	2.00502e+08	0	3.17333e+08	2.37484e+08	0	0	2.18878e+08	2.23299e+08	3.62159e+08	4.19516e+08					5.79885	12.9	2	2	5.82683	12.9	2	2					8.37581	16.13	3
Q89UU8	Outer membrane protein OS=Bradyrhizobium diazoefficiens (strain JCM 10833 / IAM 13628 / NBRC 14792 / USDA 110) GN=blr1311 PE=4 SV=1 - [Q89UU8_BRADU]	16.67	1	4	4	8	0	8.90927e+07	0	0	0	0	0	1.46569e+08	0	0	0	0	0	1.48469e+08	0	0	0	0	0	1.93879e+08	0	0	0	0					7.20609	10.47	3	3
Q89N02	ABC transporter permease protein OS=Bradyrhizobium diazoefficiens (strain JCM 10833 / IAM 13628 / NBRC 14792 / USDA 110) GN=blr4040 PE=3 SV=1 - [Q89N02_BRADU]	11.07	1	3	3	10	0	7.61587e+08	5.15221e+08	0	0	0	0	5.88492e+08	0	0	0	0	0	1.26915e+09	6.27708e+08	0	0	0	0	7.78443e+08	0	0	0	0					4.48445	6.23	2	3	8.60321	11.07	3	4
[truncated: 2,429 more rows]
[truncated: 32 more columns]

## Sheet: Hoja1
JPG09: Area	JPG13: Area	JPG06: Area	JPG10: Area	JPG14: Area	JPG07: Area	JPG11: Area	JPG15: Area	JPG08: Area	JPG12: Area	JPG16: Area	JPG05: Area
0	0	0	0	0	0	0	0	0	0	0	0
[truncated: 3,336 more rows]
